# Supplementary material for: Crown-hydroxylamines are pH-dependent chelating N,O-ligands with a potential for aerobic oxidation catalysis
Source: Nat Commun. 2023 Nov 23;14:7673. doi: 10.1038/s41467-023-43530-6 (PMC10667252; doi:10.1038/s41467-023-43530-6)
Supplement: Supplementary file 3 — Source Data [file 41467_2023_43530_MOESM3_ESM.xlsx]

## Sheet: Fig8a
Potential applied (V)	Time (s)	WE(1).Current (A)	WE(1).Potential (V)	Scan	Index	Q+	Q-	Corrected potential (V) (ohmic drop)	Current range	Corrected potential (V) to Fc/Fc+	Current (μA)
-0.00244141	345.507	1.30951e-07	-0.00234375	1	1	4.64929e-06	-4.13321e-05	-0.00267113	1 µA	-0.322671	0.130951
-0.00488281	345.531	1.14624e-07	-0.00479126	1	2	4.64929e-06	-4.13321e-05	-0.00507782	1 µA	-0.325078	0.114624
-0.00732422	345.556	9.56116e-08	-0.00723572	1	3	4.64929e-06	-4.13321e-05	-0.00747475	1 µA	-0.327475	0.0956116
-0.00976562	345.58	8.15125e-08	-0.00964966	1	4	4.64929e-06	-4.13321e-05	-0.00985344	1 µA	-0.329853	0.0815125
-0.012207	345.605	7.52869e-08	-0.0120972	1	5	4.64929e-06	-4.13321e-05	-0.0122854	1 µA	-0.332285	0.0752869
-0.0146484	345.629	6.8573e-08	-0.0145416	1	6	4.64929e-06	-4.13321e-05	-0.0147131	1 µA	-0.334713	0.068573
-0.0170898	345.654	5.5542e-08	-0.0169861	1	7	4.64929e-06	-4.13321e-05	-0.0171249	1 µA	-0.337125	0.055542
-0.0195312	345.678	4.08752e-08	-0.0194305	1	8	4.64929e-06	-4.13321e-05	-0.0195327	100 nA	-0.339533	0.0408752
-0.0219727	345.702	3.33588e-08	-0.0218719	1	9	4.64929e-06	-4.13321e-05	-0.0219553	100 nA	-0.341955	0.0333588
-0.0244141	345.727	3.01117e-08	-0.024292	1	10	4.64929e-06	-4.13321e-05	-0.0243673	100 nA	-0.344367	0.0301117
-0.0268555	345.751	2.20917e-08	-0.0267487	1	11	4.64929e-06	-4.13321e-05	-0.0268039	100 nA	-0.346804	0.0220917
-0.0292969	345.776	8.72498e-09	-0.0291901	1	12	4.64929e-06	-4.13321e-05	-0.0292119	100 nA	-0.349212	0.00872498
-0.0317383	345.8	-2.20032e-09	-0.0316223	1	13	4.64929e-06	-4.13321e-05	-0.0316168	100 nA	-0.351617	-0.00220032
-0.0341797	345.824	-6.09741e-09	-0.0340546	1	14	4.64929e-06	-4.13321e-05	-0.0340393	100 nA	-0.354039	-0.00609741
-0.0366211	345.849	-9.77783e-09	-0.0365051	1	15	4.64929e-06	-4.13321e-05	-0.0364807	100 nA	-0.356481	-0.00977783
-0.0390625	345.873	-2.03674e-08	-0.0389496	1	16	4.64929e-06	-4.13321e-05	-0.0388987	100 nA	-0.358899	-0.0203674
-0.0415039	345.898	-3.38226e-08	-0.0413879	1	17	4.64929e-06	-4.13321e-05	-0.0413034	100 nA	-0.361303	-0.0338226
-0.0439453	345.922	-4.04236e-08	-0.0438324	1	18	4.64929e-06	-4.13321e-05	-0.0437313	100 nA	-0.363731	-0.0404236
-0.0463867	345.947	-4.24591e-08	-0.0462646	1	19	4.64929e-06	-4.13321e-05	-0.0461585	100 nA	-0.366159	-0.0424591
-0.0488281	345.971	-4.90417e-08	-0.0487	1	20	4.64929e-06	-4.13321e-05	-0.0485773	100 nA	-0.368577	-0.0490417
-0.0512695	345.995	-6.15234e-08	-0.051178	1	21	4.64929e-06	-4.13321e-05	-0.0510242	100 nA	-0.371024	-0.0615234
-0.0537109	346.02	-7.23877e-08	-0.0536194	1	22	4.64929e-06	-4.13321e-05	-0.0534384	100 nA	-0.373438	-0.0723877
-0.0561523	346.044	-7.61108e-08	-0.0559998	1	23	4.64929e-06	-4.13321e-05	-0.0558095	100 nA	-0.375809	-0.0761108
-0.0585938	346.069	-7.91931e-08	-0.0585022	1	24	4.64929e-06	-4.13321e-05	-0.0583042	100 nA	-0.378304	-0.0791931
-0.0610352	346.093	-8.87146e-08	-0.0609131	1	25	4.64929e-06	-4.13321e-05	-0.0606913	100 nA	-0.380691	-0.0887146
-0.0634766	346.117	-1.01868e-07	-0.0632935	1	26	4.64929e-06	-4.13321e-05	-0.0630388	100 nA	-0.383039	-0.101868
-0.065918	346.142	-1.09406e-07	-0.0657654	1	27	4.64929e-06	-4.13321e-05	-0.0654919	100 nA	-0.385492	-0.109406
-0.0683594	346.166	-1.11633e-07	-0.0681458	1	28	4.64929e-06	-4.13321e-05	-0.0678667	100 nA	-0.387867	-0.111633
-0.0708008	346.191	-1.17371e-07	-0.0706482	1	29	4.64929e-06	-4.13321e-05	-0.0703548	100 nA	-0.390355	-0.117371
-0.0732422	346.215	-1.297e-07	-0.0730591	1	30	4.64929e-06	-4.13321e-05	-0.0727348	100 nA	-0.392735	-0.1297
-0.0756836	346.239	-1.41113e-07	-0.0754395	1	31	4.64929e-06	-4.13321e-05	-0.0750867	100 nA	-0.395087	-0.141113
-0.078125	346.264	-1.45813e-07	-0.0779419	1	32	4.64929e-06	-4.13321e-05	-0.0775774	100 nA	-0.397577	-0.145813
-0.0805664	346.288	-1.48529e-07	-0.0802917	1	33	4.64929e-06	-4.13321e-05	-0.0799204	100 nA	-0.39992	-0.148529
-0.0830078	346.313	-1.57959e-07	-0.0827332	1	34	4.64929e-06	-4.13321e-05	-0.0823383	100 nA	-0.402338	-0.157959
-0.0854492	346.337	-1.71661e-07	-0.085144	1	35	4.64929e-06	-4.13321e-05	-0.0847149	100 nA	-0.404715	-0.171661
-0.0878906	346.362	-1.79993e-07	-0.0875549	1	36	4.64929e-06	-4.13321e-05	-0.0871049	100 nA	-0.407105	-0.179993
-0.090332	346.386	-1.82678e-07	-0.0899963	1	37	4.64929e-06	-4.13321e-05	-0.0895396	100 nA	-0.40954	-0.182678
-0.0927734	346.41	-1.88416e-07	-0.0924377	1	38	4.64929e-06	-4.13321e-05	-0.0919667	100 nA	-0.411967	-0.188416
-0.0952148	346.435	-2.01019e-07	-0.0948792	1	39	4.64929e-06	-4.13321e-05	-0.0943766	100 nA	-0.414377	-0.201019
-0.0976562	346.459	-2.13623e-07	-0.0972595	1	40	4.64929e-06	-4.13321e-05	-0.0967255	100 nA	-0.416725	-0.213623
-0.100098	346.484	-2.19025e-07	-0.0997925	1	41	4.64929e-06	-4.13321e-05	-0.0992449	100 nA	-0.419245	-0.219025
-0.102539	346.508	-2.22412e-07	-0.102112	1	42	4.64929e-06	-4.13321e-05	-0.101556	100 nA	-0.421556	-0.222412
-0.10498	346.532	-2.32025e-07	-0.104553	1	43	4.64929e-06	-4.13321e-05	-0.103973	100 nA	-0.423973	-0.232025
-0.107422	346.557	-2.46429e-07	-0.106903	1	44	4.64929e-06	-4.13321e-05	-0.106287	100 nA	-0.426287	-0.246429
-0.109863	346.581	-2.56073e-07	-0.109375	1	45	4.64929e-06	-4.13321e-05	-0.108735	100 nA	-0.428735	-0.256073
-0.112305	346.606	-2.60101e-07	-0.111786	1	46	4.64929e-06	-4.13321e-05	-0.111136	100 nA	-0.431136	-0.260101
-0.114746	346.63	-2.66205e-07	-0.114227	1	47	4.64929e-06	-4.13321e-05	-0.113562	100 nA	-0.433562	-0.266205
-0.117188	346.655	-2.79266e-07	-0.116669	1	48	4.64929e-06	-4.13321e-05	-0.115971	100 nA	-0.435971	-0.279266
-0.119629	346.679	-2.93152e-07	-0.11908	1	49	4.64929e-06	-4.13321e-05	-0.118347	100 nA	-0.438347	-0.293152
-0.12207	346.703	-3.00385e-07	-0.121521	1	50	4.64929e-06	-4.13321e-05	-0.12077	100 nA	-0.44077	-0.300385
-0.124512	346.728	-3.0423e-07	-0.124451	1	51	4.64929e-06	-4.13321e-05	-0.12369	1 µA	-0.44369	-0.30423
-0.126953	346.752	-3.14636e-07	-0.126862	1	52	4.64929e-06	-4.13321e-05	-0.126075	1 µA	-0.446075	-0.314636
-0.129395	346.777	-3.29956e-07	-0.129303	1	53	4.64929e-06	-4.13321e-05	-0.128478	1 µA	-0.448478	-0.329956
-0.131836	346.801	-3.4082e-07	-0.131744	1	54	4.64929e-06	-4.13321e-05	-0.130892	1 µA	-0.450892	-0.34082
-0.134277	346.825	-3.46344e-07	-0.134125	1	55	4.64929e-06	-4.13321e-05	-0.133259	1 µA	-0.453259	-0.346344
-0.136719	346.85	-3.53271e-07	-0.136536	1	56	4.64929e-06	-4.13321e-05	-0.135652	1 µA	-0.455652	-0.353271
-0.13916	346.874	-3.6731e-07	-0.139099	1	57	4.64929e-06	-4.13321e-05	-0.138181	1 µA	-0.458181	-0.36731
-0.141602	346.899	-3.8266e-07	-0.141479	1	58	4.64929e-06	-4.13321e-05	-0.140523	1 µA	-0.460523	-0.38266
-0.144043	346.923	-3.91388e-07	-0.143921	1	59	4.64929e-06	-4.13321e-05	-0.142942	1 µA	-0.462942	-0.391388
-0.146484	346.947	-3.96606e-07	-0.146332	1	60	4.64929e-06	-4.13321e-05	-0.14534	1 µA	-0.46534	-0.396606
-0.148926	346.972	-4.07532e-07	-0.148834	1	61	4.64929e-06	-4.13321e-05	-0.147815	1 µA	-0.467815	-0.407532
-0.151367	346.996	-4.24316e-07	-0.151276	1	62	4.64929e-06	-4.13321e-05	-0.150215	1 µA	-0.470215	-0.424316
-0.153809	347.021	-4.37469e-07	-0.153778	1	63	4.64929e-06	-4.13321e-05	-0.152684	1 µA	-0.472684	-0.437469
-0.15625	347.045	-4.44519e-07	-0.156128	1	64	4.64929e-06	-4.13321e-05	-0.155017	1 µA	-0.475017	-0.444519
-0.158691	347.07	-4.52301e-07	-0.158569	1	65	4.64929e-06	-4.13321e-05	-0.157439	1 µA	-0.477439	-0.452301
-0.161133	347.094	-4.67163e-07	-0.161041	1	66	4.64929e-06	-4.13321e-05	-0.159873	1 µA	-0.479873	-0.467163
-0.163574	347.118	-4.84436e-07	-0.163452	1	67	4.64929e-06	-4.13321e-05	-0.162241	1 µA	-0.482241	-0.484436
-0.166016	347.143	-4.953e-07	-0.165894	1	68	4.64929e-06	-4.13321e-05	-0.164655	1 µA	-0.484655	-0.4953
-0.168457	347.167	-5.02014e-07	-0.168365	1	69	4.64929e-06	-4.13321e-05	-0.16711	1 µA	-0.48711	-0.502014
-0.170898	347.192	-5.14221e-07	-0.170776	1	70	4.64929e-06	-4.13321e-05	-0.169491	1 µA	-0.489491	-0.514221
-0.17334	347.216	-5.32227e-07	-0.173218	1	71	4.64929e-06	-4.13321e-05	-0.171887	1 µA	-0.491887	-0.532227
-0.175781	347.24	-5.47485e-07	-0.17572	1	72	4.64929e-06	-4.13321e-05	-0.174352	1 µA	-0.494352	-0.547485
-0.178223	347.265	-5.56641e-07	-0.178131	1	73	4.64929e-06	-4.13321e-05	-0.17674	1 µA	-0.49674	-0.556641
-0.180664	347.289	-5.65796e-07	-0.180511	1	74	4.64929e-06	-4.13321e-05	-0.179097	1 µA	-0.499097	-0.565796
-0.183105	347.314	-5.82275e-07	-0.182953	1	75	4.64929e-06	-4.13321e-05	-0.181497	1 µA	-0.501497	-0.582275
-0.185547	347.338	-6.01196e-07	-0.185425	1	76	4.64929e-06	-4.13321e-05	-0.183922	1 µA	-0.503922	-0.601196
-0.187988	347.363	-6.14319e-07	-0.187836	1	77	4.64929e-06	-4.13321e-05	-0.1863	1 µA	-0.5063	-0.614319
-0.19043	347.387	-6.22864e-07	-0.190277	1	78	4.64929e-06	-4.13321e-05	-0.18872	1 µA	-0.50872	-0.622864
-0.192871	347.411	-6.36292e-07	-0.192749	1	79	4.64929e-06	-4.13321e-05	-0.191158	1 µA	-0.511158	-0.636292
-0.195312	347.436	-6.56128e-07	-0.19516	1	80	4.64929e-06	-4.13321e-05	-0.19352	1 µA	-0.51352	-0.656128
-0.197754	347.46	-6.74133e-07	-0.19754	1	81	4.64929e-06	-4.13321e-05	-0.195855	1 µA	-0.515855	-0.674133
-0.200195	347.485	-6.85425e-07	-0.200012	1	82	4.64929e-06	-4.13321e-05	-0.198299	1 µA	-0.518299	-0.685425
-0.202637	347.509	-6.96411e-07	-0.202484	1	83	4.64929e-06	-4.13321e-05	-0.200743	1 µA	-0.520743	-0.696411
-0.205078	347.533	-7.13806e-07	-0.204956	1	84	4.64929e-06	-4.13321e-05	-0.203172	1 µA	-0.523172	-0.713806
-0.20752	347.558	-7.35168e-07	-0.207428	1	85	4.64929e-06	-4.13321e-05	-0.20559	1 µA	-0.52559	-0.735168
-0.209961	347.582	-7.51038e-07	-0.209778	1	86	4.64929e-06	-4.13321e-05	-0.2079	1 µA	-0.5279	-0.751038
-0.212402	347.607	-7.61719e-07	-0.21225	1	87	4.64929e-06	-4.13321e-05	-0.210345	1 µA	-0.530345	-0.761719
-0.214844	347.631	-7.76672e-07	-0.214722	1	88	4.64929e-06	-4.13321e-05	-0.21278	1 µA	-0.53278	-0.776672
-0.217285	347.655	-7.98645e-07	-0.217133	1	89	4.64929e-06	-4.13321e-05	-0.215136	1 µA	-0.535136	-0.798645
-0.219727	347.68	-8.18787e-07	-0.219513	1	90	4.64929e-06	-4.13321e-05	-0.217466	1 µA	-0.537466	-0.818787
-0.222168	347.704	-8.32825e-07	-0.221985	1	91	4.64929e-06	-4.13321e-05	-0.219903	1 µA	-0.539903	-0.832825
-0.224609	347.729	-8.45642e-07	-0.224457	1	92	4.64929e-06	-4.13321e-05	-0.222343	1 µA	-0.542343	-0.845642
-0.227051	347.753	-8.64868e-07	-0.226898	1	93	4.64929e-06	-4.13321e-05	-0.224736	1 µA	-0.544736	-0.864868
-0.229492	347.778	-8.88672e-07	-0.229309	1	94	4.64929e-06	-4.13321e-05	-0.227087	1 µA	-0.547087	-0.888672
-0.231934	347.802	-9.07288e-07	-0.231781	1	95	4.64929e-06	-4.13321e-05	-0.229513	1 µA	-0.549513	-0.907288
-0.234375	347.826	-9.2041e-07	-0.234161	1	96	4.64929e-06	-4.13321e-05	-0.23186	1 µA	-0.55186	-0.92041
-0.236816	347.851	-9.37195e-07	-0.236633	1	97	4.64929e-06	-4.13321e-05	-0.23429	1 µA	-0.55429	-0.937195
-0.239258	347.875	-9.60693e-07	-0.239105	1	98	4.64929e-06	-4.13321e-05	-0.236703	1 µA	-0.556703	-0.960693
-0.241699	347.9	-9.83887e-07	-0.241547	1	99	4.64929e-06	-4.13321e-05	-0.239087	1 µA	-0.559087	-0.983887
-0.244141	347.924	-1.00067e-06	-0.243958	1	100	4.64929e-06	-4.13321e-05	-0.241456	1 µA	-0.561456	-1.00067
-0.246582	347.948	-1.01532e-06	-0.246368	1	101	4.64929e-06	-4.13321e-05	-0.24383	1 µA	-0.56383	-1.01532
-0.249023	347.973	-1.03638e-06	-0.24884	1	102	4.64929e-06	-4.13321e-05	-0.246249	1 µA	-0.566249	-1.03638
-0.251465	347.997	-1.06293e-06	-0.25119	1	103	4.64929e-06	-4.13321e-05	-0.248533	1 µA	-0.568533	-1.06293
-0.253906	348.022	-1.08429e-06	-0.253662	1	104	4.64929e-06	-4.13321e-05	-0.250951	1 µA	-0.570951	-1.08429
-0.256348	348.046	-1.09985e-06	-0.256165	1	105	4.64929e-06	-4.13321e-05	-0.253415	1 µA	-0.573415	-1.09985
-0.258789	348.071	-1.11816e-06	-0.258484	1	106	4.64929e-06	-4.13321e-05	-0.255688	1 µA	-0.575688	-1.11816
-0.26123	348.095	-1.1438e-06	-0.261047	1	107	4.64929e-06	-4.13321e-05	-0.258188	1 µA	-0.578188	-1.1438
-0.263672	348.119	-1.16974e-06	-0.263397	1	108	4.64929e-06	-4.13321e-05	-0.260473	1 µA	-0.580473	-1.16974
-0.266113	348.144	-1.18896e-06	-0.265869	1	109	4.64929e-06	-4.13321e-05	-0.262897	1 µA	-0.582897	-1.18896
-0.268555	348.168	-1.20575e-06	-0.268311	1	110	4.64929e-06	-4.13321e-05	-0.265296	1 µA	-0.585296	-1.20575
-0.270996	348.193	-1.22864e-06	-0.270752	1	111	4.64929e-06	-4.13321e-05	-0.26768	1 µA	-0.58768	-1.22864
-0.273438	348.217	-1.25702e-06	-0.273193	1	112	4.64929e-06	-4.13321e-05	-0.270051	1 µA	-0.590051	-1.25702
-0.275879	348.241	-1.28113e-06	-0.275635	1	113	4.64929e-06	-4.13321e-05	-0.272432	1 µA	-0.592432	-1.28113
-0.27832	348.266	-1.29883e-06	-0.278107	1	114	4.64929e-06	-4.13321e-05	-0.27486	1 µA	-0.59486	-1.29883
-0.280762	348.29	-1.31897e-06	-0.280518	1	115	4.64929e-06	-4.13321e-05	-0.27722	1 µA	-0.59722	-1.31897
-0.283203	348.315	-1.34552e-06	-0.282928	1	116	4.64929e-06	-4.13321e-05	-0.279565	1 µA	-0.599565	-1.34552
-0.285645	348.339	-1.3739e-06	-0.28537	1	117	4.64929e-06	-4.13321e-05	-0.281935	1 µA	-0.601935	-1.3739
-0.288086	348.363	-1.39526e-06	-0.287811	1	118	4.64929e-06	-4.13321e-05	-0.284323	1 µA	-0.604323	-1.39526
-0.290527	348.388	-1.41327e-06	-0.290222	1	119	4.64929e-06	-4.13321e-05	-0.286689	1 µA	-0.606689	-1.41327
-0.292969	348.412	-1.43677e-06	-0.292664	1	120	4.64929e-06	-4.13321e-05	-0.289072	1 µA	-0.609072	-1.43677
-0.29541	348.437	-1.46606e-06	-0.295135	1	121	4.64929e-06	-4.13321e-05	-0.29147	1 µA	-0.61147	-1.46606
-0.297852	348.461	-1.4917e-06	-0.297546	1	122	4.64929e-06	-4.13321e-05	-0.293817	1 µA	-0.613817	-1.4917
-0.300293	348.486	-1.51062e-06	-0.299988	1	123	4.64929e-06	-4.13321e-05	-0.296211	1 µA	-0.616211	-1.51062
-0.302734	348.51	-1.53107e-06	-0.30249	1	124	4.64929e-06	-4.13321e-05	-0.298663	1 µA	-0.618663	-1.53107
-0.305176	348.534	-1.55762e-06	-0.304871	1	125	4.64929e-06	-4.13321e-05	-0.300977	1 µA	-0.620977	-1.55762
-0.307617	348.559	-1.5863e-06	-0.307312	1	126	4.64929e-06	-4.13321e-05	-0.303346	1 µA	-0.623346	-1.5863
-0.310059	348.583	-1.60828e-06	-0.309723	1	127	4.64929e-06	-4.13321e-05	-0.305702	1 µA	-0.625702	-1.60828
-0.3125	348.608	-1.62628e-06	-0.312134	1	128	4.64929e-06	-4.13321e-05	-0.308068	1 µA	-0.628068	-1.62628
-0.314941	348.632	-1.64948e-06	-0.314606	1	129	4.64929e-06	-4.13321e-05	-0.310482	1 µA	-0.630482	-1.64948
-0.317383	348.656	-1.67755e-06	-0.317078	1	130	4.64929e-06	-4.13321e-05	-0.312884	1 µA	-0.632884	-1.67755
-0.319824	348.681	-1.70258e-06	-0.319489	1	131	4.64929e-06	-4.13321e-05	-0.315232	1 µA	-0.635232	-1.70258
-0.322266	348.705	-1.72028e-06	-0.32196	1	132	4.64929e-06	-4.13321e-05	-0.31766	1 µA	-0.63766	-1.72028
-0.324707	348.73	-1.73798e-06	-0.324371	1	133	4.64929e-06	-4.13321e-05	-0.320026	1 µA	-0.640026	-1.73798
-0.327148	348.754	-1.76239e-06	-0.326843	1	134	4.64929e-06	-4.13321e-05	-0.322437	1 µA	-0.642437	-1.76239
-0.32959	348.779	-1.78864e-06	-0.329285	1	135	4.64929e-06	-4.13321e-05	-0.324813	1 µA	-0.644813	-1.78864
-0.332031	348.803	-1.80786e-06	-0.331726	1	136	4.64929e-06	-4.13321e-05	-0.327206	1 µA	-0.647206	-1.80786
-0.334473	348.827	-1.8219e-06	-0.334106	1	137	4.64929e-06	-4.13321e-05	-0.329552	1 µA	-0.649552	-1.8219
-0.336914	348.852	-1.84021e-06	-0.336609	1	138	4.64929e-06	-4.13321e-05	-0.332008	1 µA	-0.652008	-1.84021
-0.339355	348.876	-1.8634e-06	-0.33905	1	139	4.64929e-06	-4.13321e-05	-0.334392	1 µA	-0.654392	-1.8634
-0.341797	348.901	-1.88416e-06	-0.341431	1	140	4.64929e-06	-4.13321e-05	-0.33672	1 µA	-0.65672	-1.88416
-0.344238	348.925	-1.89667e-06	-0.343872	1	141	4.64929e-06	-4.13321e-05	-0.33913	1 µA	-0.65913	-1.89667
-0.34668	348.949	-1.90796e-06	-0.346313	1	142	4.64929e-06	-4.13321e-05	-0.341544	1 µA	-0.661544	-1.90796
-0.349121	348.974	-1.92505e-06	-0.348755	1	143	4.64929e-06	-4.13321e-05	-0.343942	1 µA	-0.663942	-1.92505
-0.351562	348.998	-1.94427e-06	-0.351196	1	144	4.64929e-06	-4.13321e-05	-0.346336	1 µA	-0.666336	-1.94427
-0.354004	349.023	-1.95648e-06	-0.353577	1	145	4.64929e-06	-4.13321e-05	-0.348685	1 µA	-0.668685	-1.95648
-0.356445	349.047	-1.96228e-06	-0.35611	1	146	4.64929e-06	-4.13321e-05	-0.351204	1 µA	-0.671204	-1.96228
-0.358887	349.072	-1.97052e-06	-0.358551	1	147	4.64929e-06	-4.13321e-05	-0.353625	1 µA	-0.673625	-1.97052
-0.361328	349.096	-1.98395e-06	-0.360901	1	148	4.64929e-06	-4.13321e-05	-0.355941	1 µA	-0.675941	-1.98395
-0.36377	349.12	-1.99463e-06	-0.363373	1	149	4.64929e-06	-4.13321e-05	-0.358386	1 µA	-0.678386	-1.99463
-0.366211	349.145	-1.99707e-06	-0.365845	1	150	4.64929e-06	-4.13321e-05	-0.360852	1 µA	-0.680852	-1.99707
-0.368652	349.169	-1.99707e-06	-0.368286	1	151	4.64929e-06	-4.13321e-05	-0.363293	1 µA	-0.683293	-1.99707
-0.371094	349.194	-2.00165e-06	-0.370697	1	152	4.64929e-06	-4.13321e-05	-0.365693	1 µA	-0.685693	-2.00165
-0.373535	349.218	-2.00897e-06	-0.373138	1	153	4.64929e-06	-4.13321e-05	-0.368116	1 µA	-0.688116	-2.00897
-0.375977	349.242	-2.00958e-06	-0.37561	1	154	4.64929e-06	-4.13321e-05	-0.370586	1 µA	-0.690586	-2.00958
-0.378418	349.267	-2.00348e-06	-0.378052	1	155	4.64929e-06	-4.13321e-05	-0.373043	1 µA	-0.693043	-2.00348
-0.380859	349.291	-1.99921e-06	-0.380493	1	156	4.64929e-06	-4.13321e-05	-0.375495	1 µA	-0.695495	-1.99921
-0.383301	349.316	-2.00043e-06	-0.382935	1	157	4.64929e-06	-4.13321e-05	-0.377934	1 µA	-0.697934	-2.00043
-0.385742	349.34	-2.00073e-06	-0.385376	1	158	4.64929e-06	-4.13321e-05	-0.380374	1 µA	-0.700374	-2.00073
-0.388184	349.364	-1.9931e-06	-0.387787	1	159	4.64929e-06	-4.13321e-05	-0.382804	1 µA	-0.702804	-1.9931
-0.390625	349.389	-1.98273e-06	-0.390228	1	160	4.64929e-06	-4.13321e-05	-0.385271	1 µA	-0.705271	-1.98273
-0.393066	349.413	-1.97815e-06	-0.3927	1	161	4.64929e-06	-4.13321e-05	-0.387755	1 µA	-0.707755	-1.97815
-0.395508	349.438	-1.97815e-06	-0.395111	1	162	4.64929e-06	-4.13321e-05	-0.390166	1 µA	-0.710166	-1.97815
-0.397949	349.462	-1.97296e-06	-0.397583	1	163	4.64929e-06	-4.13321e-05	-0.392651	1 µA	-0.712651	-1.97296
-0.400391	349.487	-1.96228e-06	-0.400055	1	164	4.64929e-06	-4.13321e-05	-0.395149	1 µA	-0.715149	-1.96228
-0.402832	349.511	-1.95374e-06	-0.402466	1	165	4.64929e-06	-4.13321e-05	-0.397581	1 µA	-0.717581	-1.95374
-0.405273	349.535	-1.95282e-06	-0.404907	1	166	4.64929e-06	-4.13321e-05	-0.400025	1 µA	-0.720025	-1.95282
-0.407715	349.56	-1.95282e-06	-0.407318	1	167	4.64929e-06	-4.13321e-05	-0.402436	1 µA	-0.722436	-1.95282
-0.410156	349.584	-1.94641e-06	-0.40979	1	168	4.64929e-06	-4.13321e-05	-0.404924	1 µA	-0.724924	-1.94641
-0.412598	349.609	-1.93726e-06	-0.412262	1	169	4.64929e-06	-4.13321e-05	-0.407419	1 µA	-0.727419	-1.93726
-0.415039	349.633	-1.93542e-06	-0.414642	1	170	4.64929e-06	-4.13321e-05	-0.409804	1 µA	-0.729804	-1.93542
-0.41748	349.657	-1.93909e-06	-0.417114	1	171	4.64929e-06	-4.13321e-05	-0.412267	1 µA	-0.732267	-1.93909
-0.419922	349.682	-1.93939e-06	-0.419556	1	172	4.64929e-06	-4.13321e-05	-0.414707	1 µA	-0.734707	-1.93939
-0.422363	349.706	-1.93451e-06	-0.421936	1	173	4.64929e-06	-4.13321e-05	-0.4171	1 µA	-0.7371	-1.93451
-0.424805	349.731	-1.93176e-06	-0.424408	1	174	4.64929e-06	-4.13321e-05	-0.419579	1 µA	-0.739579	-1.93176
-0.427246	349.755	-1.93665e-06	-0.426849	1	175	4.64929e-06	-4.13321e-05	-0.422008	1 µA	-0.742008	-1.93665
-0.429688	349.78	-1.94458e-06	-0.429291	1	176	4.64929e-06	-4.13321e-05	-0.424429	1 µA	-0.744429	-1.94458
-0.432129	349.804	-1.94641e-06	-0.431763	1	177	4.64929e-06	-4.13321e-05	-0.426897	1 µA	-0.746897	-1.94641
-0.43457	349.828	-1.94519e-06	-0.434235	1	178	4.64929e-06	-4.13321e-05	-0.429372	1 µA	-0.749372	-1.94519
-0.437012	349.853	-1.95099e-06	-0.436615	1	179	4.64929e-06	-4.13321e-05	-0.431738	1 µA	-0.751738	-1.95099
-0.439453	349.877	-1.9635e-06	-0.439087	1	180	4.64929e-06	-4.13321e-05	-0.434178	1 µA	-0.754178	-1.9635
-0.441895	349.902	-1.97388e-06	-0.441559	1	181	4.64929e-06	-4.13321e-05	-0.436624	1 µA	-0.756624	-1.97388
-0.444336	349.926	-1.97906e-06	-0.44397	1	182	4.64929e-06	-4.13321e-05	-0.439022	1 µA	-0.759022	-1.97906
-0.446777	349.95	-1.98608e-06	-0.446381	1	183	4.64929e-06	-4.13321e-05	-0.441415	1 µA	-0.761415	-1.98608
-0.449219	349.975	-2.00195e-06	-0.448853	1	184	4.64929e-06	-4.13321e-05	-0.443848	1 µA	-0.763848	-2.00195
-0.45166	349.999	-2.02148e-06	-0.451263	1	185	4.64929e-06	-4.13321e-05	-0.44621	1 µA	-0.76621	-2.02148
-0.454102	350.024	-2.03583e-06	-0.453613	1	186	4.64929e-06	-4.13321e-05	-0.448524	1 µA	-0.768524	-2.03583
-0.456543	350.048	-2.04773e-06	-0.456146	1	187	4.64929e-06	-4.13321e-05	-0.451027	1 µA	-0.771027	-2.04773
-0.458984	350.072	-2.06635e-06	-0.458588	1	188	4.64929e-06	-4.13321e-05	-0.453422	1 µA	-0.773422	-2.06635
-0.461426	350.097	-2.0929e-06	-0.461029	1	189	4.64929e-06	-4.13321e-05	-0.455797	1 µA	-0.775797	-2.0929
-0.463867	350.121	-2.11853e-06	-0.463409	1	190	4.64929e-06	-4.13321e-05	-0.458113	1 µA	-0.778113	-2.11853
-0.466309	350.146	-2.13867e-06	-0.465851	1	191	4.64929e-06	-4.13321e-05	-0.460504	1 µA	-0.780504	-2.13867
-0.46875	350.17	-2.16125e-06	-0.468353	1	192	4.64929e-06	-4.13321e-05	-0.46295	1 µA	-0.78295	-2.16125
-0.471191	350.195	-2.19177e-06	-0.470703	1	193	4.64929e-06	-4.13321e-05	-0.465224	1 µA	-0.785224	-2.19177
-0.473633	350.219	-2.22656e-06	-0.473145	1	194	4.64929e-06	-4.13321e-05	-0.467578	1 µA	-0.787578	-2.22656
-0.476074	350.243	-2.25616e-06	-0.475616	1	195	4.64929e-06	-4.13321e-05	-0.469976	1 µA	-0.789976	-2.25616
-0.478516	350.268	-2.28271e-06	-0.478027	1	196	4.64929e-06	-4.13321e-05	-0.472321	1 µA	-0.792321	-2.28271
-0.480957	350.292	-2.31415e-06	-0.480438	1	197	4.64929e-06	-4.13321e-05	-0.474653	1 µA	-0.794653	-2.31415
-0.483398	350.317	-2.35352e-06	-0.482849	1	198	4.64929e-06	-4.13321e-05	-0.476965	1 µA	-0.796965	-2.35352
-0.48584	350.341	-2.39075e-06	-0.485352	1	199	4.64929e-06	-4.13321e-05	-0.479375	1 µA	-0.799375	-2.39075
-0.488281	350.365	-2.42126e-06	-0.487762	1	200	4.64929e-06	-4.13321e-05	-0.481709	1 µA	-0.801709	-2.42126
-0.490723	350.39	-2.45117e-06	-0.490204	1	201	4.64929e-06	-4.13321e-05	-0.484076	1 µA	-0.804076	-2.45117
-0.493164	350.414	-2.48779e-06	-0.492554	1	202	4.64929e-06	-4.13321e-05	-0.486334	1 µA	-0.806334	-2.48779
-0.495605	350.439	-2.52747e-06	-0.495087	1	203	4.64929e-06	-4.13321e-05	-0.488768	1 µA	-0.808768	-2.52747
-0.498047	350.463	-2.56042e-06	-0.497467	1	204	4.64929e-06	-4.13321e-05	-0.491066	1 µA	-0.811066	-2.56042
-0.500488	350.488	-2.58728e-06	-0.499908	1	205	4.64929e-06	-4.13321e-05	-0.49344	1 µA	-0.81344	-2.58728
-0.50293	350.512	-2.61658e-06	-0.50238	1	206	4.64929e-06	-4.13321e-05	-0.495839	1 µA	-0.815839	-2.61658
-0.505371	350.536	-2.65076e-06	-0.504822	1	207	4.64929e-06	-4.13321e-05	-0.498195	1 µA	-0.818195	-2.65076
-0.507812	350.561	-2.6825e-06	-0.507233	1	208	4.64929e-06	-4.13321e-05	-0.500526	1 µA	-0.820526	-2.6825
-0.510254	350.585	-2.70538e-06	-0.509674	1	209	4.64929e-06	-4.13321e-05	-0.502911	1 µA	-0.822911	-2.70538
-0.512695	350.61	-2.724e-06	-0.512085	1	210	4.64929e-06	-4.13321e-05	-0.505275	1 µA	-0.825275	-2.724
-0.515137	350.634	-2.74689e-06	-0.514557	1	211	4.64929e-06	-4.13321e-05	-0.50769	1 µA	-0.82769	-2.74689
-0.517578	350.658	-2.77161e-06	-0.516968	1	212	4.64929e-06	-4.13321e-05	-0.510039	1 µA	-0.830039	-2.77161
-0.52002	350.683	-2.78778e-06	-0.519379	1	213	4.64929e-06	-4.13321e-05	-0.512409	1 µA	-0.832409	-2.78778
-0.522461	350.707	-2.79633e-06	-0.521881	1	214	4.64929e-06	-4.13321e-05	-0.51489	1 µA	-0.83489	-2.79633
-0.524902	350.732	-2.80487e-06	-0.524323	1	215	4.64929e-06	-4.13321e-05	-0.51731	1 µA	-0.83731	-2.80487
-0.527344	350.756	-2.81708e-06	-0.526733	1	216	4.64929e-06	-4.13321e-05	-0.519691	1 µA	-0.839691	-2.81708
-0.529785	350.78	-2.82593e-06	-0.529144	1	217	4.64929e-06	-4.13321e-05	-0.522079	1 µA	-0.842079	-2.82593
-0.532227	350.805	-2.82501e-06	-0.531647	1	218	4.64929e-06	-4.13321e-05	-0.524584	1 µA	-0.844584	-2.82501
-0.534668	350.829	-2.8186e-06	-0.534027	1	219	4.64929e-06	-4.13321e-05	-0.526981	1 µA	-0.846981	-2.8186
-0.537109	350.854	-2.81616e-06	-0.536591	1	220	4.64929e-06	-4.13321e-05	-0.52955	1 µA	-0.84955	-2.81616
-0.539551	350.878	-2.81647e-06	-0.538971	1	221	4.64929e-06	-4.13321e-05	-0.53193	1 µA	-0.85193	-2.81647
-0.541992	350.903	-2.81158e-06	-0.541351	1	222	4.64929e-06	-4.13321e-05	-0.534322	1 µA	-0.854322	-2.81158
-0.544434	350.927	-2.79968e-06	-0.543793	1	223	4.64929e-06	-4.13321e-05	-0.536794	1 µA	-0.856794	-2.79968
-0.546875	350.951	-2.78961e-06	-0.546295	1	224	4.64929e-06	-4.13321e-05	-0.539321	1 µA	-0.859321	-2.78961
-0.549316	350.976	-2.78656e-06	-0.548706	1	225	4.64929e-06	-4.13321e-05	-0.54174	1 µA	-0.86174	-2.78656
-0.551758	351	-2.78351e-06	-0.551178	1	226	4.64929e-06	-4.13321e-05	-0.544219	1 µA	-0.864219	-2.78351
-0.554199	351.025	-2.77344e-06	-0.553528	1	227	4.64929e-06	-4.13321e-05	-0.546594	1 µA	-0.866594	-2.77344
-0.556641	351.049	-2.7597e-06	-0.556	1	228	4.64929e-06	-4.13321e-05	-0.5491	1 µA	-0.8691	-2.7597
-0.559082	351.073	-2.75177e-06	-0.558502	1	229	4.64929e-06	-4.13321e-05	-0.551623	1 µA	-0.871623	-2.75177
-0.561523	351.098	-2.74872e-06	-0.560852	1	230	4.64929e-06	-4.13321e-05	-0.55398	1 µA	-0.87398	-2.74872
-0.563965	351.122	-2.74078e-06	-0.563385	1	231	4.64929e-06	-4.13321e-05	-0.556533	1 µA	-0.876533	-2.74078
-0.566406	351.147	-2.72644e-06	-0.565765	1	232	4.64929e-06	-4.13321e-05	-0.558949	1 µA	-0.878949	-2.72644
-0.568848	351.171	-2.71301e-06	-0.568298	1	233	4.64929e-06	-4.13321e-05	-0.561516	1 µA	-0.881516	-2.71301
-0.571289	351.196	-2.7066e-06	-0.570709	1	234	4.64929e-06	-4.13321e-05	-0.563943	1 µA	-0.883943	-2.7066
-0.57373	351.22	-2.70111e-06	-0.573059	1	235	4.64929e-06	-4.13321e-05	-0.566306	1 µA	-0.886306	-2.70111
-0.576172	351.244	-2.68829e-06	-0.575562	1	236	4.64929e-06	-4.13321e-05	-0.568841	1 µA	-0.888841	-2.68829
-0.578613	351.269	-2.67181e-06	-0.577972	1	237	4.64929e-06	-4.13321e-05	-0.571293	1 µA	-0.891293	-2.67181
-0.581055	351.293	-2.66022e-06	-0.580444	1	238	4.64929e-06	-4.13321e-05	-0.573794	1 µA	-0.893794	-2.66022
-0.583496	351.318	-2.65442e-06	-0.582886	1	239	4.64929e-06	-4.13321e-05	-0.57625	1 µA	-0.89625	-2.65442
-0.585938	351.342	-2.64526e-06	-0.585388	1	240	4.64929e-06	-4.13321e-05	-0.578775	1 µA	-0.898775	-2.64526
-0.588379	351.366	-2.62939e-06	-0.58783	1	241	4.64929e-06	-4.13321e-05	-0.581256	1 µA	-0.901256	-2.62939
-0.59082	351.391	-2.61322e-06	-0.590271	1	242	4.64929e-06	-4.13321e-05	-0.583738	1 µA	-0.903738	-2.61322
-0.593262	351.415	-2.60468e-06	-0.592712	1	243	4.64929e-06	-4.13321e-05	-0.586201	1 µA	-0.906201	-2.60468
-0.595703	351.44	-2.59827e-06	-0.595154	1	244	4.64929e-06	-4.13321e-05	-0.588658	1 µA	-0.908658	-2.59827
-0.598145	351.464	-2.58484e-06	-0.597595	1	245	4.64929e-06	-4.13321e-05	-0.591133	1 µA	-0.911133	-2.58484
-0.600586	351.488	-2.56744e-06	-0.600037	1	246	4.64929e-06	-4.13321e-05	-0.593618	1 µA	-0.913618	-2.56744
-0.603027	351.513	-2.55463e-06	-0.602478	1	247	4.64929e-06	-4.13321e-05	-0.596091	1 µA	-0.916091	-2.55463
-0.605469	351.537	-2.54761e-06	-0.60495	1	248	4.64929e-06	-4.13321e-05	-0.598581	1 µA	-0.918581	-2.54761
-0.60791	351.562	-2.53876e-06	-0.60733	1	249	4.64929e-06	-4.13321e-05	-0.600983	1 µA	-0.920983	-2.53876
-0.610352	351.586	-2.52258e-06	-0.609802	1	250	4.64929e-06	-4.13321e-05	-0.603496	1 µA	-0.923496	-2.52258
-0.612793	351.611	-2.5061e-06	-0.612305	1	251	4.64929e-06	-4.13321e-05	-0.606039	1 µA	-0.926039	-2.5061
-0.615234	351.635	-2.49695e-06	-0.614716	1	252	4.64929e-06	-4.13321e-05	-0.608473	1 µA	-0.928473	-2.49695
-0.617676	351.659	-2.49115e-06	-0.617126	1	253	4.64929e-06	-4.13321e-05	-0.610899	1 µA	-0.930899	-2.49115
-0.620117	351.684	-2.47894e-06	-0.619507	1	254	4.64929e-06	-4.13321e-05	-0.613309	1 µA	-0.933309	-2.47894
-0.622559	351.708	-2.46185e-06	-0.621979	1	255	4.64929e-06	-4.13321e-05	-0.615824	1 µA	-0.935824	-2.46185
-0.625	351.733	-2.44904e-06	-0.624481	1	256	4.64929e-06	-4.13321e-05	-0.618359	1 µA	-0.938359	-2.44904
-0.627441	351.757	-2.44232e-06	-0.626923	1	257	4.64929e-06	-4.13321e-05	-0.620817	1 µA	-0.940817	-2.44232
-0.629883	351.781	-2.43469e-06	-0.629395	1	258	4.64929e-06	-4.13321e-05	-0.623308	1 µA	-0.943308	-2.43469
-0.632324	351.806	-2.42004e-06	-0.631744	1	259	4.64929e-06	-4.13321e-05	-0.625694	1 µA	-0.945694	-2.42004
-0.634766	351.83	-2.40417e-06	-0.634216	1	260	4.64929e-06	-4.13321e-05	-0.628206	1 µA	-0.948206	-2.40417
-0.637207	351.855	-2.39502e-06	-0.636658	1	261	4.64929e-06	-4.13321e-05	-0.63067	1 µA	-0.95067	-2.39502
-0.639648	351.879	-2.39014e-06	-0.639069	1	262	4.64929e-06	-4.13321e-05	-0.633093	1 µA	-0.953093	-2.39014
-0.64209	351.904	-2.37946e-06	-0.641541	1	263	4.64929e-06	-4.13321e-05	-0.635592	1 µA	-0.955592	-2.37946
-0.644531	351.928	-2.36359e-06	-0.644012	1	264	4.64929e-06	-4.13321e-05	-0.638103	1 µA	-0.958103	-2.36359
-0.646973	351.952	-2.35138e-06	-0.646454	1	265	4.64929e-06	-4.13321e-05	-0.640575	1 µA	-0.960575	-2.35138
-0.649414	351.977	-2.34558e-06	-0.648865	1	266	4.64929e-06	-4.13321e-05	-0.643001	1 µA	-0.963001	-2.34558
-0.651855	352.001	-2.33978e-06	-0.651276	1	267	4.64929e-06	-4.13321e-05	-0.645426	1 µA	-0.965426	-2.33978
-0.654297	352.026	-2.32697e-06	-0.653748	1	268	4.64929e-06	-4.13321e-05	-0.64793	1 µA	-0.96793	-2.32697
-0.656738	352.05	-2.31201e-06	-0.656189	1	269	4.64929e-06	-4.13321e-05	-0.650409	1 µA	-0.970409	-2.31201
-0.65918	352.074	-2.30377e-06	-0.65863	1	270	4.64929e-06	-4.13321e-05	-0.652871	1 µA	-0.972871	-2.30377
-0.661621	352.099	-2.30011e-06	-0.661072	1	271	4.64929e-06	-4.13321e-05	-0.655322	1 µA	-0.975322	-2.30011
-0.664062	352.123	-2.29187e-06	-0.663544	1	272	4.64929e-06	-4.13321e-05	-0.657814	1 µA	-0.977814	-2.29187
-0.666504	352.148	-2.27753e-06	-0.665894	1	273	4.64929e-06	-4.13321e-05	-0.6602	1 µA	-0.9802	-2.27753
-0.668945	352.172	-2.26593e-06	-0.668427	1	274	4.64929e-06	-4.13321e-05	-0.662762	1 µA	-0.982762	-2.26593
-0.671387	352.196	-2.26135e-06	-0.670807	1	275	4.64929e-06	-4.13321e-05	-0.665154	1 µA	-0.985154	-2.26135
-0.673828	352.221	-2.25739e-06	-0.673248	1	276	4.64929e-06	-4.13321e-05	-0.667605	1 µA	-0.987605	-2.25739
-0.67627	352.245	-2.2464e-06	-0.67569	1	277	4.64929e-06	-4.13321e-05	-0.670074	1 µA	-0.990074	-2.2464
-0.678711	352.27	-2.23267e-06	-0.678131	1	278	4.64929e-06	-4.13321e-05	-0.672549	1 µA	-0.992549	-2.23267
-0.681152	352.294	-2.22534e-06	-0.680573	1	279	4.64929e-06	-4.13321e-05	-0.675009	1 µA	-0.995009	-2.22534
-0.683594	352.319	-2.22321e-06	-0.682983	1	280	4.64929e-06	-4.13321e-05	-0.677425	1 µA	-0.997425	-2.22321
-0.686035	352.343	-2.2168e-06	-0.685486	1	281	4.64929e-06	-4.13321e-05	-0.679944	1 µA	-0.999944	-2.2168
-0.688477	352.367	-2.20398e-06	-0.687897	1	282	4.64929e-06	-4.13321e-05	-0.682387	1 µA	-1.00239	-2.20398
-0.690918	352.392	-2.19299e-06	-0.690338	1	283	4.64929e-06	-4.13321e-05	-0.684856	1 µA	-1.00486	-2.19299
-0.693359	352.416	-2.18933e-06	-0.692688	1	284	4.64929e-06	-4.13321e-05	-0.687215	1 µA	-1.00721	-2.18933
-0.695801	352.441	-2.1875e-06	-0.695221	1	285	4.64929e-06	-4.13321e-05	-0.689752	1 µA	-1.00975	-2.1875
-0.698242	352.465	-2.17834e-06	-0.697693	1	286	4.64929e-06	-4.13321e-05	-0.692247	1 µA	-1.01225	-2.17834
-0.700684	352.489	-2.16553e-06	-0.700134	1	287	4.64929e-06	-4.13321e-05	-0.69472	1 µA	-1.01472	-2.16553
-0.703125	352.514	-2.15881e-06	-0.702545	1	288	4.64929e-06	-4.13321e-05	-0.697148	1 µA	-1.01715	-2.15881
-0.705566	352.538	-2.1579e-06	-0.704987	1	289	4.64929e-06	-4.13321e-05	-0.699592	1 µA	-1.01959	-2.1579
-0.708008	352.563	-2.15363e-06	-0.707367	1	290	4.64929e-06	-4.13321e-05	-0.701983	1 µA	-1.02198	-2.15363
-0.710449	352.587	-2.14233e-06	-0.709869	1	291	4.64929e-06	-4.13321e-05	-0.704514	1 µA	-1.02451	-2.14233
-0.712891	352.612	-2.13226e-06	-0.71228	1	292	4.64929e-06	-4.13321e-05	-0.70695	1 µA	-1.02695	-2.13226
-0.715332	352.636	-2.12921e-06	-0.714783	1	293	4.64929e-06	-4.13321e-05	-0.70946	1 µA	-1.02946	-2.12921
-0.717773	352.66	-2.12891e-06	-0.717163	1	294	4.64929e-06	-4.13321e-05	-0.711841	1 µA	-1.03184	-2.12891
-0.720215	352.685	-2.12158e-06	-0.719666	1	295	4.64929e-06	-4.13321e-05	-0.714362	1 µA	-1.03436	-2.12158
-0.722656	352.709	-2.10999e-06	-0.722046	1	296	4.64929e-06	-4.13321e-05	-0.716771	1 µA	-1.03677	-2.10999
-0.725098	352.734	-2.10358e-06	-0.724487	1	297	4.64929e-06	-4.13321e-05	-0.719228	1 µA	-1.03923	-2.10358
-0.727539	352.758	-2.10388e-06	-0.726929	1	298	4.64929e-06	-4.13321e-05	-0.721669	1 µA	-1.04167	-2.10388
-0.72998	352.782	-2.10144e-06	-0.729401	1	299	4.64929e-06	-4.13321e-05	-0.724147	1 µA	-1.04415	-2.10144
-0.732422	352.807	-2.09167e-06	-0.731781	1	300	4.64929e-06	-4.13321e-05	-0.726552	1 µA	-1.04655	-2.09167
-0.734863	352.831	-2.08221e-06	-0.734253	1	301	4.64929e-06	-4.13321e-05	-0.729047	1 µA	-1.04905	-2.08221
-0.737305	352.856	-2.07977e-06	-0.736664	1	302	4.64929e-06	-4.13321e-05	-0.731464	1 µA	-1.05146	-2.07977
-0.739746	352.88	-2.08099e-06	-0.739075	1	303	4.64929e-06	-4.13321e-05	-0.733872	1 µA	-1.05387	-2.08099
-0.742188	352.905	-2.0752e-06	-0.741516	1	304	4.64929e-06	-4.13321e-05	-0.736328	1 µA	-1.05633	-2.0752
-0.744629	352.929	-2.06482e-06	-0.744019	1	305	4.64929e-06	-4.13321e-05	-0.738857	1 µA	-1.05886	-2.06482
-0.74707	352.953	-2.05902e-06	-0.746399	1	306	4.64929e-06	-4.13321e-05	-0.741251	1 µA	-1.06125	-2.05902
-0.749512	352.978	-2.05994e-06	-0.748871	1	307	4.64929e-06	-4.13321e-05	-0.743721	1 µA	-1.06372	-2.05994
-0.751953	353.002	-2.05872e-06	-0.751343	1	308	4.64929e-06	-4.13321e-05	-0.746196	1 µA	-1.0662	-2.05872
-0.754395	353.027	-2.05048e-06	-0.754089	1	309	4.64929e-06	-4.13321e-05	-0.748963	1 µA	-1.06896	-2.05048
-0.756836	353.051	-2.04193e-06	-0.756836	1	310	4.64929e-06	-4.13321e-05	-0.751731	1 µA	-1.07173	-2.04193
-0.759277	353.075	-2.0401e-06	-0.758362	1	311	4.64929e-06	-4.13321e-05	-0.753262	1 µA	-1.07326	-2.0401
-0.761719	353.1	-2.04224e-06	-0.761719	1	312	4.64929e-06	-4.13321e-05	-0.756613	1 µA	-1.07661	-2.04224
-0.76416	353.124	-2.03796e-06	-0.76355	1	313	4.64929e-06	-4.13321e-05	-0.758455	1 µA	-1.07845	-2.03796
-0.766602	353.149	-2.02881e-06	-0.766602	1	314	4.64929e-06	-4.13321e-05	-0.76153	1 µA	-1.08153	-2.02881
-0.769043	353.173	-2.02362e-06	-0.769043	1	315	4.64929e-06	-4.13321e-05	-0.763984	1 µA	-1.08398	-2.02362
-0.771484	353.197	-2.02545e-06	-0.771484	1	316	4.64929e-06	-4.13321e-05	-0.766421	1 µA	-1.08642	-2.02545
-0.773926	353.222	-2.02576e-06	-0.773926	1	317	4.64929e-06	-4.13321e-05	-0.768861	1 µA	-1.08886	-2.02576
-0.776367	353.246	-2.01874e-06	-0.775757	1	318	4.64929e-06	-4.13321e-05	-0.77071	1 µA	-1.09071	-2.01874
-0.778809	353.271	-2.01019e-06	-0.778809	1	319	4.64929e-06	-4.13321e-05	-0.773783	1 µA	-1.09378	-2.01019
-0.78125	353.295	-2.00958e-06	-0.780945	1	320	4.64929e-06	-4.13321e-05	-0.775921	1 µA	-1.09592	-2.00958
-0.783691	353.32	-2.01233e-06	-0.783691	1	321	4.64929e-06	-4.13321e-05	-0.778661	1 µA	-1.09866	-2.01233
-0.786133	353.344	-2.00989e-06	-0.785828	1	322	4.64929e-06	-4.13321e-05	-0.780803	1 µA	-1.1008	-2.00989
-0.788574	353.368	-2.00165e-06	-0.788879	1	323	4.64929e-06	-4.13321e-05	-0.783875	1 µA	-1.10388	-2.00165
-0.791016	353.393	-1.99646e-06	-0.791016	1	324	4.64929e-06	-4.13321e-05	-0.786024	1 µA	-1.10602	-1.99646
-0.793457	353.417	-1.9986e-06	-0.792847	1	325	4.64929e-06	-4.13321e-05	-0.78785	1 µA	-1.10785	-1.9986
-0.795898	353.442	-2.00043e-06	-0.795593	1	326	4.64929e-06	-4.13321e-05	-0.790592	1 µA	-1.11059	-2.00043
-0.79834	353.466	-1.99524e-06	-0.797729	1	327	4.64929e-06	-4.13321e-05	-0.792741	1 µA	-1.11274	-1.99524
-0.800781	353.49	-1.9873e-06	-0.800476	1	328	4.64929e-06	-4.13321e-05	-0.795508	1 µA	-1.11551	-1.9873
-0.803223	353.515	-1.98639e-06	-0.802612	1	329	4.64929e-06	-4.13321e-05	-0.797646	1 µA	-1.11765	-1.98639
-0.805664	353.539	-1.99066e-06	-0.805359	1	330	4.64929e-06	-4.13321e-05	-0.800382	1 µA	-1.12038	-1.99066
-0.808105	353.564	-1.98944e-06	-0.8078	1	331	4.64929e-06	-4.13321e-05	-0.802827	1 µA	-1.12283	-1.98944
-0.810547	353.588	-1.98242e-06	-0.810242	1	332	4.64929e-06	-4.13321e-05	-0.805286	1 µA	-1.12529	-1.98242
-0.812988	353.613	-1.97754e-06	-0.812378	1	333	4.64929e-06	-4.13321e-05	-0.807434	1 µA	-1.12743	-1.97754
-0.81543	353.637	-1.98029e-06	-0.81543	1	334	4.64929e-06	-4.13321e-05	-0.810479	1 µA	-1.13048	-1.98029
-0.817871	353.661	-1.98334e-06	-0.817566	1	335	4.64929e-06	-4.13321e-05	-0.812608	1 µA	-1.13261	-1.98334
-0.820312	353.686	-1.97937e-06	-0.820007	1	336	4.64929e-06	-4.13321e-05	-0.815059	1 µA	-1.13506	-1.97937
-0.822754	353.71	-1.97235e-06	-0.821838	1	337	4.64929e-06	-4.13321e-05	-0.816908	1 µA	-1.13691	-1.97235
-0.825195	353.735	-1.97205e-06	-0.82489	1	338	4.64929e-06	-4.13321e-05	-0.81996	1 µA	-1.13996	-1.97205
-0.827637	353.759	-1.97662e-06	-0.827942	1	339	4.64929e-06	-4.13321e-05	-0.823	1 µA	-1.143	-1.97662
-0.830078	353.783	-1.97723e-06	-0.829773	1	340	4.64929e-06	-4.13321e-05	-0.82483	1 µA	-1.14483	-1.97723
-0.83252	353.808	-1.97113e-06	-0.832214	1	341	4.64929e-06	-4.13321e-05	-0.827287	1 µA	-1.14729	-1.97113
-0.834961	353.832	-1.96655e-06	-0.834961	1	342	4.64929e-06	-4.13321e-05	-0.830045	1 µA	-1.15004	-1.96655
-0.837402	353.857	-1.9696e-06	-0.836792	1	343	4.64929e-06	-4.13321e-05	-0.831868	1 µA	-1.15187	-1.9696
-0.839844	353.881	-1.97449e-06	-0.839539	1	344	4.64929e-06	-4.13321e-05	-0.834602	1 µA	-1.1546	-1.97449
-0.842285	353.905	-1.97174e-06	-0.842285	1	345	4.64929e-06	-4.13321e-05	-0.837356	1 µA	-1.15736	-1.97174
-0.844727	353.93	-1.96564e-06	-0.844421	1	346	4.64929e-06	-4.13321e-05	-0.839507	1 µA	-1.15951	-1.96564
-0.847168	353.954	-1.96472e-06	-0.847473	1	347	4.64929e-06	-4.13321e-05	-0.842561	1 µA	-1.16256	-1.96472
-0.849609	353.979	-1.97021e-06	-0.848999	1	348	4.64929e-06	-4.13321e-05	-0.844073	1 µA	-1.16407	-1.97021
-0.852051	354.003	-1.97235e-06	-0.852051	1	349	4.64929e-06	-4.13321e-05	-0.84712	1 µA	-1.16712	-1.97235
-0.854492	354.028	-1.96747e-06	-0.854187	1	350	4.64929e-06	-4.13321e-05	-0.849268	1 µA	-1.16927	-1.96747
-0.856934	354.052	-1.9635e-06	-0.856628	1	351	4.64929e-06	-4.13321e-05	-0.85172	1 µA	-1.17172	-1.9635
-0.859375	354.076	-1.96686e-06	-0.858765	1	352	4.64929e-06	-4.13321e-05	-0.853848	1 µA	-1.17385	-1.96686
-0.861816	354.101	-1.97266e-06	-0.861511	1	353	4.64929e-06	-4.13321e-05	-0.85658	1 µA	-1.17658	-1.97266
-0.864258	354.125	-1.97144e-06	-0.864258	1	354	4.64929e-06	-4.13321e-05	-0.859329	1 µA	-1.17933	-1.97144
-0.866699	354.15	-1.96594e-06	-0.866699	1	355	4.64929e-06	-4.13321e-05	-0.861784	1 µA	-1.18178	-1.96594
-0.869141	354.174	-1.96564e-06	-0.868835	1	356	4.64929e-06	-4.13321e-05	-0.863921	1 µA	-1.18392	-1.96564
-0.871582	354.198	-1.97205e-06	-0.870972	1	357	4.64929e-06	-4.13321e-05	-0.866042	1 µA	-1.18604	-1.97205
-0.874023	354.223	-1.9754e-06	-0.873413	1	358	4.64929e-06	-4.13321e-05	-0.868475	1 µA	-1.18847	-1.9754
-0.876465	354.247	-1.97174e-06	-0.87616	1	359	4.64929e-06	-4.13321e-05	-0.87123	1 µA	-1.19123	-1.97174
-0.878906	354.272	-1.96808e-06	-0.878601	1	360	4.64929e-06	-4.13321e-05	-0.873681	1 µA	-1.19368	-1.96808
-0.881348	354.296	-1.97174e-06	-0.880737	1	361	4.64929e-06	-4.13321e-05	-0.875808	1 µA	-1.19581	-1.97174
-0.883789	354.321	-1.97876e-06	-0.883484	1	362	4.64929e-06	-4.13321e-05	-0.878537	1 µA	-1.19854	-1.97876
-0.88623	354.345	-1.97906e-06	-0.885315	1	363	4.64929e-06	-4.13321e-05	-0.880367	1 µA	-1.20037	-1.97906
-0.888672	354.369	-1.97418e-06	-0.888062	1	364	4.64929e-06	-4.13321e-05	-0.883126	1 µA	-1.20313	-1.97418
-0.891113	354.394	-1.97418e-06	-0.890198	1	365	4.64929e-06	-4.13321e-05	-0.885262	1 µA	-1.20526	-1.97418
-0.893555	354.418	-1.9812e-06	-0.892639	1	366	4.64929e-06	-4.13321e-05	-0.887686	1 µA	-1.20769	-1.9812
-0.895996	354.443	-1.98608e-06	-0.895691	1	367	4.64929e-06	-4.13321e-05	-0.890726	1 µA	-1.21073	-1.98608
-0.898438	354.467	-1.98364e-06	-0.898132	1	368	4.64929e-06	-4.13321e-05	-0.893173	1 µA	-1.21317	-1.98364
-0.900879	354.491	-1.98059e-06	-0.900879	1	369	4.64929e-06	-4.13321e-05	-0.895927	1 µA	-1.21593	-1.98059
-0.90332	354.516	-1.98456e-06	-0.903625	1	370	4.64929e-06	-4.13321e-05	-0.898664	1 µA	-1.21866	-1.98456
-0.905762	354.54	-1.99249e-06	-0.905457	1	371	4.64929e-06	-4.13321e-05	-0.900475	1 µA	-1.22048	-1.99249
-0.908203	354.565	-1.99432e-06	-0.907898	1	372	4.64929e-06	-4.13321e-05	-0.902912	1 µA	-1.22291	-1.99432
-0.910645	354.589	-1.99066e-06	-0.910339	1	373	4.64929e-06	-4.13321e-05	-0.905363	1 µA	-1.22536	-1.99066
-0.913086	354.613	-1.99097e-06	-0.913086	1	374	4.64929e-06	-4.13321e-05	-0.908109	1 µA	-1.22811	-1.99097
-0.915527	354.638	-1.99829e-06	-0.915222	1	375	4.64929e-06	-4.13321e-05	-0.910226	1 µA	-1.23023	-1.99829
-0.917969	354.662	-2.0047e-06	-0.917664	1	376	4.64929e-06	-4.13321e-05	-0.912652	1 µA	-1.23265	-2.0047
-0.92041	354.687	-2.00348e-06	-0.9198	1	377	4.64929e-06	-4.13321e-05	-0.914791	1 µA	-1.23479	-2.00348
-0.922852	354.711	-2.00073e-06	-0.922546	1	378	4.64929e-06	-4.13321e-05	-0.917545	1 µA	-1.23754	-2.00073
-0.925293	354.736	-2.00531e-06	-0.924683	1	379	4.64929e-06	-4.13321e-05	-0.919669	1 µA	-1.23967	-2.00531
-0.927734	354.76	-2.01447e-06	-0.927124	1	380	4.64929e-06	-4.13321e-05	-0.922088	1 µA	-1.24209	-2.01447
-0.930176	354.784	-2.01721e-06	-0.930176	1	381	4.64929e-06	-4.13321e-05	-0.925133	1 µA	-1.24513	-2.01721
-0.932617	354.809	-2.01477e-06	-0.932312	1	382	4.64929e-06	-4.13321e-05	-0.927275	1 µA	-1.24728	-2.01477
-0.935059	354.833	-2.01508e-06	-0.934448	1	383	4.64929e-06	-4.13321e-05	-0.929411	1 µA	-1.24941	-2.01508
-0.9375	354.858	-2.02301e-06	-0.937195	1	384	4.64929e-06	-4.13321e-05	-0.932137	1 µA	-1.25214	-2.02301
-0.939941	354.882	-2.03094e-06	-0.939331	1	385	4.64929e-06	-4.13321e-05	-0.934254	1 µA	-1.25425	-2.03094
-0.942383	354.906	-2.03094e-06	-0.941772	1	386	4.64929e-06	-4.13321e-05	-0.936695	1 µA	-1.2567	-2.03094
-0.944824	354.931	-2.0285e-06	-0.944214	1	387	4.64929e-06	-4.13321e-05	-0.939143	1 µA	-1.25914	-2.0285
-0.947266	354.955	-2.03308e-06	-0.946655	1	388	4.64929e-06	-4.13321e-05	-0.941573	1 µA	-1.26157	-2.03308
-0.949707	354.98	-2.04285e-06	-0.948792	1	389	4.64929e-06	-4.13321e-05	-0.943684	1 µA	-1.26368	-2.04285
-0.952148	355.004	-2.04742e-06	-0.951538	1	390	4.64929e-06	-4.13321e-05	-0.94642	1 µA	-1.26642	-2.04742
-0.95459	355.029	-2.04559e-06	-0.954285	1	391	4.64929e-06	-4.13321e-05	-0.949171	1 µA	-1.26917	-2.04559
-0.957031	355.053	-2.04681e-06	-0.956421	1	392	4.64929e-06	-4.13321e-05	-0.951304	1 µA	-1.2713	-2.04681
-0.959473	355.077	-2.05475e-06	-0.958557	1	393	4.64929e-06	-4.13321e-05	-0.95342	1 µA	-1.27342	-2.05475
-0.961914	355.102	-2.0636e-06	-0.961609	1	394	4.64929e-06	-4.13321e-05	-0.95645	1 µA	-1.27645	-2.0636
-0.964355	355.126	-2.06512e-06	-0.96344	1	395	4.64929e-06	-4.13321e-05	-0.958277	1 µA	-1.27828	-2.06512
-0.966797	355.151	-2.0636e-06	-0.966187	1	396	4.64929e-06	-4.13321e-05	-0.961028	1 µA	-1.28103	-2.0636
-0.969238	355.175	-2.06818e-06	-0.968628	1	397	4.64929e-06	-4.13321e-05	-0.963457	1 µA	-1.28346	-2.06818
-0.97168	355.199	-2.07855e-06	-0.971375	1	398	4.64929e-06	-4.13321e-05	-0.966178	1 µA	-1.28618	-2.07855
-0.974121	355.224	-2.08466e-06	-0.974121	1	399	4.64929e-06	-4.13321e-05	-0.968909	1 µA	-1.28891	-2.08466
-0.976562	355.248	-2.08374e-06	-0.976562	1	400	4.64929e-06	-4.13321e-05	-0.971353	1 µA	-1.29135	-2.08374
-0.979004	355.273	-2.08466e-06	-0.978699	1	401	4.64929e-06	-4.13321e-05	-0.973487	1 µA	-1.29349	-2.08466
-0.981445	355.297	-2.0932e-06	-0.98114	1	402	4.64929e-06	-4.13321e-05	-0.975907	1 µA	-1.29591	-2.0932
-0.983887	355.321	-2.10327e-06	-0.984192	1	403	4.64929e-06	-4.13321e-05	-0.978934	1 µA	-1.29893	-2.10327
-0.986328	355.346	-2.10571e-06	-0.986328	1	404	4.64929e-06	-4.13321e-05	-0.981064	1 µA	-1.30106	-2.10571
-0.98877	355.37	-2.1048e-06	-0.988464	1	405	4.64929e-06	-4.13321e-05	-0.983202	1 µA	-1.3032	-2.1048
-0.991211	355.395	-2.10938e-06	-0.990906	1	406	4.64929e-06	-4.13321e-05	-0.985632	1 µA	-1.30563	-2.10938
-0.993652	355.419	-2.12006e-06	-0.992737	1	407	4.64929e-06	-4.13321e-05	-0.987437	1 µA	-1.30744	-2.12006
-0.996094	355.444	-2.12738e-06	-0.995483	1	408	4.64929e-06	-4.13321e-05	-0.990165	1 µA	-1.31016	-2.12738
-0.998535	355.468	-2.12769e-06	-0.99823	1	409	4.64929e-06	-4.13321e-05	-0.992911	1 µA	-1.31291	-2.12769
-1.00098	355.492	-2.1286e-06	-1.00067	1	410	4.64929e-06	-4.13321e-05	-0.99535	1 µA	-1.31535	-2.1286
-1.00342	355.517	-2.13684e-06	-1.0022	1	411	4.64929e-06	-4.13321e-05	-0.996855	1 µA	-1.31686	-2.13684
-1.00586	355.541	-2.14783e-06	-1.00525	1	412	4.64929e-06	-4.13321e-05	-0.999879	1 µA	-1.31988	-2.14783
-1.0083	355.566	-2.15179e-06	-1.0083	1	413	4.64929e-06	-4.13321e-05	-1.00292	1 µA	-1.32292	-2.15179
-1.01074	355.59	-2.15088e-06	-1.01013	1	414	4.64929e-06	-4.13321e-05	-1.00475	1 µA	-1.32475	-2.15088
-1.01318	355.614	-2.15546e-06	-1.01288	1	415	4.64929e-06	-4.13321e-05	-1.00749	1 µA	-1.32749	-2.15546
-1.01562	355.639	-2.16675e-06	-1.0144	1	416	4.64929e-06	-4.13321e-05	-1.00899	1 µA	-1.32899	-2.16675
-1.01807	355.663	-2.17499e-06	-1.01807	1	417	4.64929e-06	-4.13321e-05	-1.01263	1 µA	-1.33263	-2.17499
-1.02051	355.688	-2.17621e-06	-1.0199	1	418	4.64929e-06	-4.13321e-05	-1.01446	1 µA	-1.33446	-2.17621
-1.02295	355.712	-2.17712e-06	-1.02203	1	419	4.64929e-06	-4.13321e-05	-1.01659	1 µA	-1.33659	-2.17712
-1.02539	355.737	-2.18536e-06	-1.02448	1	420	4.64929e-06	-4.13321e-05	-1.01901	1 µA	-1.33901	-2.18536
-1.02783	355.761	-2.19696e-06	-1.02753	1	421	4.64929e-06	-4.13321e-05	-1.02203	1 µA	-1.34203	-2.19696
-1.03027	355.785	-2.20184e-06	-1.02997	1	422	4.64929e-06	-4.13321e-05	-1.02446	1 µA	-1.34446	-2.20184
-1.03271	355.81	-2.20154e-06	-1.03241	1	423	4.64929e-06	-4.13321e-05	-1.02691	1 µA	-1.34691	-2.20154
-1.03516	355.834	-2.20612e-06	-1.03485	1	424	4.64929e-06	-4.13321e-05	-1.02934	1 µA	-1.34934	-2.20612
-1.0376	355.859	-2.2171e-06	-1.03729	1	425	4.64929e-06	-4.13321e-05	-1.03175	1 µA	-1.35175	-2.2171
-1.04004	355.883	-2.22656e-06	-1.03943	1	426	4.64929e-06	-4.13321e-05	-1.03386	1 µA	-1.35386	-2.22656
-1.04248	355.907	-2.22839e-06	-1.04279	1	427	4.64929e-06	-4.13321e-05	-1.03721	1 µA	-1.35721	-2.22839
-1.04492	355.932	-2.22931e-06	-1.04431	1	428	4.64929e-06	-4.13321e-05	-1.03874	1 µA	-1.35874	-2.22931
-1.04736	355.956	-2.23755e-06	-1.04706	1	429	4.64929e-06	-4.13321e-05	-1.04146	1 µA	-1.36146	-2.23755
-1.0498	355.981	-2.24945e-06	-1.04919	1	430	4.64929e-06	-4.13321e-05	-1.04357	1 µA	-1.36357	-2.24945
-1.05225	356.005	-2.25555e-06	-1.05164	1	431	4.64929e-06	-4.13321e-05	-1.046	1 µA	-1.366	-2.25555
-1.05469	356.029	-2.25555e-06	-1.05377	1	432	4.64929e-06	-4.13321e-05	-1.04813	1 µA	-1.36813	-2.25555
-1.05713	356.054	-2.25983e-06	-1.05682	1	433	4.64929e-06	-4.13321e-05	-1.05117	1 µA	-1.37117	-2.25983
-1.05957	356.078	-2.27081e-06	-1.05896	1	434	4.64929e-06	-4.13321e-05	-1.05328	1 µA	-1.37328	-2.27081
-1.06201	356.103	-2.28088e-06	-1.0614	1	435	4.64929e-06	-4.13321e-05	-1.0557	1 µA	-1.3757	-2.28088
-1.06445	356.127	-2.28333e-06	-1.06384	1	436	4.64929e-06	-4.13321e-05	-1.05813	1 µA	-1.37813	-2.28333
-1.06689	356.152	-2.28424e-06	-1.06598	1	437	4.64929e-06	-4.13321e-05	-1.06027	1 µA	-1.38027	-2.28424
-1.06934	356.176	-2.29218e-06	-1.06903	1	438	4.64929e-06	-4.13321e-05	-1.0633	1 µA	-1.3833	-2.29218
-1.07178	356.2	-2.30438e-06	-1.07178	1	439	4.64929e-06	-4.13321e-05	-1.06602	1 µA	-1.38602	-2.30438
-1.07422	356.225	-2.3111e-06	-1.07361	1	440	4.64929e-06	-4.13321e-05	-1.06783	1 µA	-1.38783	-2.3111
-1.07666	356.249	-2.31171e-06	-1.07605	1	441	4.64929e-06	-4.13321e-05	-1.07027	1 µA	-1.39027	-2.31171
-1.0791	356.274	-2.31537e-06	-1.07849	1	442	4.64929e-06	-4.13321e-05	-1.0727	1 µA	-1.3927	-2.31537
-1.08154	356.298	-2.32605e-06	-1.08093	1	443	4.64929e-06	-4.13321e-05	-1.07512	1 µA	-1.39512	-2.32605
-1.08398	356.322	-2.33704e-06	-1.08337	1	444	4.64929e-06	-4.13321e-05	-1.07753	1 µA	-1.39753	-2.33704
-1.08643	356.347	-2.34039e-06	-1.08582	1	445	4.64929e-06	-4.13321e-05	-1.07996	1 µA	-1.39996	-2.34039
-1.08887	356.371	-2.341e-06	-1.08826	1	446	4.64929e-06	-4.13321e-05	-1.0824	1 µA	-1.4024	-2.341
-1.09131	356.396	-2.34833e-06	-1.09039	1	447	4.64929e-06	-4.13321e-05	-1.08452	1 µA	-1.40452	-2.34833
-1.09375	356.42	-2.36084e-06	-1.09283	1	448	4.64929e-06	-4.13321e-05	-1.08693	1 µA	-1.40693	-2.36084
-1.09619	356.445	-2.36816e-06	-1.09558	1	449	4.64929e-06	-4.13321e-05	-1.08966	1 µA	-1.40966	-2.36816
-1.09863	356.469	-2.36877e-06	-1.09802	1	450	4.64929e-06	-4.13321e-05	-1.0921	1 µA	-1.4121	-2.36877
-1.10107	356.493	-2.37213e-06	-1.10046	1	451	4.64929e-06	-4.13321e-05	-1.09453	1 µA	-1.41453	-2.37213
-1.10352	356.518	-2.38251e-06	-1.10321	1	452	4.64929e-06	-4.13321e-05	-1.09725	1 µA	-1.41725	-2.38251
-1.10596	356.542	-2.3938e-06	-1.10535	1	453	4.64929e-06	-4.13321e-05	-1.09936	1 µA	-1.41936	-2.3938
-1.1084	356.567	-2.39746e-06	-1.10748	1	454	4.64929e-06	-4.13321e-05	-1.10149	1 µA	-1.42149	-2.39746
-1.11084	356.591	-2.39838e-06	-1.10992	1	455	4.64929e-06	-4.13321e-05	-1.10393	1 µA	-1.42393	-2.39838
-1.11328	356.615	-2.40479e-06	-1.11298	1	456	4.64929e-06	-4.13321e-05	-1.10696	1 µA	-1.42696	-2.40479
-1.11572	356.64	-2.4173e-06	-1.11542	1	457	4.64929e-06	-4.13321e-05	-1.10937	1 µA	-1.42937	-2.4173
-1.11816	356.664	-2.42493e-06	-1.11755	1	458	4.64929e-06	-4.13321e-05	-1.11149	1 µA	-1.43149	-2.42493
-1.12061	356.689	-2.42615e-06	-1.12	1	459	4.64929e-06	-4.13321e-05	-1.11393	1 µA	-1.43393	-2.42615
-1.12305	356.713	-2.42889e-06	-1.12274	1	460	4.64929e-06	-4.13321e-05	-1.11667	1 µA	-1.43667	-2.42889
-1.12549	356.738	-2.43866e-06	-1.12488	1	461	4.64929e-06	-4.13321e-05	-1.11878	1 µA	-1.43878	-2.43866
-1.12793	356.762	-2.45026e-06	-1.12732	1	462	4.64929e-06	-4.13321e-05	-1.12119	1 µA	-1.44119	-2.45026
-1.13037	356.786	-2.45453e-06	-1.13007	1	463	4.64929e-06	-4.13321e-05	-1.12393	1 µA	-1.44393	-2.45453
-1.13281	356.811	-2.45483e-06	-1.13281	1	464	4.64929e-06	-4.13321e-05	-1.12668	1 µA	-1.44668	-2.45483
-1.13525	356.835	-2.46094e-06	-1.13495	1	465	4.64929e-06	-4.13321e-05	-1.1288	1 µA	-1.4488	-2.46094
-1.1377	356.86	-2.47284e-06	-1.13739	1	466	4.64929e-06	-4.13321e-05	-1.13121	1 µA	-1.45121	-2.47284
-1.14014	356.884	-2.48169e-06	-1.14014	1	467	4.64929e-06	-4.13321e-05	-1.13393	1 µA	-1.45393	-2.48169
-1.14258	356.908	-2.48291e-06	-1.14258	1	468	4.64929e-06	-4.13321e-05	-1.13637	1 µA	-1.45637	-2.48291
-1.14502	356.933	-2.48474e-06	-1.14502	1	469	4.64929e-06	-4.13321e-05	-1.13881	1 µA	-1.45881	-2.48474
-1.14746	356.957	-2.4942e-06	-1.14655	1	470	4.64929e-06	-4.13321e-05	-1.14031	1 µA	-1.46031	-2.4942
-1.1499	356.982	-2.5058e-06	-1.1496	1	471	4.64929e-06	-4.13321e-05	-1.14333	1 µA	-1.46333	-2.5058
-1.15234	357.006	-2.51068e-06	-1.15173	1	472	4.64929e-06	-4.13321e-05	-1.14546	1 µA	-1.46546	-2.51068
-1.15479	357.03	-2.51038e-06	-1.15448	1	473	4.64929e-06	-4.13321e-05	-1.1482	1 µA	-1.4682	-2.51038
-1.15723	357.055	-2.51556e-06	-1.15662	1	474	4.64929e-06	-4.13321e-05	-1.15033	1 µA	-1.47033	-2.51556
-1.15967	357.079	-2.52716e-06	-1.15906	1	475	4.64929e-06	-4.13321e-05	-1.15274	1 µA	-1.47274	-2.52716
-1.16211	357.104	-2.53632e-06	-1.16211	1	476	4.64929e-06	-4.13321e-05	-1.15577	1 µA	-1.47577	-2.53632
-1.16455	357.128	-2.53784e-06	-1.16455	1	477	4.64929e-06	-4.13321e-05	-1.15821	1 µA	-1.47821	-2.53784
-1.16699	357.153	-2.53906e-06	-1.16699	1	478	4.64929e-06	-4.13321e-05	-1.16064	1 µA	-1.48064	-2.53906
-1.16943	357.177	-2.54761e-06	-1.16882	1	479	4.64929e-06	-4.13321e-05	-1.16245	1 µA	-1.48245	-2.54761
-1.17188	357.201	-2.55951e-06	-1.17157	1	480	4.64929e-06	-4.13321e-05	-1.16517	1 µA	-1.48517	-2.55951
-1.17432	357.226	-2.56439e-06	-1.1734	1	481	4.64929e-06	-4.13321e-05	-1.16699	1 µA	-1.48699	-2.56439
-1.17676	357.25	-2.56409e-06	-1.17584	1	482	4.64929e-06	-4.13321e-05	-1.16943	1 µA	-1.48943	-2.56409
-1.1792	357.275	-2.56866e-06	-1.17889	1	483	4.64929e-06	-4.13321e-05	-1.17247	1 µA	-1.49247	-2.56866
-1.18164	357.299	-2.57965e-06	-1.18103	1	484	4.64929e-06	-4.13321e-05	-1.17458	1 µA	-1.49458	-2.57965
-1.18408	357.323	-2.58881e-06	-1.18347	1	485	4.64929e-06	-4.13321e-05	-1.177	1 µA	-1.497	-2.58881
-1.18652	357.348	-2.59033e-06	-1.18622	1	486	4.64929e-06	-4.13321e-05	-1.17974	1 µA	-1.49974	-2.59033
-1.18896	357.372	-2.59094e-06	-1.18835	1	487	4.64929e-06	-4.13321e-05	-1.18188	1 µA	-1.50188	-2.59094
-1.19141	357.397	-2.59888e-06	-1.1908	1	488	4.64929e-06	-4.13321e-05	-1.1843	1 µA	-1.5043	-2.59888
-1.19385	357.421	-2.61017e-06	-1.19324	1	489	4.64929e-06	-4.13321e-05	-1.18671	1 µA	-1.50671	-2.61017
-1.19629	357.446	-2.61566e-06	-1.19598	1	490	4.64929e-06	-4.13321e-05	-1.18944	1 µA	-1.50944	-2.61566
-1.19873	357.47	-2.61566e-06	-1.19781	1	491	4.64929e-06	-4.13321e-05	-1.19128	1 µA	-1.51128	-2.61566
-1.20117	357.494	-2.61871e-06	-1.20056	1	492	4.64929e-06	-4.13321e-05	-1.19401	1 µA	-1.51401	-2.61871
-1.20361	357.519	-2.62909e-06	-1.20331	1	493	4.64929e-06	-4.13321e-05	-1.19674	1 µA	-1.51674	-2.62909
-1.20605	357.543	-2.63885e-06	-1.20514	1	494	4.64929e-06	-4.13321e-05	-1.19854	1 µA	-1.51854	-2.63885
-1.2085	357.568	-2.64038e-06	-1.20789	1	495	4.64929e-06	-4.13321e-05	-1.20128	1 µA	-1.52128	-2.64038
-1.21094	357.592	-2.64038e-06	-1.21002	1	496	4.64929e-06	-4.13321e-05	-1.20342	1 µA	-1.52342	-2.64038
-1.21338	357.616	-2.6474e-06	-1.21246	1	497	4.64929e-06	-4.13321e-05	-1.20584	1 µA	-1.52584	-2.6474
-1.21582	357.641	-2.65839e-06	-1.2149	1	498	4.64929e-06	-4.13321e-05	-1.20826	1 µA	-1.52826	-2.65839
-1.21826	357.665	-2.66418e-06	-1.21796	1	499	4.64929e-06	-4.13321e-05	-1.2113	1 µA	-1.5313	-2.66418
-1.2207	357.69	-2.66388e-06	-1.2204	1	500	4.64929e-06	-4.13321e-05	-1.21374	1 µA	-1.53374	-2.66388
-1.22314	357.714	-2.66602e-06	-1.22253	1	501	4.64929e-06	-4.13321e-05	-1.21587	1 µA	-1.53587	-2.66602
-1.22559	357.738	-2.67578e-06	-1.22498	1	502	4.64929e-06	-4.13321e-05	-1.21829	1 µA	-1.53829	-2.67578
-1.22803	357.763	-2.68555e-06	-1.22742	1	503	4.64929e-06	-4.13321e-05	-1.2207	1 µA	-1.5407	-2.68555
-1.23047	357.787	-2.68738e-06	-1.23016	1	504	4.64929e-06	-4.13321e-05	-1.22345	1 µA	-1.54345	-2.68738
-1.23291	357.812	-2.68646e-06	-1.2323	1	505	4.64929e-06	-4.13321e-05	-1.22558	1 µA	-1.54558	-2.68646
-1.23535	357.836	-2.69226e-06	-1.23474	1	506	4.64929e-06	-4.13321e-05	-1.22801	1 µA	-1.54801	-2.69226
-1.23779	357.861	-2.70355e-06	-1.23749	1	507	4.64929e-06	-4.13321e-05	-1.23073	1 µA	-1.55073	-2.70355
-1.24023	357.885	-2.70935e-06	-1.23993	1	508	4.64929e-06	-4.13321e-05	-1.23316	1 µA	-1.55316	-2.70935
-1.24268	357.909	-2.70874e-06	-1.24207	1	509	4.64929e-06	-4.13321e-05	-1.23529	1 µA	-1.55529	-2.70874
-1.24512	357.934	-2.70996e-06	-1.24451	1	510	4.64929e-06	-4.13321e-05	-1.23773	1 µA	-1.55773	-2.70996
-1.24756	357.958	-2.71881e-06	-1.24695	1	511	4.64929e-06	-4.13321e-05	-1.24015	1 µA	-1.56015	-2.71881
-1.25	357.983	-2.72888e-06	-1.24908	1	512	4.64929e-06	-4.13321e-05	-1.24226	1 µA	-1.56226	-2.72888
-1.25244	358.007	-2.73102e-06	-1.25183	1	513	4.64929e-06	-4.13321e-05	-1.245	1 µA	-1.565	-2.73102
-1.25488	358.031	-2.7298e-06	-1.25427	1	514	4.64929e-06	-4.13321e-05	-1.24745	1 µA	-1.56745	-2.7298
-1.25732	358.056	-2.73437e-06	-1.25671	1	515	4.64929e-06	-4.13321e-05	-1.24988	1 µA	-1.56988	-2.73438
-1.25977	358.08	-2.74475e-06	-1.25916	1	516	4.64929e-06	-4.13321e-05	-1.25229	1 µA	-1.57229	-2.74475
-1.26221	358.105	-2.75116e-06	-1.2616	1	517	4.64929e-06	-4.13321e-05	-1.25472	1 µA	-1.57472	-2.75116
-1.26465	358.129	-2.75055e-06	-1.26465	1	518	4.64929e-06	-4.13321e-05	-1.25777	1 µA	-1.57777	-2.75055
-1.26709	358.154	-2.75085e-06	-1.26648	1	519	4.64929e-06	-4.13321e-05	-1.2596	1 µA	-1.5796	-2.75085
-1.26953	358.178	-2.75909e-06	-1.26862	1	520	4.64929e-06	-4.13321e-05	-1.26172	1 µA	-1.58172	-2.75909
-1.27197	358.202	-2.76855e-06	-1.27197	1	521	4.64929e-06	-4.13321e-05	-1.26505	1 µA	-1.58505	-2.76855
-1.27441	358.227	-2.771e-06	-1.2735	1	522	4.64929e-06	-4.13321e-05	-1.26657	1 µA	-1.58657	-2.771
-1.27686	358.251	-2.76917e-06	-1.27625	1	523	4.64929e-06	-4.13321e-05	-1.26932	1 µA	-1.58932	-2.76917
-1.2793	358.276	-2.77313e-06	-1.2793	1	524	4.64929e-06	-4.13321e-05	-1.27236	1 µA	-1.59236	-2.77313
-1.28174	358.3	-2.7829e-06	-1.28174	1	525	4.64929e-06	-4.13321e-05	-1.27478	1 µA	-1.59478	-2.7829
-1.28418	358.324	-2.78961e-06	-1.28418	1	526	4.64929e-06	-4.13321e-05	-1.27721	1 µA	-1.59721	-2.78961
-1.28662	358.349	-2.789e-06	-1.28632	1	527	4.64929e-06	-4.13321e-05	-1.27934	1 µA	-1.59934	-2.789
-1.28906	358.373	-2.78839e-06	-1.28876	1	528	4.64929e-06	-4.13321e-05	-1.28179	1 µA	-1.60179	-2.78839
-1.2915	358.398	-2.79572e-06	-1.29089	1	529	4.64929e-06	-4.13321e-05	-1.2839	1 µA	-1.6039	-2.79572
-1.29395	358.422	-2.80548e-06	-1.29395	1	530	4.64929e-06	-4.13321e-05	-1.28693	1 µA	-1.60693	-2.80548
-1.29639	358.446	-2.80792e-06	-1.29608	1	531	4.64929e-06	-4.13321e-05	-1.28906	1 µA	-1.60906	-2.80792
-1.29883	358.471	-2.80579e-06	-1.29883	1	532	4.64929e-06	-4.13321e-05	-1.29181	1 µA	-1.61181	-2.80579
-1.30127	358.495	-2.80853e-06	-1.30127	1	533	4.64929e-06	-4.13321e-05	-1.29425	1 µA	-1.61425	-2.80853
-1.30371	358.52	-2.81799e-06	-1.3031	1	534	4.64929e-06	-4.13321e-05	-1.29606	1 µA	-1.61606	-2.81799
-1.30615	358.544	-2.82501e-06	-1.30615	1	535	4.64929e-06	-4.13321e-05	-1.29909	1 µA	-1.61909	-2.82501
-1.30859	358.569	-2.8244e-06	-1.30798	1	536	4.64929e-06	-4.13321e-05	-1.30092	1 µA	-1.62092	-2.8244
-1.31104	358.593	-2.82318e-06	-1.31073	1	537	4.64929e-06	-4.13321e-05	-1.30367	1 µA	-1.62367	-2.82318
-1.31348	358.617	-2.82928e-06	-1.31348	1	538	4.64929e-06	-4.13321e-05	-1.3064	1 µA	-1.6264	-2.82928
-1.31592	358.642	-2.83905e-06	-1.31592	1	539	4.64929e-06	-4.13321e-05	-1.30882	1 µA	-1.62882	-2.83905
-1.31836	358.666	-2.8421e-06	-1.31805	1	540	4.64929e-06	-4.13321e-05	-1.31095	1 µA	-1.63095	-2.8421
-1.3208	358.691	-2.83966e-06	-1.31989	1	541	4.64929e-06	-4.13321e-05	-1.31279	1 µA	-1.63279	-2.83966
-1.32324	358.715	-2.8418e-06	-1.32294	1	542	4.64929e-06	-4.13321e-05	-1.31583	1 µA	-1.63583	-2.8418
-1.32568	358.739	-2.85034e-06	-1.32538	1	543	4.64929e-06	-4.13321e-05	-1.31825	1 µA	-1.63825	-2.85034
-1.32812	358.764	-2.85797e-06	-1.32782	1	544	4.64929e-06	-4.13321e-05	-1.32067	1 µA	-1.64067	-2.85797
-1.33057	358.788	-2.85736e-06	-1.32996	1	545	4.64929e-06	-4.13321e-05	-1.32281	1 µA	-1.64281	-2.85736
-1.33301	358.813	-2.85553e-06	-1.33209	1	546	4.64929e-06	-4.13321e-05	-1.32495	1 µA	-1.64495	-2.85553
-1.33545	358.837	-2.86102e-06	-1.33545	1	547	4.64929e-06	-4.13321e-05	-1.3283	1 µA	-1.6483	-2.86102
-1.33789	358.862	-2.87079e-06	-1.33759	1	548	4.64929e-06	-4.13321e-05	-1.33041	1 µA	-1.65041	-2.87079
-1.34033	358.886	-2.87415e-06	-1.34003	1	549	4.64929e-06	-4.13321e-05	-1.33284	1 µA	-1.65284	-2.87415
-1.34277	358.91	-2.87201e-06	-1.34277	1	550	4.64929e-06	-4.13321e-05	-1.33559	1 µA	-1.65559	-2.87201
-1.34521	358.935	-2.87292e-06	-1.34521	1	551	4.64929e-06	-4.13321e-05	-1.33803	1 µA	-1.65803	-2.87292
-1.34766	358.959	-2.88116e-06	-1.34735	1	552	4.64929e-06	-4.13321e-05	-1.34015	1 µA	-1.66015	-2.88116
-1.3501	358.984	-2.8891e-06	-1.34949	1	553	4.64929e-06	-4.13321e-05	-1.34226	1 µA	-1.66226	-2.8891
-1.35254	359.008	-2.88879e-06	-1.35254	1	554	4.64929e-06	-4.13321e-05	-1.34532	1 µA	-1.66532	-2.88879
-1.35498	359.032	-2.88666e-06	-1.35406	1	555	4.64929e-06	-4.13321e-05	-1.34685	1 µA	-1.66685	-2.88666
-1.35742	359.057	-2.89154e-06	-1.35742	1	556	4.64929e-06	-4.13321e-05	-1.35019	1 µA	-1.67019	-2.89154
-1.35986	359.081	-2.901e-06	-1.35986	1	557	4.64929e-06	-4.13321e-05	-1.35261	1 µA	-1.67261	-2.901
-1.3623	359.106	-2.90527e-06	-1.362	1	558	4.64929e-06	-4.13321e-05	-1.35474	1 µA	-1.67474	-2.90527
-1.36475	359.13	-2.90283e-06	-1.36444	1	559	4.64929e-06	-4.13321e-05	-1.35718	1 µA	-1.67718	-2.90283
-1.36719	359.154	-2.90314e-06	-1.36688	1	560	4.64929e-06	-4.13321e-05	-1.35962	1 µA	-1.67962	-2.90314
-1.36963	359.179	-2.91138e-06	-1.36871	1	561	4.64929e-06	-4.13321e-05	-1.36143	1 µA	-1.68143	-2.91138
-1.37207	359.203	-2.91962e-06	-1.37207	1	562	4.64929e-06	-4.13321e-05	-1.36477	1 µA	-1.68477	-2.91962
-1.37451	359.228	-2.91992e-06	-1.37451	1	563	4.64929e-06	-4.13321e-05	-1.36721	1 µA	-1.68721	-2.91992
-1.37695	359.252	-2.91748e-06	-1.37665	1	564	4.64929e-06	-4.13321e-05	-1.36935	1 µA	-1.68935	-2.91748
-1.37939	359.277	-2.92175e-06	-1.37878	1	565	4.64929e-06	-4.13321e-05	-1.37148	1 µA	-1.69148	-2.92175
-1.38184	359.301	-2.93121e-06	-1.38184	1	566	4.64929e-06	-4.13321e-05	-1.37451	1 µA	-1.69451	-2.93121
-1.38428	359.325	-2.9361e-06	-1.38397	1	567	4.64929e-06	-4.13321e-05	-1.37663	1 µA	-1.69663	-2.9361
-1.38672	359.35	-2.93396e-06	-1.38641	1	568	4.64929e-06	-4.13321e-05	-1.37908	1 µA	-1.69908	-2.93396
-1.38916	359.374	-2.93396e-06	-1.38916	1	569	4.64929e-06	-4.13321e-05	-1.38183	1 µA	-1.70183	-2.93396
-1.3916	359.399	-2.94159e-06	-1.3913	1	570	4.64929e-06	-4.13321e-05	-1.38394	1 µA	-1.70394	-2.94159
-1.39404	359.423	-2.95044e-06	-1.39374	1	571	4.64929e-06	-4.13321e-05	-1.38636	1 µA	-1.70636	-2.95044
-1.39648	359.447	-2.95135e-06	-1.39679	1	572	4.64929e-06	-4.13321e-05	-1.38941	1 µA	-1.70941	-2.95135
-1.39893	359.472	-2.94891e-06	-1.39893	1	573	4.64929e-06	-4.13321e-05	-1.39155	1 µA	-1.71155	-2.94891
-1.40137	359.496	-2.95288e-06	-1.40045	1	574	4.64929e-06	-4.13321e-05	-1.39307	1 µA	-1.71307	-2.95288
-1.40381	359.521	-2.96234e-06	-1.40411	1	575	4.64929e-06	-4.13321e-05	-1.39671	1 µA	-1.71671	-2.96234
-1.40625	359.545	-2.96783e-06	-1.40594	1	576	4.64929e-06	-4.13321e-05	-1.39853	1 µA	-1.71853	-2.96783
-1.40869	359.57	-2.96631e-06	-1.40839	1	577	4.64929e-06	-4.13321e-05	-1.40097	1 µA	-1.72097	-2.96631
-1.41113	359.594	-2.966e-06	-1.41052	1	578	4.64929e-06	-4.13321e-05	-1.40311	1 µA	-1.72311	-2.966
-1.41357	359.618	-2.97333e-06	-1.41296	1	579	4.64929e-06	-4.13321e-05	-1.40553	1 µA	-1.72553	-2.97333
-1.41602	359.643	-2.98248e-06	-1.41632	1	580	4.64929e-06	-4.13321e-05	-1.40886	1 µA	-1.72886	-2.98248
-1.41846	359.667	-2.98431e-06	-1.41785	1	581	4.64929e-06	-4.13321e-05	-1.41039	1 µA	-1.73039	-2.98431
-1.4209	359.692	-2.98218e-06	-1.4209	1	582	4.64929e-06	-4.13321e-05	-1.41344	1 µA	-1.73344	-2.98218
-1.42334	359.716	-2.98523e-06	-1.42334	1	583	4.64929e-06	-4.13321e-05	-1.41588	1 µA	-1.73588	-2.98523
-1.42578	359.74	-2.9953e-06	-1.42548	1	584	4.64929e-06	-4.13321e-05	-1.41799	1 µA	-1.73799	-2.9953
-1.42822	359.765	-3.00171e-06	-1.42822	1	585	4.64929e-06	-4.13321e-05	-1.42072	1 µA	-1.74072	-3.00171
-1.43066	359.789	-3.00018e-06	-1.43036	1	586	4.64929e-06	-4.13321e-05	-1.42286	10 µA	-1.74286	-3.00018
-1.43311	359.814	-2.99988e-06	-1.43311	1	587	4.64929e-06	-4.13321e-05	-1.42561	10 µA	-1.74561	-2.99988
-1.43555	359.838	-3.0069e-06	-1.43555	1	588	4.64929e-06	-4.13321e-05	-1.42803	10 µA	-1.74803	-3.0069
-1.43799	359.862	-3.01666e-06	-1.43799	1	589	4.64929e-06	-4.13321e-05	-1.43045	10 µA	-1.75045	-3.01666
-1.44043	359.887	-3.02002e-06	-1.44012	1	590	4.64929e-06	-4.13321e-05	-1.43257	10 µA	-1.75257	-3.02002
-1.44287	359.911	-3.01788e-06	-1.44287	1	591	4.64929e-06	-4.13321e-05	-1.43533	10 µA	-1.75533	-3.01788
-1.44531	359.936	-3.02124e-06	-1.44531	1	592	4.64929e-06	-4.13321e-05	-1.43776	10 µA	-1.75776	-3.02124
-1.44775	359.96	-3.03162e-06	-1.44775	1	593	4.64929e-06	-4.13321e-05	-1.44017	10 µA	-1.76017	-3.03162
-1.4502	359.985	-3.03925e-06	-1.44989	1	594	4.64929e-06	-4.13321e-05	-1.44229	10 µA	-1.76229	-3.03925
-1.45264	360.009	-3.03925e-06	-1.45233	1	595	4.64929e-06	-4.13321e-05	-1.44473	10 µA	-1.76473	-3.03925
-1.45508	360.033	-3.03894e-06	-1.45477	1	596	4.64929e-06	-4.13321e-05	-1.44718	10 µA	-1.76718	-3.03894
-1.45752	360.058	-3.04596e-06	-1.45752	1	597	4.64929e-06	-4.13321e-05	-1.4499	10 µA	-1.7699	-3.04596
-1.45996	360.082	-3.05695e-06	-1.45996	1	598	4.64929e-06	-4.13321e-05	-1.45232	10 µA	-1.77232	-3.05695
-1.4624	360.107	-3.06091e-06	-1.4621	1	599	4.64929e-06	-4.13321e-05	-1.45444	10 µA	-1.77444	-3.06091
-1.46484	360.131	-3.05969e-06	-1.46423	1	600	4.64929e-06	-4.13321e-05	-1.45658	10 µA	-1.77658	-3.05969
-1.46729	360.155	-3.06335e-06	-1.46729	1	601	4.64929e-06	-4.13321e-05	-1.45963	10 µA	-1.77963	-3.06335
-1.46973	360.18	-3.07404e-06	-1.46973	1	602	4.64929e-06	-4.13321e-05	-1.46204	10 µA	-1.78204	-3.07404
-1.47217	360.204	-3.08258e-06	-1.47247	1	603	4.64929e-06	-4.13321e-05	-1.46477	10 µA	-1.78477	-3.08258
-1.47461	360.229	-3.08411e-06	-1.474	1	604	4.64929e-06	-4.13321e-05	-1.46629	10 µA	-1.78629	-3.08411
-1.47705	360.253	-3.08441e-06	-1.47675	1	605	4.64929e-06	-4.13321e-05	-1.46903	10 µA	-1.78903	-3.08441
-1.47949	360.278	-3.09204e-06	-1.47888	1	606	4.64929e-06	-4.13321e-05	-1.47115	10 µA	-1.79115	-3.09204
-1.48193	360.302	-3.10394e-06	-1.48193	1	607	4.64929e-06	-4.13321e-05	-1.47417	10 µA	-1.79417	-3.10394
-1.48438	360.326	-3.10974e-06	-1.48438	1	608	4.64929e-06	-4.13321e-05	-1.4766	10 µA	-1.7966	-3.10974
-1.48682	360.351	-3.10974e-06	-1.48712	1	609	4.64929e-06	-4.13321e-05	-1.47935	10 µA	-1.79935	-3.10974
-1.48926	360.375	-3.1134e-06	-1.48926	1	610	4.64929e-06	-4.13321e-05	-1.48147	10 µA	-1.80147	-3.1134
-1.4917	360.4	-3.12469e-06	-1.4917	1	611	4.64929e-06	-4.13321e-05	-1.48389	10 µA	-1.80389	-3.12469
-1.49414	360.424	-3.13538e-06	-1.49414	1	612	4.64929e-06	-4.13321e-05	-1.4863	10 µA	-1.8063	-3.13538
-1.49658	360.448	-3.13812e-06	-1.49658	1	613	4.64929e-06	-4.13321e-05	-1.48874	10 µA	-1.80874	-3.13812
-1.49902	360.473	-3.13934e-06	-1.49841	1	614	4.64929e-06	-4.13321e-05	-1.49056	10 µA	-1.81056	-3.13934
-1.50146	360.497	-3.14758e-06	-1.50146	1	615	4.64929e-06	-4.13321e-05	-1.4936	10 µA	-1.8136	-3.14758
-1.49902	360.522	-3.10547e-06	-1.49841	1	616	4.64929e-06	-4.13321e-05	-1.49065	10 µA	-1.81065	-3.10547
-1.49658	360.546	-3.0658e-06	-1.49719	1	617	4.64929e-06	-4.13321e-05	-1.48953	10 µA	-1.80953	-3.0658
-1.49414	360.57	-3.02307e-06	-1.49384	1	618	4.64929e-06	-4.13321e-05	-1.48628	10 µA	-1.80628	-3.02307
-1.4917	360.595	-2.98584e-06	-1.49139	1	619	4.64929e-06	-4.13321e-05	-1.48393	10 µA	-1.80393	-2.98584
-1.48926	360.619	-2.95837e-06	-1.48926	1	620	4.64929e-06	-4.13321e-05	-1.48186	10 µA	-1.80186	-2.95837
-1.48682	360.644	-2.93182e-06	-1.48621	1	621	4.64929e-06	-4.13321e-05	-1.47888	10 µA	-1.79888	-2.93182
-1.48438	360.668	-2.89917e-06	-1.48407	1	622	4.64929e-06	-4.13321e-05	-1.47682	10 µA	-1.79682	-2.89917
-1.48193	360.693	-2.86469e-06	-1.48193	1	623	4.64929e-06	-4.13321e-05	-1.47477	10 µA	-1.79477	-2.86469
-1.47949	360.717	-2.83813e-06	-1.4798	1	624	4.64929e-06	-4.13321e-05	-1.4727	10 µA	-1.7927	-2.83813
-1.47705	360.741	-2.81769e-06	-1.47675	1	625	4.64929e-06	-4.13321e-05	-1.4697	10 µA	-1.7897	-2.81769
-1.47461	360.766	-2.79297e-06	-1.47461	1	626	4.64929e-06	-4.13321e-05	-1.46763	10 µA	-1.78763	-2.79297
-1.47217	360.79	-2.76276e-06	-1.47278	1	627	4.64929e-06	-4.13321e-05	-1.46587	10 µA	-1.78587	-2.76276
-1.46973	360.815	-2.73468e-06	-1.46973	1	628	4.64929e-06	-4.13321e-05	-1.46289	10 µA	-1.78289	-2.73468
-1.46729	360.839	-2.71515e-06	-1.46667	1	629	4.64929e-06	-4.13321e-05	-1.45989	10 µA	-1.77989	-2.71515
-1.46484	360.863	-2.69714e-06	-1.46484	1	630	4.64929e-06	-4.13321e-05	-1.4581	10 µA	-1.7781	-2.69714
-1.4624	360.888	-2.67212e-06	-1.4624	1	631	4.64929e-06	-4.13321e-05	-1.45572	10 µA	-1.77572	-2.67212
-1.45996	360.912	-2.64404e-06	-1.45966	1	632	4.64929e-06	-4.13321e-05	-1.45305	10 µA	-1.77305	-2.64404
-1.45752	360.937	-2.62299e-06	-1.45752	1	633	4.64929e-06	-4.13321e-05	-1.45096	10 µA	-1.77096	-2.62299
-1.45508	360.961	-2.60803e-06	-1.45477	1	634	4.64929e-06	-4.13321e-05	-1.44825	10 µA	-1.76825	-2.60803
-1.45264	360.986	-2.58911e-06	-1.45264	1	635	4.64929e-06	-4.13321e-05	-1.44616	10 µA	-1.76616	-2.58911
-1.4502	361.01	-2.56378e-06	-1.4502	1	636	4.64929e-06	-4.13321e-05	-1.44379	10 µA	-1.76379	-2.56378
-1.44775	361.034	-2.53998e-06	-1.44745	1	637	4.64929e-06	-4.13321e-05	-1.4411	10 µA	-1.7611	-2.53998
-1.44531	361.059	-2.52441e-06	-1.44531	1	638	4.64929e-06	-4.13321e-05	-1.439	10 µA	-1.759	-2.52441
-1.44287	361.083	-2.51099e-06	-1.44287	1	639	4.64929e-06	-4.13321e-05	-1.43659	10 µA	-1.75659	-2.51099
-1.44043	361.108	-2.49054e-06	-1.44012	1	640	4.64929e-06	-4.13321e-05	-1.4339	10 µA	-1.7539	-2.49054
-1.43799	361.132	-2.46582e-06	-1.43799	1	641	4.64929e-06	-4.13321e-05	-1.43182	10 µA	-1.75182	-2.46582
-1.43555	361.156	-2.44751e-06	-1.43585	1	642	4.64929e-06	-4.13321e-05	-1.42973	10 µA	-1.74973	-2.44751
-1.43311	361.181	-2.43591e-06	-1.43341	1	643	4.64929e-06	-4.13321e-05	-1.42732	10 µA	-1.74732	-2.43591
-1.43066	361.205	-2.42096e-06	-1.43066	1	644	4.64929e-06	-4.13321e-05	-1.42461	10 µA	-1.74461	-2.42096
-1.42822	361.23	-2.39929e-06	-1.42761	1	645	4.64929e-06	-4.13321e-05	-1.42161	10 µA	-1.74161	-2.39929
-1.42578	361.254	-2.37823e-06	-1.42548	1	646	4.64929e-06	-4.13321e-05	-1.41953	10 µA	-1.73953	-2.37823
-1.42334	361.279	-2.36481e-06	-1.42365	1	647	4.64929e-06	-4.13321e-05	-1.41773	10 µA	-1.73773	-2.36481
-1.4209	361.303	-2.35474e-06	-1.4212	1	648	4.64929e-06	-4.13321e-05	-1.41532	10 µA	-1.73532	-2.35474
-1.41846	361.327	-2.33734e-06	-1.41846	1	649	4.64929e-06	-4.13321e-05	-1.41261	10 µA	-1.73261	-2.33734
-1.41602	361.352	-2.31567e-06	-1.41571	1	650	4.64929e-06	-4.13321e-05	-1.40992	10 µA	-1.72992	-2.31567
-1.41357	361.376	-2.29919e-06	-1.41296	1	651	4.64929e-06	-4.13321e-05	-1.40722	10 µA	-1.72722	-2.29919
-1.41113	361.401	-2.28973e-06	-1.41083	1	652	4.64929e-06	-4.13321e-05	-1.4051	10 µA	-1.7251	-2.28973
-1.40869	361.425	-2.27783e-06	-1.40869	1	653	4.64929e-06	-4.13321e-05	-1.403	10 µA	-1.723	-2.27783
-1.40625	361.449	-2.25861e-06	-1.40594	1	654	4.64929e-06	-4.13321e-05	-1.4003	10 µA	-1.7203	-2.25861
-1.40381	361.474	-2.23938e-06	-1.4035	1	655	4.64929e-06	-4.13321e-05	-1.3979	10 µA	-1.7179	-2.23938
-1.40137	361.498	-2.22748e-06	-1.40106	1	656	4.64929e-06	-4.13321e-05	-1.39549	10 µA	-1.71549	-2.22748
-1.39893	361.523	-2.21954e-06	-1.39862	1	657	4.64929e-06	-4.13321e-05	-1.39307	10 µA	-1.71307	-2.21954
-1.39648	361.547	-2.2052e-06	-1.39618	1	658	4.64929e-06	-4.13321e-05	-1.39067	10 µA	-1.71067	-2.2052
-1.39404	361.571	-2.18506e-06	-1.39404	1	659	4.64929e-06	-4.13321e-05	-1.38858	10 µA	-1.70858	-2.18506
-1.3916	361.596	-2.17041e-06	-1.39191	1	660	4.64929e-06	-4.13321e-05	-1.38648	10 µA	-1.70648	-2.17041
-1.38916	361.62	-2.16217e-06	-1.38916	1	661	4.64929e-06	-4.13321e-05	-1.38375	10 µA	-1.70375	-2.16217
-1.38672	361.645	-2.15302e-06	-1.38672	1	662	4.64929e-06	-4.13321e-05	-1.38134	10 µA	-1.70134	-2.15302
-1.38428	361.669	-2.13593e-06	-1.38397	1	663	4.64929e-06	-4.13321e-05	-1.37863	10 µA	-1.69863	-2.13593
-1.38184	361.694	-2.11761e-06	-1.38184	1	664	4.64929e-06	-4.13321e-05	-1.37654	10 µA	-1.69654	-2.11761
-1.37939	361.718	-2.10724e-06	-1.37939	1	665	4.64929e-06	-4.13321e-05	-1.37413	10 µA	-1.69413	-2.10724
-1.37695	361.742	-2.10114e-06	-1.37695	1	666	4.64929e-06	-4.13321e-05	-1.3717	10 µA	-1.6917	-2.10114
-1.37451	361.767	-2.08862e-06	-1.37421	1	667	4.64929e-06	-4.13321e-05	-1.36898	10 µA	-1.68898	-2.08862
-1.37207	361.791	-2.07031e-06	-1.37177	1	668	4.64929e-06	-4.13321e-05	-1.36659	10 µA	-1.68659	-2.07031
-1.36963	361.816	-2.05627e-06	-1.36932	1	669	4.64929e-06	-4.13321e-05	-1.36418	10 µA	-1.68418	-2.05627
-1.36719	361.84	-2.04926e-06	-1.36658	1	670	4.64929e-06	-4.13321e-05	-1.36145	10 µA	-1.68145	-2.04926
-1.36475	361.864	-2.04163e-06	-1.36444	1	671	4.64929e-06	-4.13321e-05	-1.35934	10 µA	-1.67934	-2.04163
-1.3623	361.889	-2.02667e-06	-1.3623	1	672	4.64929e-06	-4.13321e-05	-1.35724	10 µA	-1.67724	-2.02667
-1.35986	361.913	-2.00958e-06	-1.35895	1	673	4.64929e-06	-4.13321e-05	-1.35392	10 µA	-1.67392	-2.00958
-1.35742	361.938	-1.99982e-06	-1.35742	1	674	4.64929e-06	-4.13321e-05	-1.35242	10 µA	-1.67242	-1.99982
-1.35498	361.962	-1.99463e-06	-1.35498	1	675	4.64929e-06	-4.13321e-05	-1.34999	10 µA	-1.66999	-1.99463
-1.35254	361.987	-1.98425e-06	-1.35223	1	676	4.64929e-06	-4.13321e-05	-1.34727	10 µA	-1.66727	-1.98425
-1.3501	362.011	-1.96747e-06	-1.3501	1	677	4.64929e-06	-4.13321e-05	-1.34518	10 µA	-1.66518	-1.96747
-1.34766	362.035	-1.95374e-06	-1.34735	1	678	4.64929e-06	-4.13321e-05	-1.34247	10 µA	-1.66247	-1.95374
-1.34521	362.06	-1.94763e-06	-1.34491	1	679	4.64929e-06	-4.13321e-05	-1.34004	10 µA	-1.66004	-1.94763
-1.34277	362.084	-1.94183e-06	-1.34247	1	680	4.64929e-06	-4.13321e-05	-1.33761	10 µA	-1.65761	-1.94183
-1.34033	362.109	-1.92841e-06	-1.34003	1	681	4.64929e-06	-4.13321e-05	-1.33521	10 µA	-1.65521	-1.92841
-1.33789	362.133	-1.91223e-06	-1.33698	1	682	4.64929e-06	-4.13321e-05	-1.33219	10 µA	-1.65219	-1.91223
-1.33545	362.157	-1.90277e-06	-1.33545	1	683	4.64929e-06	-4.13321e-05	-1.33069	10 µA	-1.65069	-1.90277
-1.33301	362.182	-1.8988e-06	-1.3327	1	684	4.64929e-06	-4.13321e-05	-1.32796	10 µA	-1.64796	-1.8988
-1.33057	362.206	-1.88965e-06	-1.33026	1	685	4.64929e-06	-4.13321e-05	-1.32554	10 µA	-1.64554	-1.88965
-1.32812	362.231	-1.87408e-06	-1.32751	1	686	4.64929e-06	-4.13321e-05	-1.32283	10 µA	-1.64283	-1.87408
-1.32568	362.255	-1.86096e-06	-1.32568	1	687	4.64929e-06	-4.13321e-05	-1.32103	10 µA	-1.64103	-1.86096
-1.32324	362.279	-1.85547e-06	-1.32294	1	688	4.64929e-06	-4.13321e-05	-1.3183	10 µA	-1.6383	-1.85547
-1.3208	362.304	-1.85089e-06	-1.3208	1	689	4.64929e-06	-4.13321e-05	-1.31617	10 µA	-1.63617	-1.85089
-1.31836	362.328	-1.83868e-06	-1.31805	1	690	4.64929e-06	-4.13321e-05	-1.31346	10 µA	-1.63346	-1.83868
-1.31592	362.353	-1.82312e-06	-1.31531	1	691	4.64929e-06	-4.13321e-05	-1.31075	10 µA	-1.63075	-1.82312
-1.31348	362.377	-1.81366e-06	-1.31287	1	692	4.64929e-06	-4.13321e-05	-1.30833	10 µA	-1.62833	-1.81366
-1.31104	362.402	-1.8103e-06	-1.31042	1	693	4.64929e-06	-4.13321e-05	-1.3059	10 µA	-1.6259	-1.8103
-1.30859	362.426	-1.80267e-06	-1.30859	1	694	4.64929e-06	-4.13321e-05	-1.30409	10 µA	-1.62409	-1.80267
-1.30615	362.45	-1.78864e-06	-1.30554	1	695	4.64929e-06	-4.13321e-05	-1.30107	10 µA	-1.62107	-1.78864
-1.30371	362.475	-1.77551e-06	-1.3031	1	696	4.64929e-06	-4.13321e-05	-1.29866	10 µA	-1.61866	-1.77551
-1.30127	362.499	-1.77002e-06	-1.30127	1	697	4.64929e-06	-4.13321e-05	-1.29684	10 µA	-1.61684	-1.77002
-1.29883	362.524	-1.76636e-06	-1.29852	1	698	4.64929e-06	-4.13321e-05	-1.29411	10 µA	-1.61411	-1.76636
-1.29639	362.548	-1.75568e-06	-1.29639	1	699	4.64929e-06	-4.13321e-05	-1.292	10 µA	-1.612	-1.75568
-1.29395	362.572	-1.74072e-06	-1.29395	1	700	4.64929e-06	-4.13321e-05	-1.28959	10 µA	-1.60959	-1.74072
-1.2915	362.597	-1.73187e-06	-1.2915	1	701	4.64929e-06	-4.13321e-05	-1.28717	10 µA	-1.60717	-1.73187
-1.28906	362.621	-1.72852e-06	-1.28845	1	702	4.64929e-06	-4.13321e-05	-1.28413	10 µA	-1.60413	-1.72852
-1.28662	362.646	-1.72241e-06	-1.28693	1	703	4.64929e-06	-4.13321e-05	-1.28262	10 µA	-1.60262	-1.72241
-1.28418	362.67	-1.70868e-06	-1.28418	1	704	4.64929e-06	-4.13321e-05	-1.27991	10 µA	-1.59991	-1.70868
-1.28174	362.695	-1.69617e-06	-1.28113	1	705	4.64929e-06	-4.13321e-05	-1.27689	10 µA	-1.59689	-1.69617
-1.2793	362.719	-1.69067e-06	-1.2796	1	706	4.64929e-06	-4.13321e-05	-1.27538	10 µA	-1.59538	-1.69067
-1.27686	362.743	-1.68793e-06	-1.27625	1	707	4.64929e-06	-4.13321e-05	-1.27203	10 µA	-1.59203	-1.68793
-1.27441	362.768	-1.67816e-06	-1.27441	1	708	4.64929e-06	-4.13321e-05	-1.27022	10 µA	-1.59022	-1.67816
-1.27197	362.792	-1.66382e-06	-1.27136	1	709	4.64929e-06	-4.13321e-05	-1.2672	10 µA	-1.5872	-1.66382
-1.26953	362.817	-1.65436e-06	-1.26953	1	710	4.64929e-06	-4.13321e-05	-1.2654	10 µA	-1.5854	-1.65436
-1.26709	362.841	-1.65222e-06	-1.26648	1	711	4.64929e-06	-4.13321e-05	-1.26235	10 µA	-1.58235	-1.65222
-1.26465	362.865	-1.64642e-06	-1.26465	1	712	4.64929e-06	-4.13321e-05	-1.26053	10 µA	-1.58053	-1.64642
-1.26221	362.89	-1.63422e-06	-1.2616	1	713	4.64929e-06	-4.13321e-05	-1.25751	10 µA	-1.57751	-1.63422
-1.25977	362.914	-1.62109e-06	-1.25916	1	714	4.64929e-06	-4.13321e-05	-1.2551	10 µA	-1.5751	-1.62109
-1.25732	362.939	-1.61621e-06	-1.25702	1	715	4.64929e-06	-4.13321e-05	-1.25298	10 µA	-1.57298	-1.61621
-1.25488	362.963	-1.61377e-06	-1.25519	1	716	4.64929e-06	-4.13321e-05	-1.25115	10 µA	-1.57115	-1.61377
-1.25244	362.987	-1.60522e-06	-1.25183	1	717	4.64929e-06	-4.13321e-05	-1.24782	10 µA	-1.56782	-1.60522
-1.25	363.012	-1.59119e-06	-1.25	1	718	4.64929e-06	-4.13321e-05	-1.24602	10 µA	-1.56602	-1.59119
-1.24756	363.036	-1.58203e-06	-1.24725	1	719	4.64929e-06	-4.13321e-05	-1.2433	10 µA	-1.5633	-1.58203
-1.24512	363.061	-1.57928e-06	-1.24451	1	720	4.64929e-06	-4.13321e-05	-1.24056	10 µA	-1.56056	-1.57928
-1.24268	363.085	-1.57532e-06	-1.24298	1	721	4.64929e-06	-4.13321e-05	-1.23904	10 µA	-1.55904	-1.57532
-1.24023	363.11	-1.56372e-06	-1.23932	1	722	4.64929e-06	-4.13321e-05	-1.23541	10 µA	-1.55541	-1.56372
-1.23779	363.134	-1.5509e-06	-1.23718	1	723	4.64929e-06	-4.13321e-05	-1.23331	10 µA	-1.55331	-1.5509
-1.23535	363.158	-1.5451e-06	-1.23413	1	724	4.64929e-06	-4.13321e-05	-1.23027	10 µA	-1.55027	-1.5451
-1.23291	363.183	-1.54388e-06	-1.2323	1	725	4.64929e-06	-4.13321e-05	-1.22844	10 µA	-1.54844	-1.54388
-1.23047	363.207	-1.53625e-06	-1.22955	1	726	4.64929e-06	-4.13321e-05	-1.22571	10 µA	-1.54571	-1.53625
-1.22803	363.232	-1.52283e-06	-1.22742	1	727	4.64929e-06	-4.13321e-05	-1.22361	10 µA	-1.54361	-1.52283
-1.22559	363.256	-1.51306e-06	-1.22498	1	728	4.64929e-06	-4.13321e-05	-1.22119	10 µA	-1.54119	-1.51306
-1.22314	363.28	-1.51062e-06	-1.22284	1	729	4.64929e-06	-4.13321e-05	-1.21906	10 µA	-1.53906	-1.51062
-1.2207	363.305	-1.50757e-06	-1.2204	1	730	4.64929e-06	-4.13321e-05	-1.21663	10 µA	-1.53663	-1.50757
-1.21826	363.329	-1.49658e-06	-1.21796	1	731	4.64929e-06	-4.13321e-05	-1.21422	10 µA	-1.53422	-1.49658
-1.21582	363.354	-1.48376e-06	-1.21552	1	732	4.64929e-06	-4.13321e-05	-1.21181	10 µA	-1.53181	-1.48376
-1.21338	363.378	-1.47827e-06	-1.21277	1	733	4.64929e-06	-4.13321e-05	-1.20907	10 µA	-1.52907	-1.47827
-1.21094	363.403	-1.47736e-06	-1.21033	1	734	4.64929e-06	-4.13321e-05	-1.20663	10 µA	-1.52663	-1.47736
-1.2085	363.427	-1.47034e-06	-1.20819	1	735	4.64929e-06	-4.13321e-05	-1.20452	10 µA	-1.52452	-1.47034
-1.20605	363.451	-1.45752e-06	-1.20575	1	736	4.64929e-06	-4.13321e-05	-1.20211	10 µA	-1.52211	-1.45752
-1.20361	363.476	-1.44775e-06	-1.203	1	737	4.64929e-06	-4.13321e-05	-1.19938	10 µA	-1.51938	-1.44775
-1.20117	363.5	-1.44531e-06	-1.20056	1	738	4.64929e-06	-4.13321e-05	-1.19695	10 µA	-1.51695	-1.44531
-1.19873	363.525	-1.44257e-06	-1.19843	1	739	4.64929e-06	-4.13321e-05	-1.19482	10 µA	-1.51482	-1.44257
-1.19629	363.549	-1.4325e-06	-1.19537	1	740	4.64929e-06	-4.13321e-05	-1.19179	10 µA	-1.51179	-1.4325
-1.19385	363.573	-1.41998e-06	-1.19354	1	741	4.64929e-06	-4.13321e-05	-1.18999	10 µA	-1.50999	-1.41998
-1.19141	363.598	-1.41388e-06	-1.1908	1	742	4.64929e-06	-4.13321e-05	-1.18726	10 µA	-1.50726	-1.41388
-1.18896	363.622	-1.41327e-06	-1.18805	1	743	4.64929e-06	-4.13321e-05	-1.18452	10 µA	-1.50452	-1.41327
-1.18652	363.647	-1.40717e-06	-1.18591	1	744	4.64929e-06	-4.13321e-05	-1.1824	10 µA	-1.5024	-1.40717
-1.18408	363.671	-1.39496e-06	-1.18408	1	745	4.64929e-06	-4.13321e-05	-1.18059	10 µA	-1.50059	-1.39496
-1.18164	363.695	-1.38519e-06	-1.18103	1	746	4.64929e-06	-4.13321e-05	-1.17757	10 µA	-1.49757	-1.38519
-1.1792	363.72	-1.38245e-06	-1.17859	1	747	4.64929e-06	-4.13321e-05	-1.17513	10 µA	-1.49513	-1.38245
-1.17676	363.744	-1.38062e-06	-1.17584	1	748	4.64929e-06	-4.13321e-05	-1.17239	10 µA	-1.49239	-1.38062
-1.17432	363.769	-1.37146e-06	-1.17401	1	749	4.64929e-06	-4.13321e-05	-1.17058	10 µA	-1.49058	-1.37146
-1.17188	363.793	-1.35864e-06	-1.17126	1	750	4.64929e-06	-4.13321e-05	-1.16787	10 µA	-1.48787	-1.35864
-1.16943	363.818	-1.35223e-06	-1.16882	1	751	4.64929e-06	-4.13321e-05	-1.16544	10 µA	-1.48544	-1.35223
-1.16699	363.842	-1.35162e-06	-1.16638	1	752	4.64929e-06	-4.13321e-05	-1.163	10 µA	-1.483	-1.35162
-1.16455	363.866	-1.34674e-06	-1.16425	1	753	4.64929e-06	-4.13321e-05	-1.16088	10 µA	-1.48088	-1.34674
-1.16211	363.891	-1.33514e-06	-1.1615	1	754	4.64929e-06	-4.13321e-05	-1.15816	10 µA	-1.47816	-1.33514
-1.15967	363.915	-1.32477e-06	-1.15906	1	755	4.64929e-06	-4.13321e-05	-1.15575	10 µA	-1.47575	-1.32477
-1.15723	363.94	-1.32172e-06	-1.15662	1	756	4.64929e-06	-4.13321e-05	-1.15331	10 µA	-1.47331	-1.32172
-1.15479	363.964	-1.3208e-06	-1.15417	1	757	4.64929e-06	-4.13321e-05	-1.15087	10 µA	-1.47087	-1.3208
-1.15234	363.988	-1.31226e-06	-1.15234	1	758	4.64929e-06	-4.13321e-05	-1.14906	10 µA	-1.46906	-1.31226
-1.1499	364.013	-1.29944e-06	-1.14899	1	759	4.64929e-06	-4.13321e-05	-1.14574	10 µA	-1.46574	-1.29944
-1.14746	364.037	-1.29303e-06	-1.14685	1	760	4.64929e-06	-4.13321e-05	-1.14362	10 µA	-1.46362	-1.29303
-1.14502	364.062	-1.29211e-06	-1.14471	1	761	4.64929e-06	-4.13321e-05	-1.14148	10 µA	-1.46148	-1.29211
-1.14258	364.086	-1.28815e-06	-1.14166	1	762	4.64929e-06	-4.13321e-05	-1.13844	10 µA	-1.45844	-1.28815
-1.14014	364.111	-1.27686e-06	-1.13953	1	763	4.64929e-06	-4.13321e-05	-1.13633	10 µA	-1.45633	-1.27686
-1.1377	364.135	-1.26617e-06	-1.13739	1	764	4.64929e-06	-4.13321e-05	-1.13422	10 µA	-1.45422	-1.26617
-1.13525	364.159	-1.26282e-06	-1.13495	1	765	4.64929e-06	-4.13321e-05	-1.13179	10 µA	-1.45179	-1.26282
-1.13281	364.184	-1.26221e-06	-1.13251	1	766	4.64929e-06	-4.13321e-05	-1.12935	10 µA	-1.44935	-1.26221
-1.13037	364.208	-1.25427e-06	-1.12976	1	767	4.64929e-06	-4.13321e-05	-1.12663	10 µA	-1.44663	-1.25427
-1.12793	364.233	-1.24176e-06	-1.12854	1	768	4.64929e-06	-4.13321e-05	-1.12544	10 µA	-1.44544	-1.24176
-1.12549	364.257	-1.23474e-06	-1.12518	1	769	4.64929e-06	-4.13321e-05	-1.1221	10 µA	-1.4421	-1.23474
-1.12305	364.281	-1.23413e-06	-1.12274	1	770	4.64929e-06	-4.13321e-05	-1.11966	10 µA	-1.43966	-1.23413
-1.12061	364.306	-1.23047e-06	-1.11969	1	771	4.64929e-06	-4.13321e-05	-1.11661	10 µA	-1.43661	-1.23047
-1.11816	364.33	-1.21979e-06	-1.11786	1	772	4.64929e-06	-4.13321e-05	-1.11481	10 µA	-1.43481	-1.21979
-1.11572	364.355	-1.20911e-06	-1.11511	1	773	4.64929e-06	-4.13321e-05	-1.11209	10 µA	-1.43209	-1.20911
-1.11328	364.379	-1.20544e-06	-1.11267	1	774	4.64929e-06	-4.13321e-05	-1.10966	10 µA	-1.42966	-1.20544
-1.11084	364.403	-1.20514e-06	-1.11023	1	775	4.64929e-06	-4.13321e-05	-1.10722	10 µA	-1.42722	-1.20514
-1.1084	364.428	-1.19781e-06	-1.10779	1	776	4.64929e-06	-4.13321e-05	-1.10479	10 µA	-1.42479	-1.19781
-1.10596	364.452	-1.18591e-06	-1.10504	1	777	4.64929e-06	-4.13321e-05	-1.10208	10 µA	-1.42208	-1.18591
-1.10352	364.477	-1.17828e-06	-1.10321	1	778	4.64929e-06	-4.13321e-05	-1.10026	10 µA	-1.42026	-1.17828
-1.10107	364.501	-1.17737e-06	-1.10046	1	779	4.64929e-06	-4.13321e-05	-1.09752	10 µA	-1.41752	-1.17737
-1.09863	364.526	-1.17493e-06	-1.09833	1	780	4.64929e-06	-4.13321e-05	-1.09539	10 µA	-1.41539	-1.17493
-1.09619	364.55	-1.16455e-06	-1.09589	1	781	4.64929e-06	-4.13321e-05	-1.09297	10 µA	-1.41297	-1.16455
-1.09375	364.574	-1.15326e-06	-1.09314	1	782	4.64929e-06	-4.13321e-05	-1.09026	10 µA	-1.41026	-1.15326
-1.09131	364.599	-1.14929e-06	-1.09131	1	783	4.64929e-06	-4.13321e-05	-1.08844	10 µA	-1.40844	-1.14929
-1.08887	364.623	-1.14929e-06	-1.08826	1	784	4.64929e-06	-4.13321e-05	-1.08538	10 µA	-1.40538	-1.14929
-1.08643	364.648	-1.14288e-06	-1.08582	1	785	4.64929e-06	-4.13321e-05	-1.08296	10 µA	-1.40296	-1.14288
-1.08398	364.672	-1.13129e-06	-1.08368	1	786	4.64929e-06	-4.13321e-05	-1.08085	10 µA	-1.40085	-1.13129
-1.08154	364.696	-1.12305e-06	-1.08124	1	787	4.64929e-06	-4.13321e-05	-1.07843	10 µA	-1.39843	-1.12305
-1.0791	364.721	-1.12183e-06	-1.0791	1	788	4.64929e-06	-4.13321e-05	-1.0763	10 µA	-1.3963	-1.12183
-1.07666	364.745	-1.12e-06	-1.07635	1	789	4.64929e-06	-4.13321e-05	-1.07355	10 µA	-1.39355	-1.12
-1.07422	364.77	-1.11023e-06	-1.07361	1	790	4.64929e-06	-4.13321e-05	-1.07083	10 µA	-1.39083	-1.11023
-1.07178	364.794	-1.09894e-06	-1.07117	1	791	4.64929e-06	-4.13321e-05	-1.06842	10 µA	-1.38842	-1.09894
-1.06934	364.819	-1.09497e-06	-1.06842	1	792	4.64929e-06	-4.13321e-05	-1.06568	10 µA	-1.38568	-1.09497
-1.06689	364.843	-1.09528e-06	-1.06628	1	793	4.64929e-06	-4.13321e-05	-1.06355	10 µA	-1.38355	-1.09528
-1.06445	364.867	-1.08978e-06	-1.06415	1	794	4.64929e-06	-4.13321e-05	-1.06142	10 µA	-1.38142	-1.08978
-1.06201	364.892	-1.07819e-06	-1.0614	1	795	4.64929e-06	-4.13321e-05	-1.05871	10 µA	-1.37871	-1.07819
-1.05957	364.916	-1.06964e-06	-1.05896	1	796	4.64929e-06	-4.13321e-05	-1.05629	10 µA	-1.37629	-1.06964
-1.05713	364.941	-1.06842e-06	-1.05652	1	797	4.64929e-06	-4.13321e-05	-1.05385	10 µA	-1.37385	-1.06842
-1.05469	364.965	-1.06689e-06	-1.05408	1	798	4.64929e-06	-4.13321e-05	-1.05141	10 µA	-1.37141	-1.06689
-1.05225	364.989	-1.05835e-06	-1.05164	1	799	4.64929e-06	-4.13321e-05	-1.04899	10 µA	-1.36899	-1.05835
-1.0498	365.014	-1.04675e-06	-1.04919	1	800	4.64929e-06	-4.13321e-05	-1.04658	10 µA	-1.36658	-1.04675
-1.04736	365.038	-1.04187e-06	-1.04645	1	801	4.64929e-06	-4.13321e-05	-1.04384	10 µA	-1.36384	-1.04187
-1.04492	365.063	-1.04248e-06	-1.04462	1	802	4.64929e-06	-4.13321e-05	-1.04201	10 µA	-1.36201	-1.04248
-1.04248	365.087	-1.0379e-06	-1.04218	1	803	4.64929e-06	-4.13321e-05	-1.03958	10 µA	-1.35958	-1.0379
-1.04004	365.112	-1.02692e-06	-1.04004	1	804	4.64929e-06	-4.13321e-05	-1.03747	10 µA	-1.35747	-1.02692
-1.0376	365.136	-1.01807e-06	-1.03699	1	805	4.64929e-06	-4.13321e-05	-1.03444	10 µA	-1.35444	-1.01807
-1.03516	365.16	-1.01685e-06	-1.03516	1	806	4.64929e-06	-4.13321e-05	-1.03261	10 µA	-1.35261	-1.01685
-1.03271	365.185	-1.01593e-06	-1.03302	1	807	4.64929e-06	-4.13321e-05	-1.03048	10 µA	-1.35048	-1.01593
-1.03027	365.209	-1.0083e-06	-1.02997	1	808	4.64929e-06	-4.13321e-05	-1.02745	10 µA	-1.34745	-1.0083
-1.02783	365.234	-9.97009e-07	-1.02722	1	809	4.64929e-06	-4.13321e-05	-1.02473	10 µA	-1.34473	-0.997009
-1.02539	365.258	-9.91821e-07	-1.02448	1	810	4.64929e-06	-4.13321e-05	-1.022	10 µA	-1.342	-0.991821
-1.02295	365.282	-9.92126e-07	-1.02234	1	811	4.64929e-06	-4.13321e-05	-1.01986	10 µA	-1.33986	-0.992126
-1.02051	365.307	-9.8877e-07	-1.01929	1	812	4.64929e-06	-4.13321e-05	-1.01682	10 µA	-1.33682	-0.98877
-1.01807	365.331	-9.78088e-07	-1.01746	1	813	4.64929e-06	-4.13321e-05	-1.01501	10 µA	-1.33501	-0.978088
-1.01562	365.356	-9.69543e-07	-1.01532	1	814	4.64929e-06	-4.13321e-05	-1.0129	1 µA	-1.3329	-0.969543
-1.01318	365.38	-9.67712e-07	-1.01257	1	815	4.64929e-06	-4.13321e-05	-1.01015	1 µA	-1.33015	-0.967712
-1.01074	365.404	-9.68018e-07	-1.01044	1	816	4.64929e-06	-4.13321e-05	-1.00802	1 µA	-1.32802	-0.968018
-1.0083	365.429	-9.60999e-07	-1.00769	1	817	4.64929e-06	-4.13321e-05	-1.00529	1 µA	-1.32529	-0.960999
-1.00586	365.453	-9.50012e-07	-1.00555	1	818	4.64929e-06	-4.13321e-05	-1.00318	1 µA	-1.32318	-0.950012
-1.00342	365.478	-9.44519e-07	-1.00342	1	819	4.64929e-06	-4.13321e-05	-1.00106	1 µA	-1.32106	-0.944519
-1.00098	365.502	-9.45129e-07	-1.00067	1	820	4.64929e-06	-4.13321e-05	-0.998309	1 µA	-1.31831	-0.945129
-0.998535	365.527	-9.42688e-07	-0.99823	1	821	4.64929e-06	-4.13321e-05	-0.995873	1 µA	-1.31587	-0.942688
-0.996094	365.551	-9.32922e-07	-0.995789	1	822	4.64929e-06	-4.13321e-05	-0.993456	1 µA	-1.31346	-0.932922
-0.993652	365.575	-9.24072e-07	-0.993652	1	823	4.64929e-06	-4.13321e-05	-0.991342	1 µA	-1.31134	-0.924072
-0.991211	365.6	-9.22241e-07	-0.990906	1	824	4.64929e-06	-4.13321e-05	-0.9886	1 µA	-1.3086	-0.922241
-0.98877	365.624	-9.23157e-07	-0.988159	1	825	4.64929e-06	-4.13321e-05	-0.985851	1 µA	-1.30585	-0.923157
-0.986328	365.649	-9.16748e-07	-0.985718	1	826	4.64929e-06	-4.13321e-05	-0.983426	1 µA	-1.30343	-0.916748
-0.983887	365.673	-9.06067e-07	-0.983582	1	827	4.64929e-06	-4.13321e-05	-0.981316	1 µA	-1.30132	-0.906067
-0.981445	365.697	-9.00574e-07	-0.980835	1	828	4.64929e-06	-4.13321e-05	-0.978584	1 µA	-1.29858	-0.900574
-0.979004	365.722	-9.01489e-07	-0.979309	1	829	4.64929e-06	-4.13321e-05	-0.977055	1 µA	-1.29706	-0.901489
-0.976562	365.746	-8.99963e-07	-0.975952	1	830	4.64929e-06	-4.13321e-05	-0.973702	1 µA	-1.2937	-0.899963
-0.974121	365.771	-8.90808e-07	-0.973511	1	831	4.64929e-06	-4.13321e-05	-0.971284	1 µA	-1.29128	-0.890808
-0.97168	365.795	-8.81653e-07	-0.970764	1	832	4.64929e-06	-4.13321e-05	-0.96856	1 µA	-1.28856	-0.881653
-0.969238	365.82	-8.80127e-07	-0.968628	1	833	4.64929e-06	-4.13321e-05	-0.966428	1 µA	-1.28643	-0.880127
-0.966797	365.844	-8.81348e-07	-0.966492	1	834	4.64929e-06	-4.13321e-05	-0.964288	1 µA	-1.28429	-0.881348
-0.964355	365.868	-8.7616e-07	-0.963745	1	835	4.64929e-06	-4.13321e-05	-0.961555	1 µA	-1.28155	-0.87616
-0.961914	365.893	-8.66089e-07	-0.961609	1	836	4.64929e-06	-4.13321e-05	-0.959444	1 µA	-1.27944	-0.866089
-0.959473	365.917	-8.60291e-07	-0.958862	1	837	4.64929e-06	-4.13321e-05	-0.956712	1 µA	-1.27671	-0.860291
-0.957031	365.942	-8.61206e-07	-0.956421	1	838	4.64929e-06	-4.13321e-05	-0.954268	1 µA	-1.27427	-0.861206
-0.95459	365.966	-8.60596e-07	-0.953979	1	839	4.64929e-06	-4.13321e-05	-0.951828	1 µA	-1.27183	-0.860596
-0.952148	365.99	-8.52661e-07	-0.951843	1	840	4.64929e-06	-4.13321e-05	-0.949712	1 µA	-1.26971	-0.852661
-0.949707	366.015	-8.43506e-07	-0.948792	1	841	4.64929e-06	-4.13321e-05	-0.946683	1 µA	-1.26668	-0.843506
-0.947266	366.039	-8.41675e-07	-0.94696	1	842	4.64929e-06	-4.13321e-05	-0.944856	1 µA	-1.26486	-0.841675
-0.944824	366.064	-8.43201e-07	-0.944519	1	843	4.64929e-06	-4.13321e-05	-0.942411	1 µA	-1.26241	-0.843201
-0.942383	366.088	-8.39233e-07	-0.942078	1	844	4.64929e-06	-4.13321e-05	-0.93998	1 µA	-1.25998	-0.839233
-0.939941	366.112	-8.29773e-07	-0.939636	1	845	4.64929e-06	-4.13321e-05	-0.937562	1 µA	-1.25756	-0.829773
-0.9375	366.137	-8.23669e-07	-0.937195	1	846	4.64929e-06	-4.13321e-05	-0.935136	1 µA	-1.25514	-0.823669
-0.935059	366.161	-8.24585e-07	-0.934753	1	847	4.64929e-06	-4.13321e-05	-0.932692	1 µA	-1.25269	-0.824585
-0.932617	366.186	-8.2489e-07	-0.932617	1	848	4.64929e-06	-4.13321e-05	-0.930555	1 µA	-1.25055	-0.82489
-0.930176	366.21	-8.17566e-07	-0.929871	1	849	4.64929e-06	-4.13321e-05	-0.927827	1 µA	-1.24783	-0.817566
-0.927734	366.235	-8.08716e-07	-0.927124	1	850	4.64929e-06	-4.13321e-05	-0.925102	1 µA	-1.2451	-0.808716
-0.925293	366.259	-8.06274e-07	-0.924988	1	851	4.64929e-06	-4.13321e-05	-0.922972	1 µA	-1.24297	-0.806274
-0.922852	366.283	-8.09021e-07	-0.922546	1	852	4.64929e-06	-4.13321e-05	-0.920524	1 µA	-1.24052	-0.809021
-0.92041	366.308	-8.05969e-07	-0.9198	1	853	4.64929e-06	-4.13321e-05	-0.917785	1 µA	-1.23778	-0.805969
-0.917969	366.332	-7.96814e-07	-0.917664	1	854	4.64929e-06	-4.13321e-05	-0.915672	1 µA	-1.23567	-0.796814
-0.915527	366.357	-7.90405e-07	-0.915222	1	855	4.64929e-06	-4.13321e-05	-0.913246	1 µA	-1.23325	-0.790405
-0.913086	366.381	-7.91321e-07	-0.912476	1	856	4.64929e-06	-4.13321e-05	-0.910497	1 µA	-1.2305	-0.791321
-0.910645	366.405	-7.92542e-07	-0.910645	1	857	4.64929e-06	-4.13321e-05	-0.908663	1 µA	-1.22866	-0.792542
-0.908203	366.43	-7.86133e-07	-0.908203	1	858	4.64929e-06	-4.13321e-05	-0.906238	1 µA	-1.22624	-0.786133
-0.905762	366.454	-7.77283e-07	-0.905457	1	859	4.64929e-06	-4.13321e-05	-0.903513	1 µA	-1.22351	-0.777283
-0.90332	366.479	-7.74841e-07	-0.90332	1	860	4.64929e-06	-4.13321e-05	-0.901383	1 µA	-1.22138	-0.774841
-0.900879	366.503	-7.77283e-07	-0.900574	1	861	4.64929e-06	-4.13321e-05	-0.898631	1 µA	-1.21863	-0.777283
-0.898438	366.528	-7.75146e-07	-0.898132	1	862	4.64929e-06	-4.13321e-05	-0.896194	1 µA	-1.21619	-0.775146
-0.895996	366.552	-7.66602e-07	-0.895386	1	863	4.64929e-06	-4.13321e-05	-0.893469	1 µA	-1.21347	-0.766602
-0.893555	366.576	-7.60193e-07	-0.893555	1	864	4.64929e-06	-4.13321e-05	-0.891654	1 µA	-1.21165	-0.760193
-0.891113	366.601	-7.60803e-07	-0.890503	1	865	4.64929e-06	-4.13321e-05	-0.888601	1 µA	-1.2086	-0.760803
-0.888672	366.625	-7.62634e-07	-0.888062	1	866	4.64929e-06	-4.13321e-05	-0.886155	1 µA	-1.20615	-0.762634
-0.88623	366.65	-7.57141e-07	-0.885925	1	867	4.64929e-06	-4.13321e-05	-0.884032	1 µA	-1.20403	-0.757141
-0.883789	366.674	-7.48291e-07	-0.882874	1	868	4.64929e-06	-4.13321e-05	-0.881003	1 µA	-1.201	-0.748291
-0.881348	366.698	-7.45239e-07	-0.880737	1	869	4.64929e-06	-4.13321e-05	-0.878874	1 µA	-1.19887	-0.745239
-0.878906	366.723	-7.47986e-07	-0.878906	1	870	4.64929e-06	-4.13321e-05	-0.877036	1 µA	-1.19704	-0.747986
-0.876465	366.747	-7.46765e-07	-0.87616	1	871	4.64929e-06	-4.13321e-05	-0.874293	1 µA	-1.19429	-0.746765
-0.874023	366.772	-7.38525e-07	-0.873718	1	872	4.64929e-06	-4.13321e-05	-0.871872	1 µA	-1.19187	-0.738525
-0.871582	366.796	-7.31812e-07	-0.870972	1	873	4.64929e-06	-4.13321e-05	-0.869142	1 µA	-1.18914	-0.731812
-0.869141	366.82	-7.32422e-07	-0.86853	1	874	4.64929e-06	-4.13321e-05	-0.866699	1 µA	-1.1867	-0.732422
-0.866699	366.845	-7.34558e-07	-0.866394	1	875	4.64929e-06	-4.13321e-05	-0.864558	1 µA	-1.18456	-0.734558
-0.864258	366.869	-7.29675e-07	-0.864258	1	876	4.64929e-06	-4.13321e-05	-0.862434	1 µA	-1.18243	-0.729675
-0.861816	366.894	-7.20825e-07	-0.861206	1	877	4.64929e-06	-4.13321e-05	-0.859404	1 µA	-1.1794	-0.720825
-0.859375	366.918	-7.17468e-07	-0.858765	1	878	4.64929e-06	-4.13321e-05	-0.856971	1 µA	-1.17697	-0.717468
-0.856934	366.943	-7.20215e-07	-0.856628	1	879	4.64929e-06	-4.13321e-05	-0.854828	1 µA	-1.17483	-0.720215
-0.854492	366.967	-7.1991e-07	-0.854187	1	880	4.64929e-06	-4.13321e-05	-0.852387	1 µA	-1.17239	-0.71991
-0.852051	366.991	-7.1228e-07	-0.851746	1	881	4.64929e-06	-4.13321e-05	-0.849965	1 µA	-1.16996	-0.71228
-0.849609	367.016	-7.04956e-07	-0.849609	1	882	4.64929e-06	-4.13321e-05	-0.847847	1 µA	-1.16785	-0.704956
-0.847168	367.04	-7.04956e-07	-0.846863	1	883	4.64929e-06	-4.13321e-05	-0.8451	1 µA	-1.1651	-0.704956
-0.844727	367.065	-7.07703e-07	-0.845032	1	884	4.64929e-06	-4.13321e-05	-0.843262	1 µA	-1.16326	-0.707703
-0.842285	367.089	-7.03735e-07	-0.84198	1	885	4.64929e-06	-4.13321e-05	-0.840221	1 µA	-1.16022	-0.703735
-0.839844	367.113	-6.94885e-07	-0.839539	1	886	4.64929e-06	-4.13321e-05	-0.837801	1 µA	-1.1578	-0.694885
-0.837402	367.138	-6.90613e-07	-0.837402	1	887	4.64929e-06	-4.13321e-05	-0.835676	1 µA	-1.15568	-0.690613
-0.834961	367.162	-6.93359e-07	-0.834351	1	888	4.64929e-06	-4.13321e-05	-0.832617	1 µA	-1.15262	-0.693359
-0.83252	367.187	-6.93359e-07	-0.83252	1	889	4.64929e-06	-4.13321e-05	-0.830786	1 µA	-1.15079	-0.693359
-0.830078	367.211	-6.8634e-07	-0.829773	1	890	4.64929e-06	-4.13321e-05	-0.828057	1 µA	-1.14806	-0.68634
-0.827637	367.236	-6.78406e-07	-0.827637	1	891	4.64929e-06	-4.13321e-05	-0.825941	1 µA	-1.14594	-0.678406
-0.825195	367.26	-6.78101e-07	-0.825195	1	892	4.64929e-06	-4.13321e-05	-0.8235	1 µA	-1.1435	-0.678101
-0.822754	367.284	-6.80847e-07	-0.822449	1	893	4.64929e-06	-4.13321e-05	-0.820747	1 µA	-1.14075	-0.680847
-0.820312	367.309	-6.77185e-07	-0.820007	1	894	4.64929e-06	-4.13321e-05	-0.818314	1 µA	-1.13831	-0.677185
-0.817871	367.333	-6.68335e-07	-0.817566	1	895	4.64929e-06	-4.13321e-05	-0.815895	1 µA	-1.1359	-0.668335
-0.81543	367.358	-6.63757e-07	-0.81543	1	896	4.64929e-06	-4.13321e-05	-0.81377	1 µA	-1.13377	-0.663757
-0.812988	367.382	-6.66199e-07	-0.812988	1	897	4.64929e-06	-4.13321e-05	-0.811323	1 µA	-1.13132	-0.666199
-0.810547	367.406	-6.66809e-07	-0.810547	1	898	4.64929e-06	-4.13321e-05	-0.80888	1 µA	-1.12888	-0.666809
-0.808105	367.431	-6.5979e-07	-0.8078	1	899	4.64929e-06	-4.13321e-05	-0.806151	1 µA	-1.12615	-0.65979
-0.805664	367.455	-6.51855e-07	-0.805359	1	900	4.64929e-06	-4.13321e-05	-0.803729	1 µA	-1.12373	-0.651855
-0.803223	367.48	-6.50635e-07	-0.803223	1	901	4.64929e-06	-4.13321e-05	-0.801596	1 µA	-1.1216	-0.650635
-0.800781	367.504	-6.53381e-07	-0.800476	1	902	4.64929e-06	-4.13321e-05	-0.798843	1 µA	-1.11884	-0.653381
-0.79834	367.528	-6.5033e-07	-0.797729	1	903	4.64929e-06	-4.13321e-05	-0.796104	1 µA	-1.1161	-0.65033
-0.795898	367.553	-6.41785e-07	-0.795593	1	904	4.64929e-06	-4.13321e-05	-0.793989	1 µA	-1.11399	-0.641785
-0.793457	367.577	-6.36292e-07	-0.792847	1	905	4.64929e-06	-4.13321e-05	-0.791256	1 µA	-1.11126	-0.636292
-0.791016	367.602	-6.38123e-07	-0.79071	1	906	4.64929e-06	-4.13321e-05	-0.789115	1 µA	-1.10912	-0.638123
-0.788574	367.626	-6.39038e-07	-0.788574	1	907	4.64929e-06	-4.13321e-05	-0.786977	1 µA	-1.10698	-0.639038
-0.786133	367.651	-6.32629e-07	-0.785828	1	908	4.64929e-06	-4.13321e-05	-0.784246	1 µA	-1.10425	-0.632629
-0.783691	367.675	-6.24084e-07	-0.782776	1	909	4.64929e-06	-4.13321e-05	-0.781216	1 µA	-1.10122	-0.624084
-0.78125	367.699	-6.22253e-07	-0.78125	1	910	4.64929e-06	-4.13321e-05	-0.779694	1 µA	-1.09969	-0.622253
-0.778809	367.724	-6.25e-07	-0.778503	1	911	4.64929e-06	-4.13321e-05	-0.776941	1 µA	-1.09694	-0.625
-0.776367	367.748	-6.22253e-07	-0.776672	1	912	4.64929e-06	-4.13321e-05	-0.775117	1 µA	-1.09512	-0.622253
-0.773926	367.773	-6.13708e-07	-0.773926	1	913	4.64929e-06	-4.13321e-05	-0.772392	1 µA	-1.09239	-0.613708
-0.771484	367.797	-6.073e-07	-0.771484	1	914	4.64929e-06	-4.13321e-05	-0.769966	1 µA	-1.08997	-0.6073
-0.769043	367.821	-6.08521e-07	-0.768433	1	915	4.64929e-06	-4.13321e-05	-0.766911	1 µA	-1.08691	-0.608521
-0.766602	367.846	-6.09741e-07	-0.765991	1	916	4.64929e-06	-4.13321e-05	-0.764467	1 µA	-1.08447	-0.609741
-0.76416	367.87	-6.03333e-07	-0.76416	1	917	4.64929e-06	-4.13321e-05	-0.762652	1 µA	-1.08265	-0.603333
-0.761719	367.895	-5.94482e-07	-0.761108	1	918	4.64929e-06	-4.13321e-05	-0.759622	1 µA	-1.07962	-0.594482
-0.759277	367.919	-5.91431e-07	-0.758972	1	919	4.64929e-06	-4.13321e-05	-0.757494	1 µA	-1.07749	-0.591431
-0.756836	367.944	-5.94177e-07	-0.756226	1	920	4.64929e-06	-4.13321e-05	-0.75474	1 µA	-1.07474	-0.594177
-0.754395	367.968	-5.91736e-07	-0.7547	1	921	4.64929e-06	-4.13321e-05	-0.75322	1 µA	-1.07322	-0.591736
-0.751953	367.992	-5.82886e-07	-0.751343	1	922	4.64929e-06	-4.13321e-05	-0.749886	1 µA	-1.06989	-0.582886
-0.749512	368.017	-5.76172e-07	-0.749207	1	923	4.64929e-06	-4.13321e-05	-0.747766	1 µA	-1.06777	-0.576172
-0.74707	368.041	-5.76477e-07	-0.746704	1	924	4.64929e-06	-4.13321e-05	-0.745263	1 µA	-1.06526	-0.576477
-0.744629	368.066	-5.77698e-07	-0.744324	1	925	4.64929e-06	-4.13321e-05	-0.742879	1 µA	-1.06288	-0.577698
-0.742188	368.09	-5.71594e-07	-0.741852	1	926	4.64929e-06	-4.13321e-05	-0.740423	1 µA	-1.06042	-0.571594
-0.739746	368.114	-5.62439e-07	-0.739471	1	927	4.64929e-06	-4.13321e-05	-0.738065	1 µA	-1.05807	-0.562439
-0.737305	368.139	-5.58472e-07	-0.736938	1	928	4.64929e-06	-4.13321e-05	-0.735542	1 µA	-1.05554	-0.558472
-0.734863	368.163	-5.60608e-07	-0.734558	1	929	4.64929e-06	-4.13321e-05	-0.733157	1 µA	-1.05316	-0.560608
-0.732422	368.188	-5.58472e-07	-0.732117	1	930	4.64929e-06	-4.13321e-05	-0.730721	1 µA	-1.05072	-0.558472
-0.72998	368.212	-5.49622e-07	-0.729675	1	931	4.64929e-06	-4.13321e-05	-0.728301	1 µA	-1.0483	-0.549622
-0.727539	368.236	-5.41992e-07	-0.727234	1	932	4.64929e-06	-4.13321e-05	-0.725879	1 µA	-1.04588	-0.541992
-0.725098	368.261	-5.41687e-07	-0.724792	1	933	4.64929e-06	-4.13321e-05	-0.723438	1 µA	-1.04344	-0.541687
-0.722656	368.285	-5.42908e-07	-0.722351	1	934	4.64929e-06	-4.13321e-05	-0.720994	1 µA	-1.04099	-0.542908
-0.720215	368.31	-5.37109e-07	-0.71994	1	935	4.64929e-06	-4.13321e-05	-0.718597	1 µA	-1.0386	-0.537109
-0.717773	368.334	-5.27039e-07	-0.717468	1	936	4.64929e-06	-4.13321e-05	-0.716151	1 µA	-1.03615	-0.527039
-0.715332	368.359	-5.22461e-07	-0.715057	1	937	4.64929e-06	-4.13321e-05	-0.713751	1 µA	-1.03375	-0.522461
-0.712891	368.383	-5.23987e-07	-0.712677	1	938	4.64929e-06	-4.13321e-05	-0.711367	1 µA	-1.03137	-0.523987
-0.710449	368.407	-5.22156e-07	-0.710205	1	939	4.64929e-06	-4.13321e-05	-0.7089	1 µA	-1.0289	-0.522156
-0.708008	368.432	-5.13e-07	-0.707794	1	940	4.64929e-06	-4.13321e-05	-0.706512	1 µA	-1.02651	-0.513
-0.705566	368.456	-5.04761e-07	-0.705353	1	941	4.64929e-06	-4.13321e-05	-0.704091	1 µA	-1.02409	-0.504761
-0.703125	368.481	-5.03235e-07	-0.702881	1	942	4.64929e-06	-4.13321e-05	-0.701623	1 µA	-1.02162	-0.503235
-0.700684	368.505	-5.0415e-07	-0.70047	1	943	4.64929e-06	-4.13321e-05	-0.69921	1 µA	-1.01921	-0.50415
-0.698242	368.529	-4.98352e-07	-0.697998	1	944	4.64929e-06	-4.13321e-05	-0.696752	1 µA	-1.01675	-0.498352
-0.695801	368.554	-4.87823e-07	-0.695526	1	945	4.64929e-06	-4.13321e-05	-0.694307	1 µA	-1.01431	-0.487823
-0.693359	368.578	-4.823e-07	-0.693115	1	946	4.64929e-06	-4.13321e-05	-0.691909	1 µA	-1.01191	-0.4823
-0.690918	368.603	-4.82941e-07	-0.690674	1	947	4.64929e-06	-4.13321e-05	-0.689466	1 µA	-1.00947	-0.482941
-0.688477	368.627	-4.81201e-07	-0.688293	1	948	4.64929e-06	-4.13321e-05	-0.68709	1 µA	-1.00709	-0.481201
-0.686035	368.652	-4.72046e-07	-0.685852	1	949	4.64929e-06	-4.13321e-05	-0.684672	1 µA	-1.00467	-0.472046
-0.683594	368.676	-4.62433e-07	-0.68338	1	950	4.64929e-06	-4.13321e-05	-0.682224	1 µA	-1.00222	-0.462433
-0.681152	368.7	-4.60083e-07	-0.681	1	951	4.64929e-06	-4.13321e-05	-0.67985	1 µA	-0.99985	-0.460083
-0.678711	368.725	-4.60876e-07	-0.678467	1	952	4.64929e-06	-4.13321e-05	-0.677315	1 µA	-0.997315	-0.460876
-0.67627	368.749	-4.55231e-07	-0.676025	1	953	4.64929e-06	-4.13321e-05	-0.674887	1 µA	-0.994887	-0.455231
-0.673828	368.774	-4.44305e-07	-0.673645	1	954	4.64929e-06	-4.13321e-05	-0.672534	1 µA	-0.992534	-0.444305
-0.671387	368.798	-4.37347e-07	-0.671173	1	955	4.64929e-06	-4.13321e-05	-0.67008	1 µA	-0.99008	-0.437347
-0.668945	368.822	-4.37439e-07	-0.668701	1	956	4.64929e-06	-4.13321e-05	-0.667608	1 µA	-0.987608	-0.437439
-0.666504	368.847	-4.35516e-07	-0.666351	1	957	4.64929e-06	-4.13321e-05	-0.665263	1 µA	-0.985263	-0.435516
-0.664062	368.871	-4.26147e-07	-0.663849	1	958	4.64929e-06	-4.13321e-05	-0.662784	1 µA	-0.982784	-0.426147
-0.661621	368.896	-4.15833e-07	-0.661377	1	959	4.64929e-06	-4.13321e-05	-0.660337	1 µA	-0.980337	-0.415833
-0.65918	368.92	-4.12323e-07	-0.658966	1	960	4.64929e-06	-4.13321e-05	-0.657935	1 µA	-0.977935	-0.412323
-0.656738	368.945	-4.12445e-07	-0.656616	1	961	4.64929e-06	-4.13321e-05	-0.655585	1 µA	-0.975585	-0.412445
-0.654297	368.969	-4.06799e-07	-0.654144	1	962	4.64929e-06	-4.13321e-05	-0.653127	1 µA	-0.973127	-0.406799
-0.651855	368.993	-3.95416e-07	-0.651672	1	963	4.64929e-06	-4.13321e-05	-0.650684	1 µA	-0.970684	-0.395416
-0.649414	369.018	-3.87299e-07	-0.649231	1	964	4.64929e-06	-4.13321e-05	-0.648263	1 µA	-0.968263	-0.387299
-0.646973	369.042	-3.862e-07	-0.64679	1	965	4.64929e-06	-4.13321e-05	-0.645824	1 µA	-0.965824	-0.3862
-0.644531	369.067	-3.84094e-07	-0.644379	1	966	4.64929e-06	-4.13321e-05	-0.643418	1 µA	-0.963418	-0.384094
-0.64209	369.091	-3.74878e-07	-0.641907	1	967	4.64929e-06	-4.13321e-05	-0.64097	1 µA	-0.96097	-0.374878
-0.639648	369.115	-3.63342e-07	-0.639496	1	968	4.64929e-06	-4.13321e-05	-0.638587	1 µA	-0.958587	-0.363342
-0.637207	369.14	-3.58643e-07	-0.637054	1	969	4.64929e-06	-4.13321e-05	-0.636158	1 µA	-0.956158	-0.358643
-0.634766	369.164	-3.58185e-07	-0.634613	1	970	4.64929e-06	-4.13321e-05	-0.633718	1 µA	-0.953718	-0.358185
-0.632324	369.189	-3.52325e-07	-0.632202	1	971	4.64929e-06	-4.13321e-05	-0.631321	1 µA	-0.951321	-0.352325
-0.629883	369.213	-3.40485e-07	-0.629761	1	972	4.64929e-06	-4.13321e-05	-0.62891	1 µA	-0.94891	-0.340485
-0.627441	369.237	-3.31024e-07	-0.62735	1	973	4.64929e-06	-4.13321e-05	-0.626522	1 µA	-0.946522	-0.331024
-0.625	369.262	-3.28735e-07	-0.624878	1	974	4.64929e-06	-4.13321e-05	-0.624056	1 µA	-0.944056	-0.328735
-0.622559	369.286	-3.26538e-07	-0.622467	1	975	4.64929e-06	-4.13321e-05	-0.621651	1 µA	-0.941651	-0.326538
-0.620117	369.311	-3.16742e-07	-0.619965	1	976	4.64929e-06	-4.13321e-05	-0.619173	1 µA	-0.939173	-0.316742
-0.617676	369.335	-3.04291e-07	-0.617554	1	977	4.64929e-06	-4.13321e-05	-0.616793	1 µA	-0.936793	-0.304291
-0.615234	369.36	-2.98065e-07	-0.615173	1	978	4.64929e-06	-4.13321e-05	-0.614428	1 µA	-0.934428	-0.298065
-0.612793	369.384	-2.96906e-07	-0.612671	1	979	4.64929e-06	-4.13321e-05	-0.611929	1 µA	-0.931929	-0.296906
-0.610352	369.408	-2.90771e-07	-0.610168	1	980	4.64929e-06	-4.13321e-05	-0.609442	1 µA	-0.929442	-0.290771
-0.60791	369.433	-2.78229e-07	-0.607788	1	981	4.64929e-06	-4.13321e-05	-0.607093	1 µA	-0.927093	-0.278229
-0.605469	369.457	-2.67761e-07	-0.605408	1	982	4.64929e-06	-4.13321e-05	-0.604738	1 µA	-0.924738	-0.267761
-0.603027	369.482	-2.6416e-07	-0.602905	1	983	4.64929e-06	-4.13321e-05	-0.602245	1 µA	-0.922245	-0.26416
-0.600586	369.506	-2.61566e-07	-0.600494	1	984	4.64929e-06	-4.13321e-05	-0.59984	1 µA	-0.91984	-0.261566
-0.598145	369.53	-2.51495e-07	-0.598053	1	985	4.64929e-06	-4.13321e-05	-0.597424	1 µA	-0.917424	-0.251495
-0.595703	369.555	-2.38159e-07	-0.595612	1	986	4.64929e-06	-4.13321e-05	-0.595016	1 µA	-0.915016	-0.238159
-0.593262	369.579	-2.30438e-07	-0.59314	1	987	4.64929e-06	-4.13321e-05	-0.592564	1 µA	-0.912564	-0.230438
-0.59082	369.604	-2.28271e-07	-0.590729	1	988	4.64929e-06	-4.13321e-05	-0.590158	1 µA	-0.910158	-0.228271
-0.588379	369.628	-2.22229e-07	-0.588257	1	989	4.64929e-06	-4.13321e-05	-0.587701	1 µA	-0.907701	-0.222229
-0.585938	369.653	-2.09045e-07	-0.585785	1	990	4.64929e-06	-4.13321e-05	-0.585262	1 µA	-0.905262	-0.209045
-0.583496	369.677	-1.97021e-07	-0.583405	1	991	4.64929e-06	-4.13321e-05	-0.582912	1 µA	-0.902912	-0.197021
-0.581055	369.701	-1.92291e-07	-0.580933	1	992	4.64929e-06	-4.13321e-05	-0.580452	1 µA	-0.900452	-0.192291
-0.578613	369.726	-1.8927e-07	-0.578491	1	993	4.64929e-06	-4.13321e-05	-0.578018	1 µA	-0.898018	-0.18927
-0.576172	369.75	-1.78833e-07	-0.57605	1	994	4.64929e-06	-4.13321e-05	-0.575603	1 µA	-0.895603	-0.178833
-0.57373	369.775	-1.64612e-07	-0.573608	1	995	4.64929e-06	-4.13321e-05	-0.573197	1 µA	-0.893197	-0.164612
-0.571289	369.799	-1.5564e-07	-0.571198	1	996	4.64929e-06	-4.13321e-05	-0.570808	1 µA	-0.890808	-0.15564
-0.568848	369.823	-1.52618e-07	-0.568726	1	997	4.64929e-06	-4.13321e-05	-0.568344	1 µA	-0.888344	-0.152618
-0.566406	369.848	-1.46271e-07	-0.566315	1	998	4.64929e-06	-4.13321e-05	-0.565949	1 µA	-0.885949	-0.146271
-0.563965	369.872	-1.32538e-07	-0.563904	1	999	4.64929e-06	-4.13321e-05	-0.563572	1 µA	-0.883572	-0.132538
-0.561523	369.897	-1.19568e-07	-0.561462	1	1000	4.64929e-06	-4.13321e-05	-0.561163	1 µA	-0.881163	-0.119568
-0.559082	369.921	-1.13647e-07	-0.55899	1	1001	4.64929e-06	-4.13321e-05	-0.558706	1 µA	-0.878706	-0.113647
-0.556641	369.945	-1.10107e-07	-0.556549	1	1002	4.64929e-06	-4.13321e-05	-0.556274	1 µA	-0.876274	-0.110107
-0.554199	369.97	-9.9823e-08	-0.554108	1	1003	4.64929e-06	-4.13321e-05	-0.553858	1 µA	-0.873858	-0.099823
-0.551758	369.994	-8.48694e-08	-0.551727	1	1004	4.64929e-06	-4.13321e-05	-0.551515	1 µA	-0.871515	-0.0848694
-0.549316	370.019	-7.4707e-08	-0.549286	1	1005	4.64929e-06	-4.13321e-05	-0.549099	1 µA	-0.869099	-0.074707
-0.546875	370.043	-7.05872e-08	-0.546753	1	1006	4.64929e-06	-4.13321e-05	-0.546576	1 µA	-0.866576	-0.0705872
-0.544434	370.068	-6.427e-08	-0.544342	1	1007	4.64929e-06	-4.13321e-05	-0.544181	1 µA	-0.864181	-0.06427
-0.541992	370.092	-5.0415e-08	-0.54187	1	1008	4.64929e-06	-4.13321e-05	-0.541744	100 nA	-0.861744	-0.050415
-0.539551	370.116	-3.61145e-08	-0.53949	1	1009	4.64929e-06	-4.13321e-05	-0.539399	100 nA	-0.859399	-0.0361145
-0.537109	370.141	-2.89001e-08	-0.536987	1	1010	4.64929e-06	-4.13321e-05	-0.536915	100 nA	-0.856915	-0.0289001
-0.534668	370.165	-2.50702e-08	-0.534546	1	1011	4.64929e-06	-4.13321e-05	-0.534483	100 nA	-0.854483	-0.0250702
-0.532227	370.19	-1.49445e-08	-0.532166	1	1012	4.64929e-06	-4.13321e-05	-0.532128	100 nA	-0.852128	-0.0149445
-0.529785	370.214	3.64075e-10	-0.529755	1	1013	4.64929e-06	-4.13321e-05	-0.529756	100 nA	-0.849756	0.000364075
-0.527344	370.238	1.18774e-08	-0.527283	1	1014	4.64929e-06	-4.13321e-05	-0.527312	100 nA	-0.847312	0.0118774
-0.524902	370.263	1.67175e-08	-0.524811	1	1015	4.64929e-06	-4.13321e-05	-0.524853	100 nA	-0.844853	0.0167175
-0.522461	370.287	2.26685e-08	-0.522369	1	1016	4.64929e-06	-4.13321e-05	-0.522426	100 nA	-0.842426	0.0226685
-0.52002	370.312	3.59039e-08	-0.519989	1	1017	4.64929e-06	-4.13321e-05	-0.520079	100 nA	-0.840079	0.0359039
-0.517578	370.336	5.08423e-08	-0.517578	1	1018	4.64929e-06	-4.13321e-05	-0.517705	100 nA	-0.837705	0.0508423
-0.515137	370.361	5.90515e-08	-0.515228	1	1019	4.64929e-06	-4.13321e-05	-0.515376	100 nA	-0.835376	0.0590515
-0.512695	370.385	6.30493e-08	-0.512756	1	1020	4.64929e-06	-4.13321e-05	-0.512914	100 nA	-0.832914	0.0630493
-0.510254	370.409	7.26318e-08	-0.510376	1	1021	4.64929e-06	-4.13321e-05	-0.510558	100 nA	-0.830558	0.0726318
-0.507812	370.434	8.80737e-08	-0.507935	1	1022	4.64929e-06	-4.13321e-05	-0.508155	100 nA	-0.828155	0.0880737
-0.505371	370.458	1.00403e-07	-0.505493	1	1023	4.64929e-06	-4.13321e-05	-0.505744	100 nA	-0.825744	0.100403
-0.50293	370.483	1.05621e-07	-0.503113	1	1024	4.64929e-06	-4.13321e-05	-0.503377	100 nA	-0.823377	0.105621
-0.500488	370.507	1.11359e-07	-0.50061	1	1025	4.64929e-06	-4.13321e-05	-0.500889	100 nA	-0.820889	0.111359
-0.498047	370.531	1.24115e-07	-0.498199	1	1026	4.64929e-06	-4.13321e-05	-0.49851	100 nA	-0.81851	0.124115
-0.495605	370.556	1.39435e-07	-0.495789	1	1027	4.64929e-06	-4.13321e-05	-0.496137	100 nA	-0.816137	0.139435
-0.493164	370.58	1.48102e-07	-0.493378	1	1028	4.64929e-06	-4.13321e-05	-0.493748	100 nA	-0.813748	0.148102
-0.490723	370.605	1.51794e-07	-0.490845	1	1029	4.64929e-06	-4.13321e-05	-0.491224	100 nA	-0.811224	0.151794
-0.488281	370.629	1.60645e-07	-0.488495	1	1030	4.64929e-06	-4.13321e-05	-0.488896	100 nA	-0.808896	0.160645
-0.48584	370.653	1.75781e-07	-0.486023	1	1031	4.64929e-06	-4.13321e-05	-0.486462	100 nA	-0.806462	0.175781
-0.483398	370.678	1.88263e-07	-0.483582	1	1032	4.64929e-06	-4.13321e-05	-0.484052	100 nA	-0.804052	0.188263
-0.480957	370.702	1.93634e-07	-0.481201	1	1033	4.64929e-06	-4.13321e-05	-0.481685	100 nA	-0.801685	0.193634
-0.478516	370.727	1.98425e-07	-0.478821	1	1034	4.64929e-06	-4.13321e-05	-0.479317	100 nA	-0.799317	0.198425
-0.476074	370.751	2.10571e-07	-0.476349	1	1035	4.64929e-06	-4.13321e-05	-0.476875	100 nA	-0.796875	0.210571
-0.473633	370.776	2.25494e-07	-0.473846	1	1036	4.64929e-06	-4.13321e-05	-0.47441	100 nA	-0.79441	0.225494
-0.471191	370.8	2.34344e-07	-0.471497	1	1037	4.64929e-06	-4.13321e-05	-0.472082	100 nA	-0.792082	0.234344
-0.46875	370.824	2.37427e-07	-0.469055	1	1038	4.64929e-06	-4.13321e-05	-0.469649	100 nA	-0.789649	0.237427
-0.466309	370.849	2.45422e-07	-0.466675	1	1039	4.64929e-06	-4.13321e-05	-0.467288	100 nA	-0.787288	0.245422
-0.463867	370.873	2.59399e-07	-0.464203	1	1040	4.64929e-06	-4.13321e-05	-0.464851	100 nA	-0.784851	0.259399
-0.461426	370.898	2.71759e-07	-0.461761	1	1041	4.64929e-06	-4.13321e-05	-0.462441	100 nA	-0.782441	0.271759
-0.458984	370.922	2.76855e-07	-0.459351	1	1042	4.64929e-06	-4.13321e-05	-0.460043	100 nA	-0.780043	0.276855
-0.456543	370.946	2.80701e-07	-0.45697	1	1043	4.64929e-06	-4.13321e-05	-0.457672	100 nA	-0.777672	0.280701
-0.454102	370.971	2.91504e-07	-0.454498	1	1044	4.64929e-06	-4.13321e-05	-0.455227	100 nA	-0.775227	0.291504
-0.45166	370.995	3.05634e-07	-0.452026	1	1045	4.64929e-06	-4.13321e-05	-0.45279	100 nA	-0.77279	0.305634
-0.449219	371.02	3.13538e-07	-0.449249	1	1046	4.64929e-06	-4.13321e-05	-0.450033	1 µA	-0.770033	0.313538
-0.446777	371.044	3.16315e-07	-0.446716	1	1047	4.64929e-06	-4.13321e-05	-0.447507	1 µA	-0.767507	0.316315
-0.444336	371.069	3.22845e-07	-0.444275	1	1048	4.64929e-06	-4.13321e-05	-0.445082	1 µA	-0.765082	0.322845
-0.441895	371.093	3.35663e-07	-0.441925	1	1049	4.64929e-06	-4.13321e-05	-0.442764	1 µA	-0.762764	0.335663
-0.439453	371.117	3.47046e-07	-0.439423	1	1050	4.64929e-06	-4.13321e-05	-0.44029	1 µA	-0.76029	0.347046
-0.437012	371.142	3.51593e-07	-0.436981	1	1051	4.64929e-06	-4.13321e-05	-0.43786	1 µA	-0.75786	0.351593
-0.43457	371.166	3.54034e-07	-0.43454	1	1052	4.64929e-06	-4.13321e-05	-0.435425	1 µA	-0.755425	0.354034
-0.432129	371.191	3.6322e-07	-0.432098	1	1053	4.64929e-06	-4.13321e-05	-0.433006	1 µA	-0.753006	0.36322
-0.429688	371.215	3.76434e-07	-0.429657	1	1054	4.64929e-06	-4.13321e-05	-0.430598	1 µA	-0.750598	0.376434
-0.427246	371.239	3.84277e-07	-0.427277	1	1055	4.64929e-06	-4.13321e-05	-0.428237	1 µA	-0.748237	0.384277
-0.424805	371.264	3.85712e-07	-0.424774	1	1056	4.64929e-06	-4.13321e-05	-0.425738	1 µA	-0.745738	0.385712
-0.422363	371.288	3.9032e-07	-0.422302	1	1057	4.64929e-06	-4.13321e-05	-0.423278	1 µA	-0.743278	0.39032
-0.419922	371.313	4.01642e-07	-0.419891	1	1058	4.64929e-06	-4.13321e-05	-0.420895	1 µA	-0.740895	0.401642
-0.41748	371.337	4.12415e-07	-0.417511	1	1059	4.64929e-06	-4.13321e-05	-0.418542	1 µA	-0.738542	0.412415
-0.415039	371.361	4.15894e-07	-0.415009	1	1060	4.64929e-06	-4.13321e-05	-0.416048	1 µA	-0.736048	0.415894
-0.412598	371.386	4.17206e-07	-0.412598	1	1061	4.64929e-06	-4.13321e-05	-0.413641	1 µA	-0.733641	0.417206
-0.410156	371.41	4.24469e-07	-0.410156	1	1062	4.64929e-06	-4.13321e-05	-0.411217	1 µA	-0.731217	0.424469
-0.407715	371.435	4.36371e-07	-0.407715	1	1063	4.64929e-06	-4.13321e-05	-0.408806	1 µA	-0.728806	0.436371
-0.405273	371.459	4.43542e-07	-0.405273	1	1064	4.64929e-06	-4.13321e-05	-0.406382	1 µA	-0.726382	0.443542
-0.402832	371.484	4.44305e-07	-0.402832	1	1065	4.64929e-06	-4.13321e-05	-0.403943	1 µA	-0.723943	0.444305
-0.400391	371.508	4.47052e-07	-0.40036	1	1066	4.64929e-06	-4.13321e-05	-0.401478	1 µA	-0.721478	0.447052
-0.397949	371.532	4.57001e-07	-0.39801	1	1067	4.64929e-06	-4.13321e-05	-0.399153	1 µA	-0.719153	0.457001
-0.395508	371.557	4.67072e-07	-0.395477	1	1068	4.64929e-06	-4.13321e-05	-0.396645	1 µA	-0.716645	0.467072
-0.393066	371.581	4.70062e-07	-0.393036	1	1069	4.64929e-06	-4.13321e-05	-0.394211	1 µA	-0.714211	0.470062
-0.390625	371.606	4.6991e-07	-0.390656	1	1070	4.64929e-06	-4.13321e-05	-0.39183	1 µA	-0.71183	0.46991
-0.388184	371.63	4.75708e-07	-0.388214	1	1071	4.64929e-06	-4.13321e-05	-0.389403	1 µA	-0.709403	0.475708
-0.385742	371.654	4.86633e-07	-0.385742	1	1072	4.64929e-06	-4.13321e-05	-0.386959	1 µA	-0.706959	0.486633
-0.383301	371.679	4.93164e-07	-0.38327	1	1073	4.64929e-06	-4.13321e-05	-0.384503	1 µA	-0.704503	0.493164
-0.380859	371.703	4.93469e-07	-0.38092	1	1074	4.64929e-06	-4.13321e-05	-0.382154	1 µA	-0.702154	0.493469
-0.378418	371.728	4.953e-07	-0.37851	1	1075	4.64929e-06	-4.13321e-05	-0.379748	1 µA	-0.699748	0.4953
-0.375977	371.752	5.03845e-07	-0.376068	1	1076	4.64929e-06	-4.13321e-05	-0.377328	1 µA	-0.697328	0.503845
-0.373535	371.777	5.13611e-07	-0.373596	1	1077	4.64929e-06	-4.13321e-05	-0.37488	1 µA	-0.69488	0.513611
-0.371094	371.801	5.16663e-07	-0.371185	1	1078	4.64929e-06	-4.13321e-05	-0.372477	1 µA	-0.692477	0.516663
-0.368652	371.825	5.16052e-07	-0.368774	1	1079	4.64929e-06	-4.13321e-05	-0.370065	1 µA	-0.690065	0.516052
-0.366211	371.85	5.20935e-07	-0.366272	1	1080	4.64929e-06	-4.13321e-05	-0.367574	1 µA	-0.687574	0.520935
-0.36377	371.874	5.31311e-07	-0.363831	1	1081	4.64929e-06	-4.13321e-05	-0.365159	1 µA	-0.685159	0.531311
-0.361328	371.899	5.3833e-07	-0.361389	1	1082	4.64929e-06	-4.13321e-05	-0.362735	1 µA	-0.682735	0.53833
-0.358887	371.923	5.38635e-07	-0.358978	1	1083	4.64929e-06	-4.13321e-05	-0.360325	1 µA	-0.680325	0.538635
-0.356445	371.947	5.39551e-07	-0.356537	1	1084	4.64929e-06	-4.13321e-05	-0.357886	1 µA	-0.677886	0.539551
-0.354004	371.972	5.47791e-07	-0.354095	1	1085	4.64929e-06	-4.13321e-05	-0.355465	1 µA	-0.675465	0.547791
-0.351562	371.996	5.58167e-07	-0.351654	1	1086	4.64929e-06	-4.13321e-05	-0.353049	1 µA	-0.673049	0.558167
-0.349121	372.021	5.61523e-07	-0.349182	1	1087	4.64929e-06	-4.13321e-05	-0.350586	1 µA	-0.670586	0.561523
-0.34668	372.045	5.60608e-07	-0.346802	1	1088	4.64929e-06	-4.13321e-05	-0.348203	1 µA	-0.668203	0.560608
-0.344238	372.069	5.65186e-07	-0.34436	1	1089	4.64929e-06	-4.13321e-05	-0.345773	1 µA	-0.665773	0.565186
-0.341797	372.094	5.75562e-07	-0.341858	1	1090	4.64929e-06	-4.13321e-05	-0.343297	1 µA	-0.663297	0.575562
-0.339355	372.118	5.83496e-07	-0.339447	1	1091	4.64929e-06	-4.13321e-05	-0.340906	1 µA	-0.660906	0.583496
-0.336914	372.143	5.84412e-07	-0.336975	1	1092	4.64929e-06	-4.13321e-05	-0.338436	1 µA	-0.658436	0.584412
-0.334473	372.167	5.85327e-07	-0.334534	1	1093	4.64929e-06	-4.13321e-05	-0.335997	1 µA	-0.655997	0.585327
-0.332031	372.192	5.93262e-07	-0.332123	1	1094	4.64929e-06	-4.13321e-05	-0.333606	1 µA	-0.653606	0.593262
-0.32959	372.216	6.04248e-07	-0.329681	1	1095	4.64929e-06	-4.13321e-05	-0.331192	1 µA	-0.651192	0.604248
-0.327148	372.24	6.08826e-07	-0.32724	1	1096	4.64929e-06	-4.13321e-05	-0.328762	1 µA	-0.648762	0.608826
-0.324707	372.265	6.08521e-07	-0.324799	1	1097	4.64929e-06	-4.13321e-05	-0.32632	1 µA	-0.64632	0.608521
-0.322266	372.289	6.13098e-07	-0.322357	1	1098	4.64929e-06	-4.13321e-05	-0.32389	1 µA	-0.64389	0.613098
-0.319824	372.314	6.23474e-07	-0.319916	1	1099	4.64929e-06	-4.13321e-05	-0.321474	1 µA	-0.641474	0.623474
-0.317383	372.338	6.32019e-07	-0.317505	1	1100	4.64929e-06	-4.13321e-05	-0.319085	1 µA	-0.639085	0.632019
-0.314941	372.362	6.3385e-07	-0.315063	1	1101	4.64929e-06	-4.13321e-05	-0.316648	1 µA	-0.636648	0.63385
-0.3125	372.387	6.35376e-07	-0.312592	1	1102	4.64929e-06	-4.13321e-05	-0.31418	1 µA	-0.63418	0.635376
-0.310059	372.411	6.43616e-07	-0.31012	1	1103	4.64929e-06	-4.13321e-05	-0.311729	1 µA	-0.631729	0.643616
-0.307617	372.436	6.55212e-07	-0.307739	1	1104	4.64929e-06	-4.13321e-05	-0.309377	1 µA	-0.629377	0.655212
-0.305176	372.46	6.61316e-07	-0.305267	1	1105	4.64929e-06	-4.13321e-05	-0.306921	1 µA	-0.626921	0.661316
-0.302734	372.485	6.61926e-07	-0.302795	1	1106	4.64929e-06	-4.13321e-05	-0.30445	1 µA	-0.62445	0.661926
-0.300293	372.509	6.66809e-07	-0.300323	1	1107	4.64929e-06	-4.13321e-05	-0.301991	1 µA	-0.621991	0.666809
-0.297852	372.533	6.78101e-07	-0.297943	1	1108	4.64929e-06	-4.13321e-05	-0.299638	1 µA	-0.619638	0.678101
-0.29541	372.558	6.88782e-07	-0.295441	1	1109	4.64929e-06	-4.13321e-05	-0.297163	1 µA	-0.617163	0.688782
-0.292969	372.582	6.92749e-07	-0.29303	1	1110	4.64929e-06	-4.13321e-05	-0.294762	1 µA	-0.614762	0.692749
-0.290527	372.607	6.94885e-07	-0.290619	1	1111	4.64929e-06	-4.13321e-05	-0.292356	1 µA	-0.612356	0.694885
-0.288086	372.631	7.04041e-07	-0.288208	1	1112	4.64929e-06	-4.13321e-05	-0.289968	1 µA	-0.609968	0.704041
-0.285645	372.655	7.17468e-07	-0.285736	1	1113	4.64929e-06	-4.13321e-05	-0.28753	1 µA	-0.60753	0.717468
-0.283203	372.68	7.26013e-07	-0.283264	1	1114	4.64929e-06	-4.13321e-05	-0.285079	1 µA	-0.605079	0.726013
-0.280762	372.704	7.28455e-07	-0.280853	1	1115	4.64929e-06	-4.13321e-05	-0.282674	1 µA	-0.602674	0.728455
-0.27832	372.729	7.33948e-07	-0.278351	1	1116	4.64929e-06	-4.13321e-05	-0.280186	1 µA	-0.600186	0.733948
-0.275879	372.753	7.4707e-07	-0.27597	1	1117	4.64929e-06	-4.13321e-05	-0.277838	1 µA	-0.597838	0.74707
-0.273438	372.777	7.59583e-07	-0.273529	1	1118	4.64929e-06	-4.13321e-05	-0.275428	1 µA	-0.595428	0.759583
-0.270996	372.802	7.65381e-07	-0.271088	1	1119	4.64929e-06	-4.13321e-05	-0.273001	1 µA	-0.593001	0.765381
-0.268555	372.826	7.68433e-07	-0.268616	1	1120	4.64929e-06	-4.13321e-05	-0.270537	1 µA	-0.590537	0.768433
-0.266113	372.851	7.78198e-07	-0.266174	1	1121	4.64929e-06	-4.13321e-05	-0.26812	1 µA	-0.58812	0.778198
-0.263672	372.875	7.92542e-07	-0.263824	1	1122	4.64929e-06	-4.13321e-05	-0.265806	1 µA	-0.585806	0.792542
-0.26123	372.9	8.02002e-07	-0.261292	1	1123	4.64929e-06	-4.13321e-05	-0.263297	1 µA	-0.583297	0.802002
-0.258789	372.924	8.05359e-07	-0.25885	1	1124	4.64929e-06	-4.13321e-05	-0.260863	1 µA	-0.580863	0.805359
-0.256348	372.948	8.11157e-07	-0.256409	1	1125	4.64929e-06	-4.13321e-05	-0.258437	1 µA	-0.578437	0.811157
-0.253906	372.973	8.23975e-07	-0.253967	1	1126	4.64929e-06	-4.13321e-05	-0.256027	1 µA	-0.576027	0.823975
-0.251465	372.997	8.37402e-07	-0.251526	1	1127	4.64929e-06	-4.13321e-05	-0.253619	1 µA	-0.573619	0.837402
-0.249023	373.022	8.43811e-07	-0.249084	1	1128	4.64929e-06	-4.13321e-05	-0.251194	1 µA	-0.571194	0.843811
-0.246582	373.046	8.47473e-07	-0.246674	1	1129	4.64929e-06	-4.13321e-05	-0.248792	1 µA	-0.568792	0.847473
-0.244141	373.07	8.56628e-07	-0.244202	1	1130	4.64929e-06	-4.13321e-05	-0.246343	1 µA	-0.566343	0.856628
-0.241699	373.095	8.71582e-07	-0.24176	1	1131	4.64929e-06	-4.13321e-05	-0.243939	1 µA	-0.563939	0.871582
-0.239258	373.119	8.82263e-07	-0.23938	1	1132	4.64929e-06	-4.13321e-05	-0.241586	1 µA	-0.561586	0.882263
-0.236816	373.144	8.86536e-07	-0.236938	1	1133	4.64929e-06	-4.13321e-05	-0.239155	1 µA	-0.559155	0.886536
-0.234375	373.168	8.92639e-07	-0.234528	1	1134	4.64929e-06	-4.13321e-05	-0.236759	1 µA	-0.556759	0.892639
-0.231934	373.193	9.05762e-07	-0.232086	1	1135	4.64929e-06	-4.13321e-05	-0.234351	1 µA	-0.554351	0.905762
-0.229492	373.217	9.20715e-07	-0.229614	1	1136	4.64929e-06	-4.13321e-05	-0.231916	1 µA	-0.551916	0.920715
-0.227051	373.241	9.2865e-07	-0.227173	1	1137	4.64929e-06	-4.13321e-05	-0.229494	1 µA	-0.549494	0.92865
-0.224609	373.266	9.33228e-07	-0.224701	1	1138	4.64929e-06	-4.13321e-05	-0.227034	1 µA	-0.547034	0.933228
-0.222168	373.29	9.43298e-07	-0.22229	1	1139	4.64929e-06	-4.13321e-05	-0.224648	1 µA	-0.544648	0.943298
-0.219727	373.315	9.58862e-07	-0.219879	1	1140	4.64929e-06	-4.13321e-05	-0.222276	1 µA	-0.542276	0.958862
-0.217285	373.339	9.7168e-07	-0.217407	1	1141	4.64929e-06	-4.13321e-05	-0.219836	1 µA	-0.539836	0.97168
-0.214844	373.363	9.77173e-07	-0.214996	1	1142	4.64929e-06	-4.13321e-05	-0.217439	1 µA	-0.537439	0.977173
-0.212402	373.388	9.83887e-07	-0.212494	1	1143	4.64929e-06	-4.13321e-05	-0.214954	1 µA	-0.534954	0.983887
-0.209961	373.412	9.97925e-07	-0.210083	1	1144	4.64929e-06	-4.13321e-05	-0.212578	1 µA	-0.532578	0.997925
-0.20752	373.437	1.01318e-06	-0.207611	1	1145	4.64929e-06	-4.13321e-05	-0.210144	1 µA	-0.530144	1.01318
-0.205078	373.461	1.02234e-06	-0.2052	1	1146	4.64929e-06	-4.13321e-05	-0.207756	1 µA	-0.527756	1.02234
-0.202637	373.486	1.02722e-06	-0.202789	1	1147	4.64929e-06	-4.13321e-05	-0.205357	1 µA	-0.525357	1.02722
-0.200195	373.51	1.03668e-06	-0.200378	1	1148	4.64929e-06	-4.13321e-05	-0.20297	1 µA	-0.52297	1.03668
-0.197754	373.534	1.05194e-06	-0.197937	1	1149	4.64929e-06	-4.13321e-05	-0.200567	1 µA	-0.520567	1.05194
-0.195312	373.559	1.06476e-06	-0.195374	1	1150	4.64929e-06	-4.13321e-05	-0.198035	1 µA	-0.518035	1.06476
-0.192871	373.583	1.06995e-06	-0.192993	1	1151	4.64929e-06	-4.13321e-05	-0.195668	1 µA	-0.515668	1.06995
-0.19043	373.608	1.07513e-06	-0.190613	1	1152	4.64929e-06	-4.13321e-05	-0.193301	1 µA	-0.513301	1.07513
-0.187988	373.632	1.08673e-06	-0.18808	1	1153	4.64929e-06	-4.13321e-05	-0.190797	1 µA	-0.510797	1.08673
-0.185547	373.656	1.10077e-06	-0.185699	1	1154	4.64929e-06	-4.13321e-05	-0.188451	1 µA	-0.508451	1.10077
-0.183105	373.681	1.1084e-06	-0.183258	1	1155	4.64929e-06	-4.13321e-05	-0.186029	1 µA	-0.506029	1.1084
-0.180664	373.705	1.11084e-06	-0.180786	1	1156	4.64929e-06	-4.13321e-05	-0.183563	1 µA	-0.503563	1.11084
-0.178223	373.73	1.11755e-06	-0.178314	1	1157	4.64929e-06	-4.13321e-05	-0.181108	1 µA	-0.501108	1.11755
-0.175781	373.754	1.13007e-06	-0.175903	1	1158	4.64929e-06	-4.13321e-05	-0.178728	1 µA	-0.498728	1.13007
-0.17334	373.778	1.14105e-06	-0.173462	1	1159	4.64929e-06	-4.13321e-05	-0.176315	1 µA	-0.496315	1.14105
-0.170898	373.803	1.14441e-06	-0.171051	1	1160	4.64929e-06	-4.13321e-05	-0.173912	1 µA	-0.493912	1.14441
-0.168457	373.827	1.14716e-06	-0.168549	1	1161	4.64929e-06	-4.13321e-05	-0.171416	1 µA	-0.491416	1.14716
-0.166016	373.852	1.15662e-06	-0.166168	1	1162	4.64929e-06	-4.13321e-05	-0.16906	1 µA	-0.48906	1.15662
-0.163574	373.876	1.16943e-06	-0.163727	1	1163	4.64929e-06	-4.13321e-05	-0.16665	1 µA	-0.48665	1.16943
-0.161133	373.901	1.17706e-06	-0.161285	1	1164	4.64929e-06	-4.13321e-05	-0.164228	1 µA	-0.484228	1.17706
-0.158691	373.925	1.1792e-06	-0.158813	1	1165	4.64929e-06	-4.13321e-05	-0.161761	1 µA	-0.481761	1.1792
-0.15625	373.949	1.185e-06	-0.156403	1	1166	4.64929e-06	-4.13321e-05	-0.159365	1 µA	-0.479365	1.185
-0.153809	373.974	1.19843e-06	-0.153992	1	1167	4.64929e-06	-4.13321e-05	-0.156988	1 µA	-0.476988	1.19843
-0.151367	373.998	1.21002e-06	-0.15155	1	1168	4.64929e-06	-4.13321e-05	-0.154575	1 µA	-0.474575	1.21002
-0.148926	374.023	1.21582e-06	-0.149078	1	1169	4.64929e-06	-4.13321e-05	-0.152118	1 µA	-0.472118	1.21582
-0.146484	374.047	1.21979e-06	-0.146729	1	1170	4.64929e-06	-4.13321e-05	-0.149778	1 µA	-0.469778	1.21979
-0.144043	374.071	1.23077e-06	-0.144196	1	1171	4.64929e-06	-4.13321e-05	-0.147272	1 µA	-0.467272	1.23077
-0.141602	374.096	1.24634e-06	-0.141785	1	1172	4.64929e-06	-4.13321e-05	-0.144901	1 µA	-0.464901	1.24634
-0.13916	374.12	1.25641e-06	-0.139343	1	1173	4.64929e-06	-4.13321e-05	-0.142484	1 µA	-0.462484	1.25641
-0.136719	374.145	1.26129e-06	-0.136902	1	1174	4.64929e-06	-4.13321e-05	-0.140055	1 µA	-0.460055	1.26129
-0.134277	374.169	1.26923e-06	-0.13446	1	1175	4.64929e-06	-4.13321e-05	-0.137634	1 µA	-0.457634	1.26923
-0.131836	374.194	1.28448e-06	-0.131989	1	1176	4.64929e-06	-4.13321e-05	-0.1352	1 µA	-0.4552	1.28448
-0.129395	374.218	1.29944e-06	-0.129608	1	1177	4.64929e-06	-4.13321e-05	-0.132857	1 µA	-0.452857	1.29944
-0.126953	374.242	1.30768e-06	-0.127136	1	1178	4.64929e-06	-4.13321e-05	-0.130405	1 µA	-0.450405	1.30768
-0.124512	374.267	1.31348e-06	-0.124634	1	1179	4.64929e-06	-4.13321e-05	-0.127917	1 µA	-0.447917	1.31348
-0.12207	374.291	1.32599e-06	-0.122192	1	1180	4.64929e-06	-4.13321e-05	-0.125507	1 µA	-0.445507	1.32599
-0.119629	374.316	1.34308e-06	-0.119812	1	1181	4.64929e-06	-4.13321e-05	-0.12317	1 µA	-0.44317	1.34308
-0.117188	374.34	1.35559e-06	-0.11734	1	1182	4.64929e-06	-4.13321e-05	-0.120729	1 µA	-0.440729	1.35559
-0.114746	374.364	1.3623e-06	-0.114899	1	1183	4.64929e-06	-4.13321e-05	-0.118304	1 µA	-0.438304	1.3623
-0.112305	374.389	1.37085e-06	-0.112488	1	1184	4.64929e-06	-4.13321e-05	-0.115915	1 µA	-0.435915	1.37085
-0.109863	374.413	1.38702e-06	-0.109985	1	1185	4.64929e-06	-4.13321e-05	-0.113453	1 µA	-0.433453	1.38702
-0.107422	374.438	1.4035e-06	-0.107574	1	1186	4.64929e-06	-4.13321e-05	-0.111083	1 µA	-0.431083	1.4035
-0.10498	374.462	1.41296e-06	-0.105103	1	1187	4.64929e-06	-4.13321e-05	-0.108635	1 µA	-0.428635	1.41296
-0.102539	374.486	1.41937e-06	-0.102692	1	1188	4.64929e-06	-4.13321e-05	-0.10624	1 µA	-0.42624	1.41937
-0.100098	374.511	1.43158e-06	-0.100281	1	1189	4.64929e-06	-4.13321e-05	-0.10386	1 µA	-0.42386	1.43158
-0.0976562	374.535	1.44897e-06	-0.0977783	1	1190	4.64929e-06	-4.13321e-05	-0.101401	1 µA	-0.421401	1.44897
-0.0952148	374.56	1.4621e-06	-0.0953979	1	1191	4.64929e-06	-4.13321e-05	-0.0990532	1 µA	-0.419053	1.4621
-0.0927734	374.584	1.46912e-06	-0.092926	1	1192	4.64929e-06	-4.13321e-05	-0.0965988	1 µA	-0.416599	1.46912
-0.090332	374.609	1.47736e-06	-0.0905457	1	1193	4.64929e-06	-4.13321e-05	-0.094239	1 µA	-0.414239	1.47736
-0.0878906	374.633	1.49231e-06	-0.0880737	1	1194	4.64929e-06	-4.13321e-05	-0.0918045	1 µA	-0.411805	1.49231
-0.0854492	374.657	1.50879e-06	-0.0856628	1	1195	4.64929e-06	-4.13321e-05	-0.0894348	1 µA	-0.409435	1.50879
-0.0830078	374.682	1.51794e-06	-0.0832214	1	1196	4.64929e-06	-4.13321e-05	-0.0870163	1 µA	-0.407016	1.51794
-0.0805664	374.706	1.52344e-06	-0.08078	1	1197	4.64929e-06	-4.13321e-05	-0.0845886	1 µA	-0.404589	1.52344
-0.078125	374.731	1.53442e-06	-0.0783081	1	1198	4.64929e-06	-4.13321e-05	-0.0821442	1 µA	-0.402144	1.53442
-0.0756836	374.755	1.5506e-06	-0.0758972	1	1199	4.64929e-06	-4.13321e-05	-0.0797737	1 µA	-0.399774	1.5506
-0.0732422	374.779	1.56342e-06	-0.0734863	1	1200	4.64929e-06	-4.13321e-05	-0.0773949	1 µA	-0.397395	1.56342
-0.0708008	374.804	1.56921e-06	-0.0709839	1	1201	4.64929e-06	-4.13321e-05	-0.0749069	1 µA	-0.394907	1.56921
-0.0683594	374.828	1.57532e-06	-0.0685425	1	1202	4.64929e-06	-4.13321e-05	-0.0724808	1 µA	-0.392481	1.57532
-0.065918	374.853	1.58844e-06	-0.0661011	1	1203	4.64929e-06	-4.13321e-05	-0.0700722	1 µA	-0.390072	1.58844
-0.0634766	374.877	1.60309e-06	-0.0636597	1	1204	4.64929e-06	-4.13321e-05	-0.0676674	1 µA	-0.387667	1.60309
-0.0610352	374.902	1.61102e-06	-0.0612488	1	1205	4.64929e-06	-4.13321e-05	-0.0652763	1 µA	-0.385276	1.61102
-0.0585938	374.926	1.61469e-06	-0.0588074	1	1206	4.64929e-06	-4.13321e-05	-0.0628441	1 µA	-0.382844	1.61469
-0.0561523	374.95	1.62323e-06	-0.0563965	1	1207	4.64929e-06	-4.13321e-05	-0.0604546	1 µA	-0.380455	1.62323
-0.0537109	374.975	1.63696e-06	-0.0539246	1	1208	4.64929e-06	-4.13321e-05	-0.058017	1 µA	-0.378017	1.63696
-0.0512695	374.999	1.64734e-06	-0.0514832	1	1209	4.64929e-06	-4.13321e-05	-0.0556015	1 µA	-0.375602	1.64734
-0.0488281	375.024	1.651e-06	-0.0487152	1	1210	4.64929e-06	-4.13321e-05	-0.0528427	1 µA	-0.372843	1.651
-0.0463867	375.048	1.65436e-06	-0.0463013	1	1211	4.64929e-06	-4.13321e-05	-0.0504372	1 µA	-0.370437	1.65436
-0.0439453	375.072	1.66443e-06	-0.0438629	1	1212	4.64929e-06	-4.13321e-05	-0.048024	1 µA	-0.368024	1.66443
-0.0415039	375.097	1.67633e-06	-0.0414185	1	1213	4.64929e-06	-4.13321e-05	-0.0456093	1 µA	-0.365609	1.67633
-0.0390625	375.121	1.68243e-06	-0.038974	1	1214	4.64929e-06	-4.13321e-05	-0.0431801	1 µA	-0.36318	1.68243
-0.0366211	375.146	1.68304e-06	-0.0365265	1	1215	4.64929e-06	-4.13321e-05	-0.0407341	1 µA	-0.360734	1.68304
-0.0341797	375.17	1.68793e-06	-0.034082	1	1216	4.64929e-06	-4.13321e-05	-0.0383018	1 µA	-0.358302	1.68793
-0.0317383	375.194	1.6983e-06	-0.0316467	1	1217	4.64929e-06	-4.13321e-05	-0.0358925	1 µA	-0.355892	1.6983
-0.0292969	375.219	1.70624e-06	-0.0292053	1	1218	4.64929e-06	-4.13321e-05	-0.0334709	1 µA	-0.353471	1.70624
-0.0268555	375.243	1.70715e-06	-0.0267731	1	1219	4.64929e-06	-4.13321e-05	-0.031041	1 µA	-0.351041	1.70715
-0.0244141	375.268	1.70685e-06	-0.0243164	1	1220	4.64929e-06	-4.13321e-05	-0.0285835	1 µA	-0.348584	1.70685
-0.0219727	375.292	1.71356e-06	-0.0218781	1	1221	4.64929e-06	-4.13321e-05	-0.026162	1 µA	-0.346162	1.71356
-0.0195312	375.317	1.72211e-06	-0.0194489	1	1222	4.64929e-06	-4.13321e-05	-0.0237541	1 µA	-0.343754	1.72211
-0.0170898	375.341	1.72485e-06	-0.0170105	1	1223	4.64929e-06	-4.13321e-05	-0.0213226	1 µA	-0.341323	1.72485
-0.0146484	375.365	1.72272e-06	-0.0145569	1	1224	4.64929e-06	-4.13321e-05	-0.0188637	1 µA	-0.338864	1.72272
-0.012207	375.39	1.72363e-06	-0.0121124	1	1225	4.64929e-06	-4.13321e-05	-0.0164215	1 µA	-0.336422	1.72363
-0.00976562	375.414	1.73035e-06	-0.00968018	1	1226	4.64929e-06	-4.13321e-05	-0.014006	1 µA	-0.334006	1.73035
-0.00732422	375.439	1.73553e-06	-0.00723877	1	1227	4.64929e-06	-4.13321e-05	-0.0115776	1 µA	-0.331578	1.73553
-0.00488281	375.463	1.73401e-06	-0.00480347	1	1228	4.64929e-06	-4.13321e-05	-0.00913849	1 µA	-0.329138	1.73401
-0.00244141	375.487	1.73004e-06	-0.00235596	1	1229	4.64929e-06	-4.13321e-05	-0.00668106	1 µA	-0.326681	1.73004
0	375.512	1.73248e-06	6.10352e-05	1	1230	4.64929e-06	-4.13321e-05	-0.00427017	1 µA	-0.32427	1.73248
-0.00244141	375.536	1.64124e-06	-0.00236206	1	1231	4.64929e-06	-4.13321e-05	-0.00646515	1 µA	-0.326465	1.64124

## Sheet: Fig8b
Potential applied (V)	Time (s)	WE(1).Current (A)	WE(1).Potential (V)	Scan	Index	Q+	Q-	Corrected potential (V) (ohmic drop)	Current range	Corrected potential (V) to Fc/Fc+	Current (μA)
0.00244141	209.015	-3.2666e-07	0.00253296	1	1	0.0001448	-9.72089e-06	0.00334961	1 µA	-0.317467	-0.32666
0.00488281	209.039	-3.05969e-07	0.00498352	1	2	0.0001448	-9.72089e-06	0.00574844	1 µA	-0.315016	-0.305969
0.00732422	209.064	-2.91626e-07	0.00740967	1	3	0.0001448	-9.72089e-06	0.00813873	1 µA	-0.31259	-0.291626
0.00976562	209.088	-2.73712e-07	0.00985107	1	4	0.0001448	-9.72089e-06	0.0105354	1 µA	-0.310149	-0.273712
0.012207	209.112	-2.51862e-07	0.0122894	1	5	0.0001448	-9.72089e-06	0.0129191	1 µA	-0.307711	-0.251862
0.0146484	209.137	-2.34283e-07	0.0147156	1	6	0.0001448	-9.72089e-06	0.0153013	1 µA	-0.305284	-0.234283
0.0170898	209.161	-2.23938e-07	0.0171631	1	7	0.0001448	-9.72089e-06	0.0177229	1 µA	-0.302837	-0.223938
0.0195312	209.186	-2.13531e-07	0.0195923	1	8	0.0001448	-9.72089e-06	0.0201261	1 µA	-0.300408	-0.213531
0.0219727	209.21	-1.96838e-07	0.0220367	1	9	0.0001448	-9.72089e-06	0.0225288	1 µA	-0.297963	-0.196838
0.0244141	209.234	-1.78864e-07	0.0244659	1	10	0.0001448	-9.72089e-06	0.0249131	1 µA	-0.295534	-0.178864
0.0268555	209.259	-1.67938e-07	0.0269135	1	11	0.0001448	-9.72089e-06	0.0273333	1 µA	-0.293087	-0.167938
0.0292969	209.283	-1.61377e-07	0.0293457	1	12	0.0001448	-9.72089e-06	0.0297491	1 µA	-0.290654	-0.161377
0.0317383	209.308	-1.50024e-07	0.0317749	1	13	0.0001448	-9.72089e-06	0.03215	1 µA	-0.288225	-0.150024
0.0341797	209.332	-1.33575e-07	0.0342163	1	14	0.0001448	-9.72089e-06	0.0345502	1 µA	-0.285784	-0.133575
0.0366211	209.356	-1.20178e-07	0.0366638	1	15	0.0001448	-9.72089e-06	0.0369643	1 µA	-0.283336	-0.120178
0.0390625	209.381	-1.13617e-07	0.0391113	1	16	0.0001448	-9.72089e-06	0.0393954	1 µA	-0.280889	-0.113617
0.0415039	209.405	-1.07422e-07	0.0415497	1	17	0.0001448	-9.72089e-06	0.0418182	1 µA	-0.27845	-0.107422
0.0439453	209.43	-9.44824e-08	0.0439941	1	18	0.0001448	-9.72089e-06	0.0442303	1 µA	-0.276006	-0.0944824
0.0463867	209.454	-7.93457e-08	0.0464233	1	19	0.0001448	-9.72089e-06	0.0466217	1 µA	-0.273577	-0.0793457
0.0488281	209.479	-7.05566e-08	0.0488556	1	20	0.0001448	-9.72089e-06	0.049032	1 µA	-0.271144	-0.0705566
0.0512695	209.503	-6.66809e-08	0.0513306	1	21	0.0001448	-9.72089e-06	0.0514973	1 µA	-0.268669	-0.0666809
0.0537109	209.527	-5.83496e-08	0.0536499	1	22	0.0001448	-9.72089e-06	0.0537958	1 µA	-0.26635	-0.0583496
0.0561523	209.552	-4.44153e-08	0.0562134	1	23	0.0001448	-9.72089e-06	0.0563244	100 nA	-0.263787	-0.0444153
0.0585938	209.576	-3.2489e-08	0.0585938	1	24	0.0001448	-9.72089e-06	0.058675	100 nA	-0.261406	-0.032489
0.0610352	209.601	-2.74139e-08	0.0609741	1	25	0.0001448	-9.72089e-06	0.0610427	100 nA	-0.259026	-0.0274139
0.0634766	209.625	-2.33246e-08	0.0634155	1	26	0.0001448	-9.72089e-06	0.0634738	100 nA	-0.256584	-0.0233246
0.065918	209.649	-1.29669e-08	0.0658875	1	27	0.0001448	-9.72089e-06	0.0659199	100 nA	-0.254113	-0.0129669
0.0683594	209.674	6.45752e-10	0.0683289	1	28	0.0001448	-9.72089e-06	0.0683272	100 nA	-0.251671	0.000645752
0.0708008	209.698	8.81653e-09	0.0707703	1	29	0.0001448	-9.72089e-06	0.0707482	100 nA	-0.24923	0.00881653
0.0732422	209.723	1.14563e-08	0.0731506	1	30	0.0001448	-9.72089e-06	0.073122	100 nA	-0.246849	0.0114563
0.0756836	209.747	1.75049e-08	0.075531	1	31	0.0001448	-9.72089e-06	0.0754872	100 nA	-0.244469	0.0175049
0.078125	209.772	2.98157e-08	0.0779724	1	32	0.0001448	-9.72089e-06	0.0778979	100 nA	-0.242028	0.0298157
0.0805664	209.796	4.12354e-08	0.0803833	1	33	0.0001448	-9.72089e-06	0.0802802	100 nA	-0.239617	0.0412354
0.0830078	209.82	4.55017e-08	0.0828247	1	34	0.0001448	-9.72089e-06	0.082711	100 nA	-0.237175	0.0455017
0.0854492	209.845	4.80347e-08	0.0852661	1	35	0.0001448	-9.72089e-06	0.085146	100 nA	-0.234734	0.0480347
0.0878906	209.869	5.69763e-08	0.0877075	1	36	0.0001448	-9.72089e-06	0.0875651	100 nA	-0.232292	0.0569763
0.090332	209.894	6.98853e-08	0.0901489	1	37	0.0001448	-9.72089e-06	0.0899742	100 nA	-0.229851	0.0698853
0.0927734	209.918	7.74841e-08	0.0925293	1	38	0.0001448	-9.72089e-06	0.0923356	100 nA	-0.227471	0.0774841
0.0952148	209.942	7.94678e-08	0.0949402	1	39	0.0001448	-9.72089e-06	0.0947415	100 nA	-0.22506	0.0794678
0.0976562	209.967	8.42896e-08	0.0974121	1	40	0.0001448	-9.72089e-06	0.0972014	100 nA	-0.222588	0.0842896
0.100098	209.991	9.552e-08	0.099884	1	41	0.0001448	-9.72089e-06	0.0996452	100 nA	-0.220116	0.09552
0.102539	210.016	1.06506e-07	0.102295	1	42	0.0001448	-9.72089e-06	0.102029	100 nA	-0.217705	0.106506
0.10498	210.04	1.10352e-07	0.104675	1	43	0.0001448	-9.72089e-06	0.104399	100 nA	-0.215325	0.110352
0.107422	210.064	1.12061e-07	0.107117	1	44	0.0001448	-9.72089e-06	0.106837	100 nA	-0.212883	0.112061
0.109863	210.089	1.20148e-07	0.109497	1	45	0.0001448	-9.72089e-06	0.109197	100 nA	-0.210503	0.120148
0.112305	210.113	1.32294e-07	0.112	1	46	0.0001448	-9.72089e-06	0.111669	100 nA	-0.208	0.132294
0.114746	210.138	1.39862e-07	0.11441	1	47	0.0001448	-9.72089e-06	0.114061	100 nA	-0.20559	0.139862
0.117188	210.162	1.41632e-07	0.116821	1	48	0.0001448	-9.72089e-06	0.116467	100 nA	-0.203179	0.141632
0.119629	210.187	1.45416e-07	0.119293	1	49	0.0001448	-9.72089e-06	0.11893	100 nA	-0.200707	0.145416
0.12207	210.211	1.56036e-07	0.121735	1	50	0.0001448	-9.72089e-06	0.121345	100 nA	-0.198265	0.156036
0.124512	210.235	1.66779e-07	0.124146	1	51	0.0001448	-9.72089e-06	0.123729	100 nA	-0.195854	0.166779
0.126953	210.26	1.70807e-07	0.126556	1	52	0.0001448	-9.72089e-06	0.126129	100 nA	-0.193444	0.170807
0.129395	210.284	1.71875e-07	0.128967	1	53	0.0001448	-9.72089e-06	0.128538	100 nA	-0.191033	0.171875
0.131836	210.309	1.78955e-07	0.131409	1	54	0.0001448	-9.72089e-06	0.130961	100 nA	-0.188591	0.178955
0.134277	210.333	1.90735e-07	0.13385	1	55	0.0001448	-9.72089e-06	0.133373	100 nA	-0.18615	0.190735
0.136719	210.357	1.98212e-07	0.13623	1	56	0.0001448	-9.72089e-06	0.135735	100 nA	-0.18377	0.198212
0.13916	210.382	1.99738e-07	0.138702	1	57	0.0001448	-9.72089e-06	0.138203	100 nA	-0.181298	0.199738
0.141602	210.406	2.02881e-07	0.141113	1	58	0.0001448	-9.72089e-06	0.140606	100 nA	-0.178887	0.202881
0.144043	210.431	2.12708e-07	0.143524	1	59	0.0001448	-9.72089e-06	0.142992	100 nA	-0.176476	0.212708
0.146484	210.455	2.2345e-07	0.145996	1	60	0.0001448	-9.72089e-06	0.145437	100 nA	-0.174004	0.22345
0.148926	210.48	2.276e-07	0.148346	1	61	0.0001448	-9.72089e-06	0.147777	100 nA	-0.171654	0.2276
0.151367	210.504	2.28271e-07	0.150848	1	62	0.0001448	-9.72089e-06	0.150278	100 nA	-0.169152	0.228271
0.153809	210.528	2.34344e-07	0.153259	1	63	0.0001448	-9.72089e-06	0.152673	100 nA	-0.166741	0.234344
0.15625	210.553	2.45728e-07	0.15567	1	64	0.0001448	-9.72089e-06	0.155056	100 nA	-0.16433	0.245728
0.158691	210.577	2.53662e-07	0.158051	1	65	0.0001448	-9.72089e-06	0.157416	100 nA	-0.161949	0.253662
0.161133	210.602	2.55341e-07	0.160461	1	66	0.0001448	-9.72089e-06	0.159823	100 nA	-0.159539	0.255341
0.163574	210.626	2.57599e-07	0.162933	1	67	0.0001448	-9.72089e-06	0.162289	100 nA	-0.157067	0.257599
0.166016	210.65	2.66998e-07	0.165375	1	68	0.0001448	-9.72089e-06	0.164707	100 nA	-0.154625	0.266998
0.168457	210.675	2.77954e-07	0.167786	1	69	0.0001448	-9.72089e-06	0.167091	100 nA	-0.152214	0.277954
0.170898	210.699	2.82257e-07	0.170197	1	70	0.0001448	-9.72089e-06	0.169491	100 nA	-0.149803	0.282257
0.17334	210.724	2.82623e-07	0.172638	1	71	0.0001448	-9.72089e-06	0.171931	100 nA	-0.147362	0.282623
0.175781	210.748	2.88177e-07	0.175079	1	72	0.0001448	-9.72089e-06	0.174359	100 nA	-0.144921	0.288177
0.178223	210.772	2.99164e-07	0.177429	1	73	0.0001448	-9.72089e-06	0.176681	100 nA	-0.142571	0.299164
0.180664	210.797	3.07556e-07	0.17984	1	74	0.0001448	-9.72089e-06	0.179071	100 nA	-0.14016	0.307556
0.183105	210.821	3.08594e-07	0.182831	1	75	0.0001448	-9.72089e-06	0.182059	1 µA	-0.137169	0.308594
0.185547	210.846	3.1076e-07	0.185303	1	76	0.0001448	-9.72089e-06	0.184526	1 µA	-0.134697	0.31076
0.187988	210.87	3.19519e-07	0.187683	1	77	0.0001448	-9.72089e-06	0.186884	1 µA	-0.132317	0.319519
0.19043	210.895	3.30139e-07	0.190186	1	78	0.0001448	-9.72089e-06	0.18936	1 µA	-0.129814	0.330139
0.192871	210.919	3.35022e-07	0.192566	1	79	0.0001448	-9.72089e-06	0.191728	1 µA	-0.127434	0.335022
0.195312	210.943	3.35175e-07	0.195038	1	80	0.0001448	-9.72089e-06	0.1942	1 µA	-0.124962	0.335175
0.197754	210.968	3.40332e-07	0.197479	1	81	0.0001448	-9.72089e-06	0.196628	1 µA	-0.122521	0.340332
0.200195	210.992	3.51166e-07	0.199921	1	82	0.0001448	-9.72089e-06	0.199043	1 µA	-0.120079	0.351166
0.202637	211.017	3.59589e-07	0.202332	1	83	0.0001448	-9.72089e-06	0.201433	1 µA	-0.117668	0.359589
0.205078	211.041	3.61206e-07	0.204803	1	84	0.0001448	-9.72089e-06	0.2039	1 µA	-0.115197	0.361206
0.20752	211.065	3.62518e-07	0.207214	1	85	0.0001448	-9.72089e-06	0.206308	1 µA	-0.112786	0.362518
0.209961	211.09	3.70972e-07	0.209625	1	86	0.0001448	-9.72089e-06	0.208698	1 µA	-0.110375	0.370972
0.212402	211.114	3.81744e-07	0.212097	1	87	0.0001448	-9.72089e-06	0.211143	1 µA	-0.107903	0.381744
0.214844	211.139	3.86719e-07	0.214539	1	88	0.0001448	-9.72089e-06	0.213572	1 µA	-0.105461	0.386719
0.217285	211.163	3.86902e-07	0.21698	1	89	0.0001448	-9.72089e-06	0.216013	1 µA	-0.10302	0.386902
0.219727	211.188	3.91174e-07	0.219391	1	90	0.0001448	-9.72089e-06	0.218413	1 µA	-0.100609	0.391174
0.222168	211.212	4.01703e-07	0.221832	1	91	0.0001448	-9.72089e-06	0.220828	1 µA	-0.0981677	0.401703
0.224609	211.236	4.10278e-07	0.224365	1	92	0.0001448	-9.72089e-06	0.22334	1 µA	-0.0956348	0.410278
0.227051	211.261	4.12231e-07	0.226685	1	93	0.0001448	-9.72089e-06	0.225654	1 µA	-0.0933154	0.412231
0.229492	211.285	4.13177e-07	0.229218	1	94	0.0001448	-9.72089e-06	0.228185	1 µA	-0.0907825	0.413177
0.231934	211.31	4.20685e-07	0.231567	1	95	0.0001448	-9.72089e-06	0.230516	1 µA	-0.0884326	0.420685
0.234375	211.334	4.31366e-07	0.233978	1	96	0.0001448	-9.72089e-06	0.2329	1 µA	-0.0860217	0.431366
0.236816	211.358	4.36859e-07	0.23645	1	97	0.0001448	-9.72089e-06	0.235358	1 µA	-0.0835498	0.436859
0.239258	211.383	4.37073e-07	0.238892	1	98	0.0001448	-9.72089e-06	0.237799	1 µA	-0.0811084	0.437073
0.241699	211.407	4.40704e-07	0.241394	1	99	0.0001448	-9.72089e-06	0.240292	1 µA	-0.078606	0.440704
0.244141	211.432	4.50409e-07	0.243805	1	100	0.0001448	-9.72089e-06	0.242679	1 µA	-0.0761951	0.450409
0.246582	211.456	4.59717e-07	0.246155	1	101	0.0001448	-9.72089e-06	0.245005	1 µA	-0.0738452	0.459717
0.249023	211.48	4.61639e-07	0.248718	1	102	0.0001448	-9.72089e-06	0.247564	1 µA	-0.0712817	0.461639
0.251465	211.505	4.62036e-07	0.251129	1	103	0.0001448	-9.72089e-06	0.249974	1 µA	-0.0688708	0.462036
0.253906	211.529	4.68842e-07	0.25351	1	104	0.0001448	-9.72089e-06	0.252337	1 µA	-0.0664905	0.468842
0.256348	211.554	4.79645e-07	0.255981	1	105	0.0001448	-9.72089e-06	0.254782	1 µA	-0.0640186	0.479645
0.258789	211.578	4.85321e-07	0.258392	1	106	0.0001448	-9.72089e-06	0.257179	1 µA	-0.0616077	0.485321
0.26123	211.603	4.85413e-07	0.260834	1	107	0.0001448	-9.72089e-06	0.25962	1 µA	-0.0591663	0.485413
0.263672	211.627	4.88068e-07	0.263275	1	108	0.0001448	-9.72089e-06	0.262055	1 µA	-0.0567249	0.488068
0.266113	211.651	4.97437e-07	0.265686	1	109	0.0001448	-9.72089e-06	0.264442	1 µA	-0.054314	0.497437
0.268555	211.676	5.06592e-07	0.268127	1	110	0.0001448	-9.72089e-06	0.266861	1 µA	-0.0518726	0.506592
0.270996	211.7	5.09033e-07	0.270569	1	111	0.0001448	-9.72089e-06	0.269296	1 µA	-0.0494312	0.509033
0.273438	211.725	5.09033e-07	0.27301	1	112	0.0001448	-9.72089e-06	0.271738	1 µA	-0.0469897	0.509033
0.275879	211.749	5.15137e-07	0.275421	1	113	0.0001448	-9.72089e-06	0.274133	1 µA	-0.0445789	0.515137
0.27832	211.773	5.25818e-07	0.277893	1	114	0.0001448	-9.72089e-06	0.276579	1 µA	-0.0421069	0.525818
0.280762	211.798	5.31921e-07	0.280273	1	115	0.0001448	-9.72089e-06	0.278944	1 µA	-0.0397266	0.531921
0.283203	211.822	5.31616e-07	0.282745	1	116	0.0001448	-9.72089e-06	0.281416	1 µA	-0.0372546	0.531616
0.285645	211.847	5.33752e-07	0.285187	1	117	0.0001448	-9.72089e-06	0.283852	1 µA	-0.0348132	0.533752
0.288086	211.871	5.42908e-07	0.287659	1	118	0.0001448	-9.72089e-06	0.286301	1 µA	-0.0323413	0.542908
0.290527	211.896	5.52063e-07	0.2901	1	119	0.0001448	-9.72089e-06	0.28872	1 µA	-0.0298999	0.552063
0.292969	211.92	5.54504e-07	0.29248	1	120	0.0001448	-9.72089e-06	0.291094	1 µA	-0.0275195	0.554504
0.29541	211.944	5.54199e-07	0.294952	1	121	0.0001448	-9.72089e-06	0.293567	1 µA	-0.0250476	0.554199
0.297852	211.969	5.59387e-07	0.297363	1	122	0.0001448	-9.72089e-06	0.295965	1 µA	-0.0226367	0.559387
0.300293	211.993	5.69763e-07	0.299774	1	123	0.0001448	-9.72089e-06	0.29835	1 µA	-0.0202258	0.569763
0.302734	212.018	5.76172e-07	0.302246	1	124	0.0001448	-9.72089e-06	0.300806	1 µA	-0.0177539	0.576172
0.305176	212.042	5.76477e-07	0.304718	1	125	0.0001448	-9.72089e-06	0.303277	1 µA	-0.015282	0.576477
0.307617	212.066	5.78003e-07	0.307129	1	126	0.0001448	-9.72089e-06	0.305684	1 µA	-0.0128711	0.578003
0.310059	212.091	5.85937e-07	0.30957	1	127	0.0001448	-9.72089e-06	0.308105	1 µA	-0.0104297	0.585938
0.3125	212.115	5.96008e-07	0.312012	1	128	0.0001448	-9.72089e-06	0.310522	1 µA	-0.00798828	0.596008
0.314941	212.14	5.9906e-07	0.314484	1	129	0.0001448	-9.72089e-06	0.312986	1 µA	-0.00551636	0.59906
0.317383	212.164	5.98145e-07	0.316925	1	130	0.0001448	-9.72089e-06	0.31543	1 µA	-0.00307495	0.598145
0.319824	212.188	6.03027e-07	0.319336	1	131	0.0001448	-9.72089e-06	0.317828	1 µA	-0.000664063	0.603027
0.322266	212.213	6.12793e-07	0.321808	1	132	0.0001448	-9.72089e-06	0.320276	1 µA	0.00180786	0.612793
0.324707	212.237	6.19812e-07	0.324158	1	133	0.0001448	-9.72089e-06	0.322608	1 µA	0.00415771	0.619812
0.327148	212.262	6.20117e-07	0.32666	1	134	0.0001448	-9.72089e-06	0.32511	1 µA	0.00666016	0.620117
0.32959	212.286	6.21033e-07	0.329163	1	135	0.0001448	-9.72089e-06	0.32761	1 µA	0.0091626	0.621033
0.332031	212.311	6.28662e-07	0.331543	1	136	0.0001448	-9.72089e-06	0.329971	1 µA	0.011543	0.628662
0.334473	212.335	6.38123e-07	0.333984	1	137	0.0001448	-9.72089e-06	0.332389	1 µA	0.0139844	0.638123
0.336914	212.359	6.41785e-07	0.336426	1	138	0.0001448	-9.72089e-06	0.334821	1 µA	0.0164258	0.641785
0.339355	212.384	6.41174e-07	0.338806	1	139	0.0001448	-9.72089e-06	0.337203	1 µA	0.0188062	0.641174
0.341797	212.408	6.44836e-07	0.341278	1	140	0.0001448	-9.72089e-06	0.339666	1 µA	0.0212781	0.644836
0.344238	212.433	6.54907e-07	0.34375	1	141	0.0001448	-9.72089e-06	0.342113	1 µA	0.02375	0.654907
0.34668	212.457	6.62231e-07	0.346191	1	142	0.0001448	-9.72089e-06	0.344536	1 µA	0.0261914	0.662231
0.349121	212.481	6.63147e-07	0.348633	1	143	0.0001448	-9.72089e-06	0.346975	1 µA	0.0286328	0.663147
0.351562	212.506	6.63757e-07	0.350952	1	144	0.0001448	-9.72089e-06	0.349293	1 µA	0.0309521	0.663757
0.354004	212.53	6.71082e-07	0.353455	1	145	0.0001448	-9.72089e-06	0.351777	1 µA	0.0334546	0.671082
0.356445	212.555	6.80847e-07	0.355927	1	146	0.0001448	-9.72089e-06	0.354224	1 µA	0.0359265	0.680847
0.358887	212.579	6.8512e-07	0.358398	1	147	0.0001448	-9.72089e-06	0.356686	1 µA	0.0383984	0.68512
0.361328	212.604	6.84509e-07	0.360809	1	148	0.0001448	-9.72089e-06	0.359098	1 µA	0.0408093	0.684509
0.36377	212.628	6.88171e-07	0.363251	1	149	0.0001448	-9.72089e-06	0.36153	1 µA	0.0432507	0.688171
0.366211	212.652	6.97937e-07	0.365692	1	150	0.0001448	-9.72089e-06	0.363947	1 µA	0.0456921	0.697937
0.368652	212.677	7.05872e-07	0.368134	1	151	0.0001448	-9.72089e-06	0.366369	1 µA	0.0481335	0.705872
0.371094	212.701	7.07092e-07	0.370544	1	152	0.0001448	-9.72089e-06	0.368777	1 µA	0.0505444	0.707092
0.373535	212.726	7.07397e-07	0.372955	1	153	0.0001448	-9.72089e-06	0.371187	1 µA	0.0529553	0.707397
0.375977	212.75	7.14417e-07	0.375458	1	154	0.0001448	-9.72089e-06	0.373672	1 µA	0.0554578	0.714417
0.378418	212.774	7.25098e-07	0.377869	1	155	0.0001448	-9.72089e-06	0.376056	1 µA	0.0578687	0.725098
0.380859	212.799	7.2998e-07	0.380341	1	156	0.0001448	-9.72089e-06	0.378516	1 µA	0.0603406	0.72998
0.383301	212.823	7.2998e-07	0.382751	1	157	0.0001448	-9.72089e-06	0.380927	1 µA	0.0627515	0.72998
0.385742	212.848	7.33032e-07	0.385223	1	158	0.0001448	-9.72089e-06	0.383391	1 µA	0.0652234	0.733032
0.388184	212.872	7.42798e-07	0.387604	1	159	0.0001448	-9.72089e-06	0.385747	1 µA	0.0676038	0.742798
0.390625	212.897	7.51648e-07	0.390076	1	160	0.0001448	-9.72089e-06	0.388197	1 µA	0.0700757	0.751648
0.393066	212.921	7.54089e-07	0.392487	1	161	0.0001448	-9.72089e-06	0.390601	1 µA	0.0724866	0.754089
0.395508	212.945	7.547e-07	0.394989	1	162	0.0001448	-9.72089e-06	0.393102	1 µA	0.074989	0.7547
0.397949	212.97	7.61719e-07	0.3974	1	163	0.0001448	-9.72089e-06	0.395496	1 µA	0.0773999	0.761719
0.400391	212.994	7.72705e-07	0.399841	1	164	0.0001448	-9.72089e-06	0.39791	1 µA	0.0798413	0.772705
0.402832	213.019	7.78809e-07	0.402283	1	165	0.0001448	-9.72089e-06	0.400336	1 µA	0.0822827	0.778809
0.405273	213.043	7.79419e-07	0.404755	1	166	0.0001448	-9.72089e-06	0.402806	1 µA	0.0847546	0.779419
0.407715	213.067	7.82776e-07	0.407196	1	167	0.0001448	-9.72089e-06	0.405239	1 µA	0.087196	0.782776
0.410156	213.092	7.92847e-07	0.409576	1	168	0.0001448	-9.72089e-06	0.407594	1 µA	0.0895764	0.792847
0.412598	213.116	8.02917e-07	0.412018	1	169	0.0001448	-9.72089e-06	0.410011	1 µA	0.0920178	0.802917
0.415039	213.141	8.06274e-07	0.414429	1	170	0.0001448	-9.72089e-06	0.412413	1 µA	0.0944287	0.806274
0.41748	213.165	8.0719e-07	0.416901	1	171	0.0001448	-9.72089e-06	0.414883	1 µA	0.0969006	0.80719
0.419922	213.189	8.14514e-07	0.419312	1	172	0.0001448	-9.72089e-06	0.417275	1 µA	0.0993115	0.814514
0.422363	213.214	8.26111e-07	0.421753	1	173	0.0001448	-9.72089e-06	0.419688	1 µA	0.101753	0.826111
0.424805	213.238	8.3374e-07	0.424164	1	174	0.0001448	-9.72089e-06	0.422079	1 µA	0.104164	0.83374
0.427246	213.263	8.35571e-07	0.426636	1	175	0.0001448	-9.72089e-06	0.424547	1 µA	0.106636	0.835571
0.429688	213.287	8.39233e-07	0.429077	1	176	0.0001448	-9.72089e-06	0.426979	1 µA	0.109077	0.839233
0.432129	213.312	8.49915e-07	0.431549	1	177	0.0001448	-9.72089e-06	0.429424	1 µA	0.111549	0.849915
0.43457	213.336	8.61206e-07	0.43396	1	178	0.0001448	-9.72089e-06	0.431807	1 µA	0.11396	0.861206
0.437012	213.36	8.66089e-07	0.436371	1	179	0.0001448	-9.72089e-06	0.434206	1 µA	0.116371	0.866089
0.439453	213.385	8.6792e-07	0.438812	1	180	0.0001448	-9.72089e-06	0.436642	1 µA	0.118812	0.86792
0.441895	213.409	8.75854e-07	0.441284	1	181	0.0001448	-9.72089e-06	0.439095	1 µA	0.121284	0.875854
0.444336	213.434	8.88672e-07	0.443726	1	182	0.0001448	-9.72089e-06	0.441504	1 µA	0.123726	0.888672
0.446777	213.458	8.97827e-07	0.446136	1	183	0.0001448	-9.72089e-06	0.443892	1 µA	0.126136	0.897827
0.449219	213.482	9.00574e-07	0.448547	1	184	0.0001448	-9.72089e-06	0.446296	1 µA	0.128547	0.900574
0.45166	213.507	9.05457e-07	0.450989	1	185	0.0001448	-9.72089e-06	0.448725	1 µA	0.130989	0.905457
0.454102	213.531	9.17053e-07	0.45343	1	186	0.0001448	-9.72089e-06	0.451138	1 µA	0.13343	0.917053
0.456543	213.556	9.30176e-07	0.455902	1	187	0.0001448	-9.72089e-06	0.453577	1 µA	0.135902	0.930176
0.458984	213.58	9.36584e-07	0.458282	1	188	0.0001448	-9.72089e-06	0.455941	1 µA	0.138282	0.936584
0.461426	213.605	9.39941e-07	0.460754	1	189	0.0001448	-9.72089e-06	0.458405	1 µA	0.140754	0.939941
0.463867	213.629	9.48486e-07	0.463226	1	190	0.0001448	-9.72089e-06	0.460855	1 µA	0.143226	0.948486
0.466309	213.653	9.6283e-07	0.465637	1	191	0.0001448	-9.72089e-06	0.46323	1 µA	0.145637	0.96283
0.46875	213.678	9.73816e-07	0.468048	1	192	0.0001448	-9.72089e-06	0.465614	1 µA	0.148048	0.973816
0.471191	213.702	9.79004e-07	0.47052	1	193	0.0001448	-9.72089e-06	0.468073	1 µA	0.15052	0.979004
0.473633	213.727	9.84802e-07	0.472931	1	194	0.0001448	-9.72089e-06	0.470469	1 µA	0.152931	0.984802
0.476074	213.751	9.97925e-07	0.475372	1	195	0.0001448	-9.72089e-06	0.472878	1 µA	0.155372	0.997925
0.478516	213.775	1.01257e-06	0.477814	1	196	0.0001448	-9.72089e-06	0.475282	1 µA	0.157814	1.01257
0.480957	213.8	1.02173e-06	0.480225	1	197	0.0001448	-9.72089e-06	0.47767	1 µA	0.160225	1.02173
0.483398	213.824	1.02661e-06	0.482666	1	198	0.0001448	-9.72089e-06	0.480099	1 µA	0.162666	1.02661
0.48584	213.849	1.03668e-06	0.485077	1	199	0.0001448	-9.72089e-06	0.482485	1 µA	0.165077	1.03668
0.488281	213.873	1.05255e-06	0.487488	1	200	0.0001448	-9.72089e-06	0.484856	1 µA	0.167488	1.05255
0.490723	213.897	1.06659e-06	0.48999	1	201	0.0001448	-9.72089e-06	0.487324	1 µA	0.16999	1.06659
0.493164	213.922	1.07391e-06	0.492371	1	202	0.0001448	-9.72089e-06	0.489686	1 µA	0.172371	1.07391
0.495605	213.946	1.08154e-06	0.494843	1	203	0.0001448	-9.72089e-06	0.492139	1 µA	0.174843	1.08154
0.498047	213.971	1.09589e-06	0.497223	1	204	0.0001448	-9.72089e-06	0.494483	1 µA	0.177223	1.09589
0.500488	213.995	1.11359e-06	0.499725	1	205	0.0001448	-9.72089e-06	0.496941	1 µA	0.179725	1.11359
0.50293	214.02	1.12549e-06	0.502228	1	206	0.0001448	-9.72089e-06	0.499414	1 µA	0.182228	1.12549
0.505371	214.044	1.13281e-06	0.504578	1	207	0.0001448	-9.72089e-06	0.501746	1 µA	0.184578	1.13281
0.507812	214.068	1.14532e-06	0.507019	1	208	0.0001448	-9.72089e-06	0.504156	1 µA	0.187019	1.14532
0.510254	214.093	1.16333e-06	0.509491	1	209	0.0001448	-9.72089e-06	0.506583	1 µA	0.189491	1.16333
0.512695	214.117	1.18011e-06	0.511963	1	210	0.0001448	-9.72089e-06	0.509013	1 µA	0.191963	1.18011
0.515137	214.142	1.19049e-06	0.514374	1	211	0.0001448	-9.72089e-06	0.511398	1 µA	0.194374	1.19049
0.517578	214.166	1.20026e-06	0.516815	1	212	0.0001448	-9.72089e-06	0.513815	1 µA	0.196815	1.20026
0.52002	214.19	1.21735e-06	0.519257	1	213	0.0001448	-9.72089e-06	0.516213	1 µA	0.199257	1.21735
0.522461	214.215	1.23779e-06	0.521698	1	214	0.0001448	-9.72089e-06	0.518604	1 µA	0.201698	1.23779
0.524902	214.239	1.25336e-06	0.524078	1	215	0.0001448	-9.72089e-06	0.520945	1 µA	0.204078	1.25336
0.527344	214.264	1.26373e-06	0.52652	1	216	0.0001448	-9.72089e-06	0.52336	1 µA	0.20652	1.26373
0.529785	214.288	1.27838e-06	0.528992	1	217	0.0001448	-9.72089e-06	0.525796	1 µA	0.208992	1.27838
0.532227	214.313	1.29944e-06	0.531372	1	218	0.0001448	-9.72089e-06	0.528123	1 µA	0.211372	1.29944
0.534668	214.337	1.31989e-06	0.533875	1	219	0.0001448	-9.72089e-06	0.530575	1 µA	0.213875	1.31989
0.537109	214.361	1.33423e-06	0.536285	1	220	0.0001448	-9.72089e-06	0.53295	1 µA	0.216285	1.33423
0.539551	214.386	1.34674e-06	0.538757	1	221	0.0001448	-9.72089e-06	0.53539	1 µA	0.218757	1.34674
0.541992	214.41	1.36688e-06	0.541107	1	222	0.0001448	-9.72089e-06	0.53769	1 µA	0.221107	1.36688
0.544434	214.435	1.39069e-06	0.543549	1	223	0.0001448	-9.72089e-06	0.540072	1 µA	0.223549	1.39069
0.546875	214.459	1.41022e-06	0.546112	1	224	0.0001448	-9.72089e-06	0.542587	1 µA	0.226112	1.41022
0.549316	214.483	1.42456e-06	0.548401	1	225	0.0001448	-9.72089e-06	0.544839	1 µA	0.228401	1.42456
0.551758	214.508	1.44257e-06	0.550903	1	226	0.0001448	-9.72089e-06	0.547297	1 µA	0.230903	1.44257
0.554199	214.532	1.46729e-06	0.553345	1	227	0.0001448	-9.72089e-06	0.549677	1 µA	0.233345	1.46729
0.556641	214.557	1.4917e-06	0.555756	1	228	0.0001448	-9.72089e-06	0.552026	1 µA	0.235756	1.4917
0.559082	214.581	1.51031e-06	0.558167	1	229	0.0001448	-9.72089e-06	0.554391	1 µA	0.238167	1.51031
0.561523	214.605	1.5271e-06	0.560608	1	230	0.0001448	-9.72089e-06	0.55679	1 µA	0.240608	1.5271
0.563965	214.63	1.5509e-06	0.563019	1	231	0.0001448	-9.72089e-06	0.559142	1 µA	0.243019	1.5509
0.566406	214.654	1.57867e-06	0.56546	1	232	0.0001448	-9.72089e-06	0.561514	1 µA	0.24546	1.57867
0.568848	214.679	1.60309e-06	0.567841	1	233	0.0001448	-9.72089e-06	0.563833	1 µA	0.247841	1.60309
0.571289	214.703	1.62201e-06	0.570312	1	234	0.0001448	-9.72089e-06	0.566257	1 µA	0.250312	1.62201
0.57373	214.728	1.64368e-06	0.572754	1	235	0.0001448	-9.72089e-06	0.568645	1 µA	0.252754	1.64368
0.576172	214.752	1.67267e-06	0.575195	1	236	0.0001448	-9.72089e-06	0.571014	1 µA	0.255195	1.67267
0.578613	214.776	1.70227e-06	0.577667	1	237	0.0001448	-9.72089e-06	0.573412	1 µA	0.257667	1.70227
0.581055	214.801	1.72577e-06	0.580048	1	238	0.0001448	-9.72089e-06	0.575733	1 µA	0.260048	1.72577
0.583496	214.825	1.74713e-06	0.582489	1	239	0.0001448	-9.72089e-06	0.578121	1 µA	0.262489	1.74713
0.585938	214.85	1.77521e-06	0.584991	1	240	0.0001448	-9.72089e-06	0.580553	1 µA	0.264991	1.77521
0.588379	214.874	1.80786e-06	0.587341	1	241	0.0001448	-9.72089e-06	0.582822	1 µA	0.267341	1.80786
0.59082	214.898	1.83746e-06	0.589813	1	242	0.0001448	-9.72089e-06	0.58522	1 µA	0.269813	1.83746
0.593262	214.923	1.86127e-06	0.592224	1	243	0.0001448	-9.72089e-06	0.587571	1 µA	0.272224	1.86127
0.595703	214.947	1.88751e-06	0.594574	1	244	0.0001448	-9.72089e-06	0.589855	1 µA	0.274574	1.88751
0.598145	214.972	1.92078e-06	0.597137	1	245	0.0001448	-9.72089e-06	0.592336	1 µA	0.277137	1.92078
0.600586	214.996	1.95557e-06	0.599518	1	246	0.0001448	-9.72089e-06	0.594629	1 µA	0.279518	1.95557
0.603027	215.021	1.98425e-06	0.601868	1	247	0.0001448	-9.72089e-06	0.596907	1 µA	0.281868	1.98425
0.605469	215.045	2.01019e-06	0.60434	1	248	0.0001448	-9.72089e-06	0.599314	1 µA	0.28434	2.01019
0.60791	215.069	2.04224e-06	0.606781	1	249	0.0001448	-9.72089e-06	0.601675	1 µA	0.286781	2.04224
0.610352	215.094	2.07977e-06	0.609253	1	250	0.0001448	-9.72089e-06	0.604053	1 µA	0.289253	2.07977
0.612793	215.118	2.11395e-06	0.611633	1	251	0.0001448	-9.72089e-06	0.606348	1 µA	0.291633	2.11395
0.615234	215.143	2.14264e-06	0.614075	1	252	0.0001448	-9.72089e-06	0.608718	1 µA	0.294075	2.14264
0.617676	215.167	2.17285e-06	0.616516	1	253	0.0001448	-9.72089e-06	0.611084	1 µA	0.296516	2.17285
0.620117	215.191	2.20978e-06	0.618927	1	254	0.0001448	-9.72089e-06	0.613403	1 µA	0.298927	2.20978
0.622559	215.216	2.24884e-06	0.621368	1	255	0.0001448	-9.72089e-06	0.615746	1 µA	0.301368	2.24884
0.625	215.24	2.2818e-06	0.623779	1	256	0.0001448	-9.72089e-06	0.618075	1 µA	0.303779	2.2818
0.627441	215.265	2.3114e-06	0.62619	1	257	0.0001448	-9.72089e-06	0.620412	1 µA	0.30619	2.3114
0.629883	215.289	2.34619e-06	0.628632	1	258	0.0001448	-9.72089e-06	0.622766	1 µA	0.308632	2.34619
0.632324	215.313	2.38708e-06	0.631073	1	259	0.0001448	-9.72089e-06	0.625105	1 µA	0.311073	2.38708
0.634766	215.338	2.42462e-06	0.633514	1	260	0.0001448	-9.72089e-06	0.627453	1 µA	0.313514	2.42462
0.637207	215.362	2.45636e-06	0.635925	1	261	0.0001448	-9.72089e-06	0.629784	1 µA	0.315925	2.45636
0.639648	215.387	2.4884e-06	0.638367	1	262	0.0001448	-9.72089e-06	0.632146	1 µA	0.318367	2.4884
0.64209	215.411	2.52686e-06	0.640778	1	263	0.0001448	-9.72089e-06	0.63446	1 µA	0.320778	2.52686
0.644531	215.436	2.56744e-06	0.643219	1	264	0.0001448	-9.72089e-06	0.6368	1 µA	0.323219	2.56744
0.646973	215.46	2.60254e-06	0.645691	1	265	0.0001448	-9.72089e-06	0.639185	1 µA	0.325691	2.60254
0.649414	215.484	2.63275e-06	0.648102	1	266	0.0001448	-9.72089e-06	0.64152	1 µA	0.328102	2.63275
0.651855	215.509	2.66785e-06	0.650543	1	267	0.0001448	-9.72089e-06	0.643874	1 µA	0.330543	2.66785
0.654297	215.533	2.70782e-06	0.652924	1	268	0.0001448	-9.72089e-06	0.646154	1 µA	0.332924	2.70782
0.656738	215.558	2.74567e-06	0.655365	1	269	0.0001448	-9.72089e-06	0.648501	1 µA	0.335365	2.74567
0.65918	215.582	2.77679e-06	0.657837	1	270	0.0001448	-9.72089e-06	0.650895	1 µA	0.337837	2.77679
0.661621	215.606	2.80731e-06	0.660217	1	271	0.0001448	-9.72089e-06	0.653199	1 µA	0.340217	2.80731
0.664062	215.631	2.84424e-06	0.66275	1	272	0.0001448	-9.72089e-06	0.65564	1 µA	0.34275	2.84424
0.666504	215.655	2.8833e-06	0.66507	1	273	0.0001448	-9.72089e-06	0.657861	1 µA	0.34507	2.8833
0.668945	215.68	2.91595e-06	0.667511	1	274	0.0001448	-9.72089e-06	0.660221	1 µA	0.347511	2.91595
0.671387	215.704	2.94373e-06	0.670013	1	275	0.0001448	-9.72089e-06	0.662654	1 µA	0.350013	2.94373
0.673828	215.729	2.97455e-06	0.672424	1	276	0.0001448	-9.72089e-06	0.664988	1 µA	0.352424	2.97455
0.67627	215.753	3.01147e-06	0.674744	1	277	0.0001448	-9.72089e-06	0.667215	1 µA	0.354744	3.01147
0.678711	215.777	3.04504e-06	0.677948	1	278	0.0001448	-9.72089e-06	0.670335	10 µA	0.357948	3.04504
0.681152	215.802	3.07251e-06	0.680328	1	279	0.0001448	-9.72089e-06	0.672647	10 µA	0.360328	3.07251
0.683594	215.826	3.09784e-06	0.682831	1	280	0.0001448	-9.72089e-06	0.675086	10 µA	0.362831	3.09784
0.686035	215.851	3.12927e-06	0.685272	1	281	0.0001448	-9.72089e-06	0.677449	10 µA	0.365272	3.12927
0.688477	215.875	3.16315e-06	0.687744	1	282	0.0001448	-9.72089e-06	0.679836	10 µA	0.367744	3.16315
0.690918	215.899	3.19153e-06	0.690125	1	283	0.0001448	-9.72089e-06	0.682146	10 µA	0.370125	3.19153
0.693359	215.924	3.2135e-06	0.692505	1	284	0.0001448	-9.72089e-06	0.684471	10 µA	0.372505	3.2135
0.695801	215.948	3.23883e-06	0.695007	1	285	0.0001448	-9.72089e-06	0.68691	10 µA	0.375007	3.23883
0.698242	215.973	3.26874e-06	0.69751	1	286	0.0001448	-9.72089e-06	0.689338	10 µA	0.37751	3.26874
0.700684	215.997	3.29742e-06	0.69986	1	287	0.0001448	-9.72089e-06	0.691616	10 µA	0.37986	3.29742
0.703125	216.021	3.3194e-06	0.702362	1	288	0.0001448	-9.72089e-06	0.694064	10 µA	0.382362	3.3194
0.705566	216.046	3.33832e-06	0.704742	1	289	0.0001448	-9.72089e-06	0.696397	10 µA	0.384742	3.33832
0.708008	216.07	3.36334e-06	0.707275	1	290	0.0001448	-9.72089e-06	0.698867	10 µA	0.387275	3.36334
0.710449	216.095	3.39111e-06	0.709656	1	291	0.0001448	-9.72089e-06	0.701178	10 µA	0.389656	3.39111
0.712891	216.119	3.41339e-06	0.712036	1	292	0.0001448	-9.72089e-06	0.703503	10 µA	0.392036	3.41339
0.715332	216.144	3.42987e-06	0.714539	1	293	0.0001448	-9.72089e-06	0.705964	10 µA	0.394539	3.42987
0.717773	216.168	3.44757e-06	0.71698	1	294	0.0001448	-9.72089e-06	0.708361	10 µA	0.39698	3.44757
0.720215	216.192	3.47198e-06	0.719391	1	295	0.0001448	-9.72089e-06	0.710711	10 µA	0.399391	3.47198
0.722656	216.217	3.49487e-06	0.721832	1	296	0.0001448	-9.72089e-06	0.713095	10 µA	0.401832	3.49487
0.725098	216.241	3.51074e-06	0.724274	1	297	0.0001448	-9.72089e-06	0.715497	10 µA	0.404274	3.51074
0.727539	216.266	3.52386e-06	0.726776	1	298	0.0001448	-9.72089e-06	0.717966	10 µA	0.406776	3.52386
0.72998	216.29	3.54218e-06	0.729156	1	299	0.0001448	-9.72089e-06	0.720301	10 µA	0.409156	3.54218
0.732422	216.314	3.56415e-06	0.731628	1	300	0.0001448	-9.72089e-06	0.722718	10 µA	0.411628	3.56415
0.734863	216.339	3.58154e-06	0.73407	1	301	0.0001448	-9.72089e-06	0.725116	10 µA	0.41407	3.58154
0.737305	216.363	3.59253e-06	0.736542	1	302	0.0001448	-9.72089e-06	0.72756	10 µA	0.416542	3.59253
0.739746	216.388	3.60474e-06	0.738953	1	303	0.0001448	-9.72089e-06	0.729941	10 µA	0.418953	3.60474
0.742188	216.412	3.62335e-06	0.741364	1	304	0.0001448	-9.72089e-06	0.732305	10 µA	0.421364	3.62335
0.744629	216.437	3.64166e-06	0.743805	1	305	0.0001448	-9.72089e-06	0.734701	10 µA	0.423805	3.64166
0.74707	216.461	3.65356e-06	0.746246	1	306	0.0001448	-9.72089e-06	0.737112	10 µA	0.426246	3.65356
0.749512	216.485	3.6618e-06	0.748718	1	307	0.0001448	-9.72089e-06	0.739564	10 µA	0.428718	3.6618
0.751953	216.51	3.67462e-06	0.751038	1	308	0.0001448	-9.72089e-06	0.741851	10 µA	0.431038	3.67462
0.754395	216.534	3.69232e-06	0.753479	1	309	0.0001448	-9.72089e-06	0.744248	10 µA	0.433479	3.69232
0.756836	216.559	3.70544e-06	0.75592	1	310	0.0001448	-9.72089e-06	0.746657	10 µA	0.43592	3.70544
0.759277	216.583	3.71277e-06	0.758667	1	311	0.0001448	-9.72089e-06	0.749385	10 µA	0.438667	3.71277
0.761719	216.607	3.7204e-06	0.760803	1	312	0.0001448	-9.72089e-06	0.751502	10 µA	0.440803	3.7204
0.76416	216.632	3.73474e-06	0.763855	1	313	0.0001448	-9.72089e-06	0.754518	10 µA	0.443855	3.73474
0.766602	216.656	3.74939e-06	0.765686	1	314	0.0001448	-9.72089e-06	0.756313	10 µA	0.445686	3.74939
0.769043	216.681	3.75793e-06	0.768433	1	315	0.0001448	-9.72089e-06	0.759038	10 µA	0.448433	3.75793
0.771484	216.705	3.76282e-06	0.771179	1	316	0.0001448	-9.72089e-06	0.761772	10 µA	0.451179	3.76282
0.773926	216.729	3.77228e-06	0.773315	1	317	0.0001448	-9.72089e-06	0.763885	10 µA	0.453315	3.77228
0.776367	216.754	3.78632e-06	0.776062	1	318	0.0001448	-9.72089e-06	0.766596	10 µA	0.456062	3.78632
0.778809	216.778	3.7973e-06	0.778503	1	319	0.0001448	-9.72089e-06	0.76901	10 µA	0.458503	3.7973
0.78125	216.803	3.80188e-06	0.78064	1	320	0.0001448	-9.72089e-06	0.771135	10 µA	0.46064	3.80188
0.783691	216.827	3.80707e-06	0.783386	1	321	0.0001448	-9.72089e-06	0.773869	10 µA	0.463386	3.80707
0.786133	216.852	3.81866e-06	0.785522	1	322	0.0001448	-9.72089e-06	0.775976	10 µA	0.465522	3.81866
0.788574	216.876	3.83148e-06	0.787964	1	323	0.0001448	-9.72089e-06	0.778385	10 µA	0.467964	3.83148
0.791016	216.9	3.8385e-06	0.7901	1	324	0.0001448	-9.72089e-06	0.780504	10 µA	0.4701	3.8385
0.793457	216.925	3.84125e-06	0.792847	1	325	0.0001448	-9.72089e-06	0.783244	10 µA	0.472847	3.84125
0.795898	216.949	3.84857e-06	0.794983	1	326	0.0001448	-9.72089e-06	0.785361	10 µA	0.474983	3.84857
0.79834	216.974	3.86108e-06	0.798035	1	327	0.0001448	-9.72089e-06	0.788382	10 µA	0.478035	3.86108
0.800781	216.998	3.87115e-06	0.799866	1	328	0.0001448	-9.72089e-06	0.790188	10 µA	0.479866	3.87115
0.803223	217.022	3.87482e-06	0.802612	1	329	0.0001448	-9.72089e-06	0.792925	10 µA	0.482612	3.87482
0.805664	217.047	3.87848e-06	0.805359	1	330	0.0001448	-9.72089e-06	0.795663	10 µA	0.485359	3.87848
0.808105	217.071	3.88885e-06	0.807495	1	331	0.0001448	-9.72089e-06	0.797773	10 µA	0.487495	3.88885
0.810547	217.096	3.90106e-06	0.810242	1	332	0.0001448	-9.72089e-06	0.800489	10 µA	0.490242	3.90106
0.812988	217.12	3.90839e-06	0.812073	1	333	0.0001448	-9.72089e-06	0.802302	10 µA	0.492073	3.90839
0.81543	217.145	3.91052e-06	0.814819	1	334	0.0001448	-9.72089e-06	0.805043	10 µA	0.494819	3.91052
0.817871	217.169	3.91754e-06	0.81665	1	335	0.0001448	-9.72089e-06	0.806857	10 µA	0.49665	3.91754
0.820312	217.193	3.93036e-06	0.819397	1	336	0.0001448	-9.72089e-06	0.809571	10 µA	0.499397	3.93036
0.822754	217.218	3.94135e-06	0.822449	1	337	0.0001448	-9.72089e-06	0.812595	10 µA	0.502449	3.94135
0.825195	217.242	3.94623e-06	0.824585	1	338	0.0001448	-9.72089e-06	0.814719	10 µA	0.504585	3.94623
0.827637	217.267	3.9502e-06	0.827332	1	339	0.0001448	-9.72089e-06	0.817456	10 µA	0.507332	3.9502
0.830078	217.291	3.96088e-06	0.829468	1	340	0.0001448	-9.72089e-06	0.819566	10 µA	0.509468	3.96088
0.83252	217.315	3.97461e-06	0.831909	1	341	0.0001448	-9.72089e-06	0.821973	10 µA	0.511909	3.97461
0.834961	217.34	3.98376e-06	0.834961	1	342	0.0001448	-9.72089e-06	0.825002	10 µA	0.514961	3.98376
0.837402	217.364	3.98804e-06	0.836792	1	343	0.0001448	-9.72089e-06	0.826822	10 µA	0.516792	3.98804
0.839844	217.389	3.99567e-06	0.838928	1	344	0.0001448	-9.72089e-06	0.828939	10 µA	0.518928	3.99567
0.842285	217.413	4.01031e-06	0.841675	1	345	0.0001448	-9.72089e-06	0.831649	10 µA	0.521675	4.01031
0.844727	217.438	4.02374e-06	0.843811	1	346	0.0001448	-9.72089e-06	0.833752	10 µA	0.523811	4.02374
0.847168	217.462	4.03168e-06	0.846863	1	347	0.0001448	-9.72089e-06	0.836784	10 µA	0.526863	4.03168
0.849609	217.486	4.03778e-06	0.848999	1	348	0.0001448	-9.72089e-06	0.838905	10 µA	0.528999	4.03778
0.852051	217.511	4.05121e-06	0.85144	1	349	0.0001448	-9.72089e-06	0.841312	10 µA	0.53144	4.05121
0.854492	217.535	4.0683e-06	0.853577	1	350	0.0001448	-9.72089e-06	0.843406	10 µA	0.533577	4.0683
0.856934	217.56	4.08112e-06	0.856323	1	351	0.0001448	-9.72089e-06	0.84612	10 µA	0.536323	4.08112
0.859375	217.584	4.08905e-06	0.858459	1	352	0.0001448	-9.72089e-06	0.848237	10 µA	0.538459	4.08905
0.861816	217.608	4.10065e-06	0.860901	1	353	0.0001448	-9.72089e-06	0.850649	10 µA	0.540901	4.10065
0.864258	217.633	4.11865e-06	0.863953	1	354	0.0001448	-9.72089e-06	0.853656	10 µA	0.543953	4.11865
0.866699	217.657	4.13727e-06	0.866089	1	355	0.0001448	-9.72089e-06	0.855746	10 µA	0.546089	4.13727
0.869141	217.682	4.14948e-06	0.868835	1	356	0.0001448	-9.72089e-06	0.858462	10 µA	0.548835	4.14948
0.871582	217.706	4.16077e-06	0.870972	1	357	0.0001448	-9.72089e-06	0.86057	10 µA	0.550972	4.16077
0.874023	217.73	4.17847e-06	0.872803	1	358	0.0001448	-9.72089e-06	0.862357	10 µA	0.552803	4.17847
0.876465	217.755	4.20044e-06	0.875549	1	359	0.0001448	-9.72089e-06	0.865048	10 µA	0.555549	4.20044
0.878906	217.779	4.21936e-06	0.878601	1	360	0.0001448	-9.72089e-06	0.868053	10 µA	0.558601	4.21936
0.881348	217.804	4.23309e-06	0.880432	1	361	0.0001448	-9.72089e-06	0.869849	10 µA	0.560432	4.23309
0.883789	217.828	4.24957e-06	0.882874	1	362	0.0001448	-9.72089e-06	0.87225	10 µA	0.562874	4.24957
0.88623	217.853	4.27368e-06	0.88562	1	363	0.0001448	-9.72089e-06	0.874936	10 µA	0.56562	4.27368
0.888672	217.877	4.2984e-06	0.888367	1	364	0.0001448	-9.72089e-06	0.877621	10 µA	0.568367	4.2984
0.891113	217.901	4.31793e-06	0.890808	1	365	0.0001448	-9.72089e-06	0.880013	10 µA	0.570808	4.31793
0.893555	217.926	4.33533e-06	0.89325	1	366	0.0001448	-9.72089e-06	0.882411	10 µA	0.57325	4.33533
0.895996	217.95	4.35913e-06	0.895081	1	367	0.0001448	-9.72089e-06	0.884183	10 µA	0.575081	4.35913
0.898438	217.975	4.38843e-06	0.897827	1	368	0.0001448	-9.72089e-06	0.886856	10 µA	0.577827	4.38843
0.900879	217.999	4.41467e-06	0.900269	1	369	0.0001448	-9.72089e-06	0.889232	10 µA	0.580269	4.41467
0.90332	218.023	4.43573e-06	0.90271	1	370	0.0001448	-9.72089e-06	0.891621	10 µA	0.58271	4.43573
0.905762	218.048	4.45923e-06	0.904846	1	371	0.0001448	-9.72089e-06	0.893698	10 µA	0.584846	4.45923
0.908203	218.072	4.48975e-06	0.907288	1	372	0.0001448	-9.72089e-06	0.896063	10 µA	0.587288	4.48975
0.910645	218.097	4.5224e-06	0.910339	1	373	0.0001448	-9.72089e-06	0.899033	10 µA	0.590339	4.5224
0.913086	218.121	4.54926e-06	0.912476	1	374	0.0001448	-9.72089e-06	0.901102	10 µA	0.592476	4.54926
0.915527	218.146	4.57367e-06	0.914612	1	375	0.0001448	-9.72089e-06	0.903178	10 µA	0.594612	4.57367
0.917969	218.17	4.60388e-06	0.917664	1	376	0.0001448	-9.72089e-06	0.906154	10 µA	0.597664	4.60388
0.92041	218.194	4.6402e-06	0.920105	1	377	0.0001448	-9.72089e-06	0.908504	10 µA	0.600105	4.6402
0.922852	218.219	4.67377e-06	0.921936	1	378	0.0001448	-9.72089e-06	0.910252	10 µA	0.601936	4.67377
0.925293	218.243	4.70215e-06	0.924683	1	379	0.0001448	-9.72089e-06	0.912927	10 µA	0.604683	4.70215
0.927734	218.268	4.73145e-06	0.926819	1	380	0.0001448	-9.72089e-06	0.91499	10 µA	0.606819	4.73145
0.930176	218.292	4.76776e-06	0.929565	1	381	0.0001448	-9.72089e-06	0.917646	10 µA	0.609565	4.76776
0.932617	218.316	4.80621e-06	0.931702	1	382	0.0001448	-9.72089e-06	0.919686	10 µA	0.611702	4.80621
0.935059	218.341	4.83948e-06	0.934448	1	383	0.0001448	-9.72089e-06	0.92235	10 µA	0.614448	4.83948
0.9375	218.365	4.87e-06	0.93689	1	384	0.0001448	-9.72089e-06	0.924715	10 µA	0.61689	4.87
0.939941	218.39	4.90448e-06	0.939331	1	385	0.0001448	-9.72089e-06	0.92707	10 µA	0.619331	4.90448
0.942383	218.414	4.94476e-06	0.942078	1	386	0.0001448	-9.72089e-06	0.929716	10 µA	0.622078	4.94476
0.944824	218.438	4.98047e-06	0.944519	1	387	0.0001448	-9.72089e-06	0.932068	10 µA	0.624519	4.98047
0.947266	218.463	5.01404e-06	0.94635	1	388	0.0001448	-9.72089e-06	0.933815	10 µA	0.62635	5.01404
0.949707	218.487	5.04456e-06	0.949707	1	389	0.0001448	-9.72089e-06	0.937096	10 µA	0.629707	5.04456
0.952148	218.512	5.08118e-06	0.951843	1	390	0.0001448	-9.72089e-06	0.93914	10 µA	0.631843	5.08118
0.95459	218.536	5.1239e-06	0.953674	1	391	0.0001448	-9.72089e-06	0.940865	10 µA	0.633674	5.1239
0.957031	218.561	5.15747e-06	0.956726	1	392	0.0001448	-9.72089e-06	0.943832	10 µA	0.636726	5.15747
0.959473	218.585	5.18494e-06	0.958862	1	393	0.0001448	-9.72089e-06	0.9459	10 µA	0.638862	5.18494
0.961914	218.609	5.21851e-06	0.960388	1	394	0.0001448	-9.72089e-06	0.947342	10 µA	0.640388	5.21851
0.964355	218.634	5.25818e-06	0.963745	1	395	0.0001448	-9.72089e-06	0.9506	10 µA	0.643745	5.25818
0.966797	218.658	5.2948e-06	0.966797	1	396	0.0001448	-9.72089e-06	0.95356	10 µA	0.646797	5.2948
0.969238	218.683	5.32227e-06	0.968628	1	397	0.0001448	-9.72089e-06	0.955322	10 µA	0.648628	5.32227
0.97168	218.707	5.34973e-06	0.971375	1	398	0.0001448	-9.72089e-06	0.958	10 µA	0.651375	5.34973
0.974121	218.731	5.3833e-06	0.973206	1	399	0.0001448	-9.72089e-06	0.959747	10 µA	0.653206	5.3833
0.976562	218.756	5.41992e-06	0.975952	1	400	0.0001448	-9.72089e-06	0.962402	10 µA	0.655952	5.41992
0.979004	218.78	5.45044e-06	0.978699	1	401	0.0001448	-9.72089e-06	0.965073	10 µA	0.658699	5.45044
0.981445	218.805	5.4718e-06	0.980835	1	402	0.0001448	-9.72089e-06	0.967155	10 µA	0.660835	5.4718
0.983887	218.829	5.49927e-06	0.983582	1	403	0.0001448	-9.72089e-06	0.969833	10 µA	0.663582	5.49927
0.986328	218.854	5.53284e-06	0.985413	1	404	0.0001448	-9.72089e-06	0.971581	10 µA	0.665413	5.53284
0.98877	218.878	5.5603e-06	0.988159	1	405	0.0001448	-9.72089e-06	0.974258	10 µA	0.668159	5.5603
0.991211	218.902	5.58472e-06	0.990601	1	406	0.0001448	-9.72089e-06	0.976639	10 µA	0.670601	5.58472
0.993652	218.927	5.60303e-06	0.993347	1	407	0.0001448	-9.72089e-06	0.97934	10 µA	0.673347	5.60303
0.996094	218.951	5.63049e-06	0.995178	1	408	0.0001448	-9.72089e-06	0.981102	10 µA	0.675178	5.63049
0.998535	218.976	5.65796e-06	0.997925	1	409	0.0001448	-9.72089e-06	0.98378	10 µA	0.677925	5.65796
1.00098	219	5.68237e-06	1.00067	1	410	0.0001448	-9.72089e-06	0.986465	10 µA	0.680671	5.68237
1.00342	219.024	5.69763e-06	1.00281	1	411	0.0001448	-9.72089e-06	0.988564	10 µA	0.682808	5.69763
1.00586	219.049	5.71899e-06	1.00525	1	412	0.0001448	-9.72089e-06	0.990952	10 µA	0.685249	5.71899
1.0083	219.073	5.74341e-06	1.00739	1	413	0.0001448	-9.72089e-06	0.993027	10 µA	0.687385	5.74341
1.01074	219.098	5.76477e-06	1.01044	1	414	0.0001448	-9.72089e-06	0.996025	10 µA	0.690437	5.76477
1.01318	219.122	5.78308e-06	1.01196	1	415	0.0001448	-9.72089e-06	0.997505	10 µA	0.691963	5.78308
1.01562	219.146	5.79834e-06	1.01501	1	416	0.0001448	-9.72089e-06	1.00052	10 µA	0.695015	5.79834
1.01807	219.171	5.81665e-06	1.01746	1	417	0.0001448	-9.72089e-06	1.00291	10 µA	0.697456	5.81665
1.02051	219.195	5.84106e-06	1.0199	1	418	0.0001448	-9.72089e-06	1.00529	10 µA	0.699897	5.84106
1.02295	219.22	5.85938e-06	1.02234	1	419	0.0001448	-9.72089e-06	1.00769	10 µA	0.702339	5.85938
1.02539	219.244	5.87463e-06	1.02448	1	420	0.0001448	-9.72089e-06	1.00979	10 µA	0.704475	5.87463
1.02783	219.269	5.88989e-06	1.02692	1	421	0.0001448	-9.72089e-06	1.01219	10 µA	0.706917	5.88989
1.03027	219.293	5.91125e-06	1.02966	1	422	0.0001448	-9.72089e-06	1.01488	10 µA	0.709663	5.91125
1.03271	219.317	5.93567e-06	1.0321	1	423	0.0001448	-9.72089e-06	1.01727	10 µA	0.712104	5.93567
1.03516	219.342	5.95093e-06	1.03455	1	424	0.0001448	-9.72089e-06	1.01967	10 µA	0.714546	5.95093
1.0376	219.366	5.96619e-06	1.03699	1	425	0.0001448	-9.72089e-06	1.02207	10 µA	0.716987	5.96619
1.04004	219.391	5.9845e-06	1.03973	1	426	0.0001448	-9.72089e-06	1.02477	10 µA	0.719734	5.9845
1.04248	219.415	6.00891e-06	1.04187	1	427	0.0001448	-9.72089e-06	1.02685	10 µA	0.72187	6.00891
1.04492	219.439	6.03027e-06	1.04462	1	428	0.0001448	-9.72089e-06	1.02954	10 µA	0.724617	6.03027
1.04736	219.464	6.04858e-06	1.04675	1	429	0.0001448	-9.72089e-06	1.03163	10 µA	0.726753	6.04858
1.0498	219.488	6.06689e-06	1.04858	1	430	0.0001448	-9.72089e-06	1.03342	10 µA	0.728584	6.06689
1.05225	219.513	6.09131e-06	1.05164	1	431	0.0001448	-9.72089e-06	1.03641	10 µA	0.731636	6.09131
1.05469	219.537	6.12183e-06	1.05469	1	432	0.0001448	-9.72089e-06	1.03938	10 µA	0.734687	6.12183
1.05713	219.562	6.14319e-06	1.05652	1	433	0.0001448	-9.72089e-06	1.04116	10 µA	0.736519	6.14319
1.05957	219.586	6.16455e-06	1.05896	1	434	0.0001448	-9.72089e-06	1.04355	10 µA	0.73896	6.16455
1.06201	219.61	6.19202e-06	1.06171	1	435	0.0001448	-9.72089e-06	1.04623	10 µA	0.741707	6.19202
1.06445	219.635	6.22559e-06	1.06384	1	436	0.0001448	-9.72089e-06	1.04828	10 µA	0.743843	6.22559
1.06689	219.659	6.2561e-06	1.06628	1	437	0.0001448	-9.72089e-06	1.05064	10 µA	0.746284	6.2561
1.06934	219.684	6.28052e-06	1.06842	1	438	0.0001448	-9.72089e-06	1.05272	10 µA	0.74842	6.28052
1.07178	219.708	6.31104e-06	1.07086	1	439	0.0001448	-9.72089e-06	1.05508	10 µA	0.750862	6.31104
1.07422	219.732	6.34766e-06	1.07361	1	440	0.0001448	-9.72089e-06	1.05774	10 µA	0.753608	6.34766
1.07666	219.757	6.39038e-06	1.07605	1	441	0.0001448	-9.72089e-06	1.06007	10 µA	0.75605	6.39038
1.0791	219.781	6.427e-06	1.07819	1	442	0.0001448	-9.72089e-06	1.06212	10 µA	0.758186	6.427
1.08154	219.806	6.46057e-06	1.08032	1	443	0.0001448	-9.72089e-06	1.06417	10 µA	0.760322	6.46057
1.08398	219.83	6.5033e-06	1.08337	1	444	0.0001448	-9.72089e-06	1.06712	10 µA	0.763374	6.5033
1.08643	219.854	6.55212e-06	1.08551	1	445	0.0001448	-9.72089e-06	1.06913	10 µA	0.76551	6.55212
1.08887	219.879	6.5979e-06	1.08795	1	446	0.0001448	-9.72089e-06	1.07146	10 µA	0.767952	6.5979
1.09131	219.903	6.64368e-06	1.0907	1	447	0.0001448	-9.72089e-06	1.07409	10 µA	0.770698	6.64368
1.09375	219.928	6.68945e-06	1.09344	1	448	0.0001448	-9.72089e-06	1.07672	10 µA	0.773445	6.68945
1.09619	219.952	6.74744e-06	1.09497	1	449	0.0001448	-9.72089e-06	1.0781	10 µA	0.774971	6.74744
1.09863	219.977	6.80542e-06	1.09802	1	450	0.0001448	-9.72089e-06	1.08101	10 µA	0.778022	6.80542
1.10107	220.001	6.8634e-06	1.09985	1	451	0.0001448	-9.72089e-06	1.0827	10 µA	0.779854	6.8634
1.10352	220.025	6.92139e-06	1.10291	1	452	0.0001448	-9.72089e-06	1.0856	10 µA	0.782905	6.92139
1.10596	220.05	6.98242e-06	1.10565	1	453	0.0001448	-9.72089e-06	1.0882	10 µA	0.785652	6.98242
1.1084	220.074	7.05261e-06	1.1084	1	454	0.0001448	-9.72089e-06	1.09077	10 µA	0.788398	7.05261
1.11084	220.099	7.1228e-06	1.10992	1	455	0.0001448	-9.72089e-06	1.09212	10 µA	0.789924	7.1228
1.11328	220.123	7.19299e-06	1.11237	1	456	0.0001448	-9.72089e-06	1.09438	10 µA	0.792366	7.19299
1.11572	220.147	7.26318e-06	1.11481	1	457	0.0001448	-9.72089e-06	1.09665	10 µA	0.794807	7.26318
1.11816	220.172	7.34253e-06	1.11755	1	458	0.0001448	-9.72089e-06	1.0992	10 µA	0.797554	7.34253
1.12061	220.196	7.42798e-06	1.11969	1	459	0.0001448	-9.72089e-06	1.10112	10 µA	0.79969	7.42798
1.12305	220.221	7.51038e-06	1.12213	1	460	0.0001448	-9.72089e-06	1.10336	10 µA	0.802131	7.51038
1.12549	220.245	7.59277e-06	1.12488	1	461	0.0001448	-9.72089e-06	1.1059	10 µA	0.804878	7.59277
1.12793	220.27	7.67822e-06	1.12762	1	462	0.0001448	-9.72089e-06	1.10843	10 µA	0.807625	7.67822
1.13037	220.294	7.77588e-06	1.12946	1	463	0.0001448	-9.72089e-06	1.11002	10 µA	0.809456	7.77588
1.13281	220.318	7.87354e-06	1.1322	1	464	0.0001448	-9.72089e-06	1.11252	10 µA	0.812202	7.87354
1.13525	220.343	7.96814e-06	1.13464	1	465	0.0001448	-9.72089e-06	1.11472	10 µA	0.814644	7.96814
1.1377	220.367	8.0658e-06	1.13708	1	466	0.0001448	-9.72089e-06	1.11692	10 µA	0.817085	8.0658
1.14014	220.392	8.17261e-06	1.13922	1	467	0.0001448	-9.72089e-06	1.11879	10 µA	0.819221	8.17261
1.14258	220.416	8.28552e-06	1.14197	1	468	0.0001448	-9.72089e-06	1.12125	10 µA	0.821968	8.28552
1.14502	220.44	8.39539e-06	1.1441	1	469	0.0001448	-9.72089e-06	1.12312	10 µA	0.824104	8.39539
1.14746	220.465	8.5022e-06	1.14716	1	470	0.0001448	-9.72089e-06	1.1259	10 µA	0.827156	8.5022
1.1499	220.489	8.61511e-06	1.14929	1	471	0.0001448	-9.72089e-06	1.12775	10 µA	0.829292	8.61511
1.15234	220.514	8.74023e-06	1.15204	1	472	0.0001448	-9.72089e-06	1.13019	10 µA	0.832039	8.74023
1.15479	220.538	8.86536e-06	1.15417	1	473	0.0001448	-9.72089e-06	1.13201	10 µA	0.834175	8.86536
1.15723	220.562	8.98743e-06	1.15631	1	474	0.0001448	-9.72089e-06	1.13384	10 µA	0.836311	8.98743
1.15967	220.587	9.1095e-06	1.15906	1	475	0.0001448	-9.72089e-06	1.13628	10 µA	0.839058	9.1095
1.16211	220.611	9.24072e-06	1.1618	1	476	0.0001448	-9.72089e-06	1.1387	10 µA	0.841804	9.24072
1.16455	220.636	9.37805e-06	1.16486	1	477	0.0001448	-9.72089e-06	1.14141	10 µA	0.844856	9.37805
1.16699	220.66	9.51538e-06	1.16669	1	478	0.0001448	-9.72089e-06	1.1429	10 µA	0.846687	9.51538
1.16943	220.685	9.64966e-06	1.16913	1	479	0.0001448	-9.72089e-06	1.145	10 µA	0.849128	9.64966
1.17188	220.709	9.78699e-06	1.17096	1	480	0.0001448	-9.72089e-06	1.14649	10 µA	0.850959	9.78699
1.17432	220.733	9.93652e-06	1.17371	1	481	0.0001448	-9.72089e-06	1.14886	10 µA	0.853706	9.93652
1.17676	220.758	1.00861e-05	1.17615	1	482	0.0001448	-9.72089e-06	1.15093	10 µA	0.856147	10.0861
1.1792	220.782	1.02295e-05	1.17859	1	483	0.0001448	-9.72089e-06	1.15302	10 µA	0.858589	10.2295
1.18164	220.807	1.0376e-05	1.18103	1	484	0.0001448	-9.72089e-06	1.15509	10 µA	0.86103	10.376
1.18408	220.831	1.05316e-05	1.18347	1	485	0.0001448	-9.72089e-06	1.15714	10 µA	0.863472	10.5316
1.18652	220.855	1.06934e-05	1.18591	1	486	0.0001448	-9.72089e-06	1.15918	10 µA	0.865913	10.6934
1.18896	220.88	1.08521e-05	1.18835	1	487	0.0001448	-9.72089e-06	1.16122	10 µA	0.868354	10.8521
1.19141	220.904	1.10046e-05	1.1908	1	488	0.0001448	-9.72089e-06	1.16328	10 µA	0.870796	11.0046
1.19385	220.929	1.11633e-05	1.19263	1	489	0.0001448	-9.72089e-06	1.16472	10 µA	0.872627	11.1633
1.19629	220.953	1.13342e-05	1.19598	1	490	0.0001448	-9.72089e-06	1.16765	10 µA	0.875984	11.3342
1.19873	220.978	1.15021e-05	1.19812	1	491	0.0001448	-9.72089e-06	1.16936	10 µA	0.87812	11.5021
1.20117	221.002	1.16699e-05	1.20056	1	492	0.0001448	-9.72089e-06	1.17139	10 µA	0.880562	11.6699
1.20361	221.026	1.18317e-05	1.203	1	493	0.0001448	-9.72089e-06	1.17342	10 µA	0.883003	11.8317
1.20605	221.051	1.20056e-05	1.20575	1	494	0.0001448	-9.72089e-06	1.17574	10 µA	0.88575	12.0056
1.2085	221.075	1.21857e-05	1.20789	1	495	0.0001448	-9.72089e-06	1.17742	10 µA	0.887886	12.1857
1.21094	221.1	1.23627e-05	1.21033	1	496	0.0001448	-9.72089e-06	1.17942	10 µA	0.890327	12.3627
1.21338	221.124	1.25366e-05	1.21246	1	497	0.0001448	-9.72089e-06	1.18112	10 µA	0.892463	12.5366
1.21582	221.148	1.27106e-05	1.21582	1	498	0.0001448	-9.72089e-06	1.18404	10 µA	0.89582	12.7106
1.21826	221.173	1.28967e-05	1.21765	1	499	0.0001448	-9.72089e-06	1.18541	10 µA	0.897651	12.8967
1.2207	221.197	1.30829e-05	1.2204	1	500	0.0001448	-9.72089e-06	1.18769	10 µA	0.900398	13.0829
1.22314	221.222	1.32629e-05	1.22314	1	501	0.0001448	-9.72089e-06	1.18999	10 µA	0.903145	13.2629
1.22559	221.246	1.3443e-05	1.22528	1	502	0.0001448	-9.72089e-06	1.19167	10 µA	0.905281	13.443
1.22803	221.271	1.36292e-05	1.22742	1	503	0.0001448	-9.72089e-06	1.19334	10 µA	0.907417	13.6292
1.23047	221.295	1.38214e-05	1.22986	1	504	0.0001448	-9.72089e-06	1.1953	10 µA	0.909858	13.8214
1.23291	221.319	1.40137e-05	1.2326	1	505	0.0001448	-9.72089e-06	1.19757	10 µA	0.912605	14.0137
1.23535	221.344	1.41968e-05	1.23474	1	506	0.0001448	-9.72089e-06	1.19925	10 µA	0.914741	14.1968
1.23779	221.368	1.4386e-05	1.23749	1	507	0.0001448	-9.72089e-06	1.20152	10 µA	0.917488	14.386
1.24023	221.393	1.45813e-05	1.23962	1	508	0.0001448	-9.72089e-06	1.20317	10 µA	0.919624	14.5813
1.24268	221.417	1.47797e-05	1.24237	1	509	0.0001448	-9.72089e-06	1.20542	10 µA	0.922371	14.7797
1.24512	221.441	1.49719e-05	1.2442	1	510	0.0001448	-9.72089e-06	1.20677	10 µA	0.924202	14.9719
1.24756	221.466	1.51611e-05	1.24695	1	511	0.0001448	-9.72089e-06	1.20905	10 µA	0.926948	15.1611
1.25	221.49	1.53564e-05	1.24969	1	512	0.0001448	-9.72089e-06	1.2113	10 µA	0.929695	15.3564
1.25244	221.515	1.55609e-05	1.25214	1	513	0.0001448	-9.72089e-06	1.21323	10 µA	0.932136	15.5609
1.25488	221.539	1.57593e-05	1.25458	1	514	0.0001448	-9.72089e-06	1.21518	10 µA	0.934578	15.7593
1.25732	221.563	1.59515e-05	1.25671	1	515	0.0001448	-9.72089e-06	1.21684	10 µA	0.936714	15.9515
1.25977	221.588	1.61499e-05	1.25916	1	516	0.0001448	-9.72089e-06	1.21878	10 µA	0.939155	16.1499
1.26221	221.612	1.63513e-05	1.2619	1	517	0.0001448	-9.72089e-06	1.22102	10 µA	0.941902	16.3513
1.26465	221.637	1.65558e-05	1.26404	1	518	0.0001448	-9.72089e-06	1.22265	10 µA	0.944038	16.5558
1.26709	221.661	1.67572e-05	1.26648	1	519	0.0001448	-9.72089e-06	1.22459	10 µA	0.946479	16.7572
1.26953	221.686	1.69525e-05	1.26892	1	520	0.0001448	-9.72089e-06	1.22654	10 µA	0.948921	16.9525
1.27197	221.71	1.71539e-05	1.27167	1	521	0.0001448	-9.72089e-06	1.22878	10 µA	0.951667	17.1539
1.27441	221.734	1.73615e-05	1.27411	1	522	0.0001448	-9.72089e-06	1.23071	10 µA	0.954109	17.3615
1.27686	221.759	1.75659e-05	1.27625	1	523	0.0001448	-9.72089e-06	1.23233	10 µA	0.956245	17.5659
1.2793	221.783	1.77643e-05	1.27899	1	524	0.0001448	-9.72089e-06	1.23458	10 µA	0.958992	17.7643
1.28174	221.808	1.79626e-05	1.28082	1	525	0.0001448	-9.72089e-06	1.23592	10 µA	0.960823	17.9626
1.28418	221.832	1.81671e-05	1.28357	1	526	0.0001448	-9.72089e-06	1.23815	10 µA	0.963569	18.1671
1.28662	221.856	1.83746e-05	1.28601	1	527	0.0001448	-9.72089e-06	1.24007	10 µA	0.966011	18.3746
1.28906	221.881	1.8576e-05	1.28845	1	528	0.0001448	-9.72089e-06	1.24201	10 µA	0.968452	18.576
1.2915	221.905	1.87744e-05	1.2912	1	529	0.0001448	-9.72089e-06	1.24426	10 µA	0.971199	18.7744
1.29395	221.93	1.89728e-05	1.29303	1	530	0.0001448	-9.72089e-06	1.2456	10 µA	0.97303	18.9728
1.29639	221.954	1.91803e-05	1.29578	1	531	0.0001448	-9.72089e-06	1.24783	10 µA	0.975776	19.1803
1.29883	221.979	1.93817e-05	1.29852	1	532	0.0001448	-9.72089e-06	1.25007	10 µA	0.978523	19.3817
1.30127	222.003	1.9577e-05	1.30127	1	533	0.0001448	-9.72089e-06	1.25233	10 µA	0.98127	19.577
1.30371	222.027	1.97723e-05	1.3031	1	534	0.0001448	-9.72089e-06	1.25367	10 µA	0.983101	19.7723
1.30615	222.052	1.99738e-05	1.30554	1	535	0.0001448	-9.72089e-06	1.25561	10 µA	0.985542	19.9738
1.30859	222.076	2.01721e-05	1.30798	1	536	0.0001448	-9.72089e-06	1.25755	10 µA	0.987983	20.1721
1.31104	222.101	2.03644e-05	1.31042	1	537	0.0001448	-9.72089e-06	1.25951	10 µA	0.990425	20.3644
1.31348	222.125	2.05536e-05	1.31348	1	538	0.0001448	-9.72089e-06	1.26209	10 µA	0.993477	20.5536
1.31592	222.149	2.07458e-05	1.315	1	539	0.0001448	-9.72089e-06	1.26314	10 µA	0.995002	20.7458
1.31836	222.174	2.09381e-05	1.31805	1	540	0.0001448	-9.72089e-06	1.26571	10 µA	0.998054	20.9381
1.3208	222.198	2.11273e-05	1.3205	1	541	0.0001448	-9.72089e-06	1.26768	10 µA	1.0005	21.1273
1.32324	222.223	2.13104e-05	1.32263	1	542	0.0001448	-9.72089e-06	1.26936	10 µA	1.00263	21.3104
1.32568	222.247	2.14905e-05	1.32538	1	543	0.0001448	-9.72089e-06	1.27165	10 µA	1.00538	21.4905
1.32812	222.271	2.16705e-05	1.32751	1	544	0.0001448	-9.72089e-06	1.27334	10 µA	1.00751	21.6705
1.33057	222.296	2.18536e-05	1.33026	1	545	0.0001448	-9.72089e-06	1.27563	10 µA	1.01026	21.8536
1.33301	222.32	2.20276e-05	1.33209	1	546	0.0001448	-9.72089e-06	1.27702	10 µA	1.01209	22.0276
1.33545	222.345	2.21954e-05	1.33453	1	547	0.0001448	-9.72089e-06	1.27905	10 µA	1.01453	22.1954
1.33789	222.369	2.23602e-05	1.33759	1	548	0.0001448	-9.72089e-06	1.28168	10 µA	1.01759	22.3602
1.34033	222.394	2.25311e-05	1.34003	1	549	0.0001448	-9.72089e-06	1.2837	10 µA	1.02003	22.5311
1.34277	222.418	2.26929e-05	1.34216	1	550	0.0001448	-9.72089e-06	1.28543	10 µA	1.02216	22.6929
1.34521	222.442	2.28455e-05	1.34491	1	551	0.0001448	-9.72089e-06	1.2878	10 µA	1.02491	22.8455
1.34766	222.467	2.29919e-05	1.34735	1	552	0.0001448	-9.72089e-06	1.28987	10 µA	1.02735	22.9919
1.3501	222.491	2.31415e-05	1.34949	1	553	0.0001448	-9.72089e-06	1.29163	10 µA	1.02949	23.1415
1.35254	222.516	2.3288e-05	1.35193	1	554	0.0001448	-9.72089e-06	1.29371	10 µA	1.03193	23.288
1.35498	222.54	2.34253e-05	1.35437	1	555	0.0001448	-9.72089e-06	1.29581	10 µA	1.03437	23.4253
1.35742	222.564	2.35504e-05	1.35712	1	556	0.0001448	-9.72089e-06	1.29824	10 µA	1.03712	23.5504
1.35986	222.589	2.36755e-05	1.35925	1	557	0.0001448	-9.72089e-06	1.30006	10 µA	1.03925	23.6755
1.3623	222.613	2.38007e-05	1.36169	1	558	0.0001448	-9.72089e-06	1.30219	10 µA	1.04169	23.8007
1.36475	222.638	2.39197e-05	1.36414	1	559	0.0001448	-9.72089e-06	1.30434	10 µA	1.04414	23.9197
1.36719	222.662	2.40234e-05	1.36688	1	560	0.0001448	-9.72089e-06	1.30682	10 µA	1.04688	24.0234
1.36963	222.687	2.41211e-05	1.36932	1	561	0.0001448	-9.72089e-06	1.30902	10 µA	1.04932	24.1211
1.37207	222.711	2.42157e-05	1.37146	1	562	0.0001448	-9.72089e-06	1.31092	10 µA	1.05146	24.2157
1.37451	222.735	2.43073e-05	1.37421	1	563	0.0001448	-9.72089e-06	1.31344	10 µA	1.05421	24.3073
1.37695	222.76	2.43866e-05	1.37634	1	564	0.0001448	-9.72089e-06	1.31538	10 µA	1.05634	24.3866
1.37939	222.784	2.44537e-05	1.37848	1	565	0.0001448	-9.72089e-06	1.31734	10 µA	1.05848	24.4537
1.38184	222.809	2.45148e-05	1.38153	1	566	0.0001448	-9.72089e-06	1.32024	10 µA	1.06153	24.5148
1.38428	222.833	2.45728e-05	1.38397	1	567	0.0001448	-9.72089e-06	1.32254	10 µA	1.06397	24.5728
1.38672	222.857	2.46246e-05	1.38611	1	568	0.0001448	-9.72089e-06	1.32455	10 µA	1.06611	24.6246
1.38916	222.882	2.46613e-05	1.38855	1	569	0.0001448	-9.72089e-06	1.3269	10 µA	1.06855	24.6613
1.3916	222.906	2.46857e-05	1.39099	1	570	0.0001448	-9.72089e-06	1.32928	10 µA	1.07099	24.6857
1.39404	222.931	2.47101e-05	1.39343	1	571	0.0001448	-9.72089e-06	1.33166	10 µA	1.07343	24.7101
1.39648	222.955	2.47284e-05	1.39587	1	572	0.0001448	-9.72089e-06	1.33405	10 µA	1.07587	24.7284
1.39893	222.979	2.47314e-05	1.39832	1	573	0.0001448	-9.72089e-06	1.33649	10 µA	1.07832	24.7314
1.40137	223.004	2.47223e-05	1.40076	1	574	0.0001448	-9.72089e-06	1.33895	10 µA	1.08076	24.7223
1.40381	223.028	2.4704e-05	1.4032	1	575	0.0001448	-9.72089e-06	1.34144	10 µA	1.0832	24.704
1.40625	223.053	2.46857e-05	1.40594	1	576	0.0001448	-9.72089e-06	1.34423	10 µA	1.08594	24.6857
1.40869	223.077	2.46582e-05	1.40778	1	577	0.0001448	-9.72089e-06	1.34613	10 µA	1.08778	24.6582
1.41113	223.102	2.46155e-05	1.41052	1	578	0.0001448	-9.72089e-06	1.34898	10 µA	1.09052	24.6155
1.41357	223.126	2.45605e-05	1.41327	1	579	0.0001448	-9.72089e-06	1.35187	10 µA	1.09327	24.5605
1.41602	223.15	2.45026e-05	1.4151	1	580	0.0001448	-9.72089e-06	1.35384	10 µA	1.0951	24.5026
1.41846	223.175	2.44385e-05	1.41724	1	581	0.0001448	-9.72089e-06	1.35614	10 µA	1.09724	24.4385
1.4209	223.199	2.43683e-05	1.42059	1	582	0.0001448	-9.72089e-06	1.35967	10 µA	1.10059	24.3683
1.42334	223.224	2.42828e-05	1.42273	1	583	0.0001448	-9.72089e-06	1.36202	10 µA	1.10273	24.2828
1.42578	223.248	2.41882e-05	1.42487	1	584	0.0001448	-9.72089e-06	1.3644	10 µA	1.10487	24.1882
1.42822	223.272	2.40967e-05	1.42792	1	585	0.0001448	-9.72089e-06	1.36768	10 µA	1.10792	24.0967
1.43066	223.297	2.3996e-05	1.42944	1	586	0.0001448	-9.72089e-06	1.36945	10 µA	1.10944	23.996
1.43311	223.321	2.38861e-05	1.43219	1	587	0.0001448	-9.72089e-06	1.37247	10 µA	1.11219	23.8861
1.43555	223.346	2.37671e-05	1.43402	1	588	0.0001448	-9.72089e-06	1.3746	10 µA	1.11402	23.7671
1.43799	223.37	2.36481e-05	1.43738	1	589	0.0001448	-9.72089e-06	1.37826	10 µA	1.11738	23.6481
1.44043	223.395	2.3526e-05	1.43951	1	590	0.0001448	-9.72089e-06	1.3807	10 µA	1.11951	23.526
1.44287	223.419	2.34009e-05	1.44196	1	591	0.0001448	-9.72089e-06	1.38345	10 µA	1.12196	23.4009
1.44531	223.443	2.32666e-05	1.4447	1	592	0.0001448	-9.72089e-06	1.38654	10 µA	1.1247	23.2666
1.44775	223.468	2.31293e-05	1.44714	1	593	0.0001448	-9.72089e-06	1.38932	10 µA	1.12714	23.1293
1.4502	223.492	2.2995e-05	1.44958	1	594	0.0001448	-9.72089e-06	1.3921	10 µA	1.12958	22.995
1.45264	223.517	2.28638e-05	1.45172	1	595	0.0001448	-9.72089e-06	1.39456	10 µA	1.13172	22.8638
1.45508	223.541	2.27234e-05	1.45508	1	596	0.0001448	-9.72089e-06	1.39827	10 µA	1.13508	22.7234
1.45752	223.565	2.258e-05	1.45721	1	597	0.0001448	-9.72089e-06	1.40076	10 µA	1.13721	22.58
1.45996	223.59	2.24396e-05	1.45935	1	598	0.0001448	-9.72089e-06	1.40325	10 µA	1.13935	22.4396
1.4624	223.614	2.23053e-05	1.46149	1	599	0.0001448	-9.72089e-06	1.40572	10 µA	1.14149	22.3053
1.46484	223.639	2.2171e-05	1.46454	1	600	0.0001448	-9.72089e-06	1.40911	10 µA	1.14454	22.171
1.46729	223.663	2.20306e-05	1.46637	1	601	0.0001448	-9.72089e-06	1.41129	10 µA	1.14637	22.0306
1.46973	223.687	2.18933e-05	1.46912	1	602	0.0001448	-9.72089e-06	1.41438	10 µA	1.14912	21.8933
1.47217	223.712	2.17651e-05	1.47186	1	603	0.0001448	-9.72089e-06	1.41745	10 µA	1.15186	21.7651
1.47461	223.736	2.164e-05	1.4743	1	604	0.0001448	-9.72089e-06	1.4202	10 µA	1.1543	21.64
1.47705	223.761	2.15149e-05	1.47644	1	605	0.0001448	-9.72089e-06	1.42265	10 µA	1.15644	21.5149
1.47949	223.785	2.13867e-05	1.47888	1	606	0.0001448	-9.72089e-06	1.42542	10 µA	1.15888	21.3867
1.48193	223.81	2.12677e-05	1.48132	1	607	0.0001448	-9.72089e-06	1.42815	10 µA	1.16132	21.2677
1.48438	223.834	2.11578e-05	1.48376	1	608	0.0001448	-9.72089e-06	1.43087	10 µA	1.16376	21.1578
1.48682	223.858	2.1051e-05	1.48621	1	609	0.0001448	-9.72089e-06	1.43358	10 µA	1.16621	21.051
1.48926	223.883	2.09442e-05	1.48865	1	610	0.0001448	-9.72089e-06	1.43629	10 µA	1.16865	20.9442
1.4917	223.907	2.08374e-05	1.49109	1	611	0.0001448	-9.72089e-06	1.439	10 µA	1.17109	20.8374
1.49414	223.932	2.07428e-05	1.49384	1	612	0.0001448	-9.72089e-06	1.44198	10 µA	1.17384	20.7428
1.49658	223.956	2.06543e-05	1.49567	1	613	0.0001448	-9.72089e-06	1.44403	10 µA	1.17567	20.6543
1.49902	223.98	2.05688e-05	1.4978	1	614	0.0001448	-9.72089e-06	1.44638	10 µA	1.1778	20.5688
1.50146	224.005	2.04803e-05	1.50055	1	615	0.0001448	-9.72089e-06	1.44935	10 µA	1.18055	20.4803
1.49902	224.029	2.00073e-05	1.49811	1	616	0.0001448	-9.72089e-06	1.44809	10 µA	1.17811	20.0073
1.49658	224.054	1.95892e-05	1.49597	1	617	0.0001448	-9.72089e-06	1.447	10 µA	1.17597	19.5892
1.49414	224.078	1.92078e-05	1.49384	1	618	0.0001448	-9.72089e-06	1.44582	10 µA	1.17384	19.2078
1.4917	224.103	1.88477e-05	1.49048	1	619	0.0001448	-9.72089e-06	1.44336	10 µA	1.17048	18.8477
1.48926	224.127	1.85089e-05	1.48865	1	620	0.0001448	-9.72089e-06	1.44238	10 µA	1.16865	18.5089
1.48682	224.151	1.81946e-05	1.4859	1	621	0.0001448	-9.72089e-06	1.44041	10 µA	1.1659	18.1946
1.48438	224.176	1.79047e-05	1.48376	1	622	0.0001448	-9.72089e-06	1.439	10 µA	1.16376	17.9047
1.48193	224.2	1.7627e-05	1.48163	1	623	0.0001448	-9.72089e-06	1.43756	10 µA	1.16163	17.627
1.47949	224.225	1.73553e-05	1.47858	1	624	0.0001448	-9.72089e-06	1.43519	10 µA	1.15858	17.3553
1.47705	224.249	1.70959e-05	1.47614	1	625	0.0001448	-9.72089e-06	1.4334	10 µA	1.15614	17.0959
1.47461	224.273	1.68579e-05	1.474	1	626	0.0001448	-9.72089e-06	1.43185	10 µA	1.154	16.8579
1.47217	224.298	1.66321e-05	1.47125	1	627	0.0001448	-9.72089e-06	1.42967	10 µA	1.15125	16.6321
1.46973	224.322	1.64063e-05	1.46912	1	628	0.0001448	-9.72089e-06	1.4281	10 µA	1.14912	16.4063
1.46729	224.347	1.61896e-05	1.46637	1	629	0.0001448	-9.72089e-06	1.4259	10 µA	1.14637	16.1896
1.46484	224.371	1.59821e-05	1.46454	1	630	0.0001448	-9.72089e-06	1.42458	10 µA	1.14454	15.9821
1.4624	224.395	1.57898e-05	1.46179	1	631	0.0001448	-9.72089e-06	1.42232	10 µA	1.14179	15.7898
1.45996	224.42	1.56006e-05	1.45905	1	632	0.0001448	-9.72089e-06	1.42004	10 µA	1.13905	15.6006
1.45752	224.444	1.54144e-05	1.45691	1	633	0.0001448	-9.72089e-06	1.41837	10 µA	1.13691	15.4144
1.45508	224.469	1.52313e-05	1.45447	1	634	0.0001448	-9.72089e-06	1.41639	10 µA	1.13447	15.2313
1.45264	224.493	1.50635e-05	1.45203	1	635	0.0001448	-9.72089e-06	1.41437	10 µA	1.13203	15.0635
1.4502	224.518	1.49017e-05	1.44958	1	636	0.0001448	-9.72089e-06	1.41233	10 µA	1.12958	14.9017
1.44775	224.542	1.474e-05	1.44684	1	637	0.0001448	-9.72089e-06	1.40999	10 µA	1.12684	14.74
1.44531	224.566	1.45782e-05	1.4447	1	638	0.0001448	-9.72089e-06	1.40826	10 µA	1.1247	14.5782
1.44287	224.591	1.44226e-05	1.44257	1	639	0.0001448	-9.72089e-06	1.40651	10 µA	1.12257	14.4226
1.44043	224.615	1.42792e-05	1.43982	1	640	0.0001448	-9.72089e-06	1.40412	10 µA	1.11982	14.2792
1.43799	224.64	1.41388e-05	1.43738	1	641	0.0001448	-9.72089e-06	1.40203	10 µA	1.11738	14.1388
1.43555	224.664	1.39984e-05	1.43555	1	642	0.0001448	-9.72089e-06	1.40055	10 µA	1.11555	13.9984
1.43311	224.688	1.3858e-05	1.4325	1	643	0.0001448	-9.72089e-06	1.39785	10 µA	1.1125	13.858
1.43066	224.713	1.37268e-05	1.43005	1	644	0.0001448	-9.72089e-06	1.39574	10 µA	1.11005	13.7268
1.42822	224.737	1.36017e-05	1.427	1	645	0.0001448	-9.72089e-06	1.393	10 µA	1.107	13.6017
1.42578	224.762	1.34766e-05	1.42456	1	646	0.0001448	-9.72089e-06	1.39087	10 µA	1.10456	13.4766
1.42334	224.786	1.33484e-05	1.42242	1	647	0.0001448	-9.72089e-06	1.38905	10 µA	1.10242	13.3484
1.4209	224.811	1.32263e-05	1.42029	1	648	0.0001448	-9.72089e-06	1.38722	10 µA	1.10029	13.2263
1.41846	224.835	1.31134e-05	1.41785	1	649	0.0001448	-9.72089e-06	1.38506	10 µA	1.09785	13.1134
1.41602	224.859	1.30005e-05	1.41541	1	650	0.0001448	-9.72089e-06	1.3829	10 µA	1.09541	13.0005
1.41357	224.884	1.28876e-05	1.41327	1	651	0.0001448	-9.72089e-06	1.38105	10 µA	1.09327	12.8876
1.41113	224.908	1.27716e-05	1.41083	1	652	0.0001448	-9.72089e-06	1.3789	10 µA	1.09083	12.7716
1.40869	224.933	1.26648e-05	1.40808	1	653	0.0001448	-9.72089e-06	1.37642	10 µA	1.08808	12.6648
1.40625	224.957	1.25641e-05	1.40594	1	654	0.0001448	-9.72089e-06	1.37453	10 µA	1.08594	12.5641
1.40381	224.981	1.24603e-05	1.40289	1	655	0.0001448	-9.72089e-06	1.37174	10 µA	1.08289	12.4603
1.40137	225.006	1.23535e-05	1.40106	1	656	0.0001448	-9.72089e-06	1.37018	10 µA	1.08106	12.3535
1.39893	225.03	1.22528e-05	1.39862	1	657	0.0001448	-9.72089e-06	1.36799	10 µA	1.07862	12.2528
1.39648	225.055	1.21582e-05	1.39618	1	658	0.0001448	-9.72089e-06	1.36578	10 µA	1.07618	12.1582
1.39404	225.079	1.20667e-05	1.39343	1	659	0.0001448	-9.72089e-06	1.36327	10 µA	1.07343	12.0667
1.3916	225.104	1.1969e-05	1.39099	1	660	0.0001448	-9.72089e-06	1.36107	10 µA	1.07099	11.969
1.38916	225.128	1.18713e-05	1.38916	1	661	0.0001448	-9.72089e-06	1.35948	10 µA	1.06916	11.8713
1.38672	225.152	1.17828e-05	1.3858	1	662	0.0001448	-9.72089e-06	1.35635	10 µA	1.0658	11.7828
1.38428	225.177	1.16974e-05	1.38397	1	663	0.0001448	-9.72089e-06	1.35473	10 µA	1.06397	11.6974
1.38184	225.201	1.16089e-05	1.38184	1	664	0.0001448	-9.72089e-06	1.35281	10 µA	1.06184	11.6089
1.37939	225.226	1.15173e-05	1.37909	1	665	0.0001448	-9.72089e-06	1.3503	10 µA	1.05909	11.5173
1.37695	225.25	1.14319e-05	1.37604	1	666	0.0001448	-9.72089e-06	1.34746	10 µA	1.05604	11.4319
1.37451	225.274	1.13495e-05	1.37421	1	667	0.0001448	-9.72089e-06	1.34583	10 µA	1.05421	11.3495
1.37207	225.299	1.12701e-05	1.37115	1	668	0.0001448	-9.72089e-06	1.34298	10 µA	1.05115	11.2701
1.36963	225.323	1.11877e-05	1.36932	1	669	0.0001448	-9.72089e-06	1.34135	10 µA	1.04932	11.1877
1.36719	225.348	1.11023e-05	1.36658	1	670	0.0001448	-9.72089e-06	1.33882	10 µA	1.04658	11.1023
1.36475	225.372	1.10229e-05	1.36383	1	671	0.0001448	-9.72089e-06	1.33627	10 µA	1.04383	11.0229
1.3623	225.396	1.09497e-05	1.36139	1	672	0.0001448	-9.72089e-06	1.33401	10 µA	1.04139	10.9497
1.35986	225.421	1.08734e-05	1.35956	1	673	0.0001448	-9.72089e-06	1.33237	10 µA	1.03956	10.8734
1.35742	225.445	1.07941e-05	1.35681	1	674	0.0001448	-9.72089e-06	1.32983	10 µA	1.03681	10.7941
1.35498	225.47	1.07178e-05	1.35437	1	675	0.0001448	-9.72089e-06	1.32758	10 µA	1.03437	10.7178
1.35254	225.494	1.06476e-05	1.35223	1	676	0.0001448	-9.72089e-06	1.32561	10 µA	1.03223	10.6476
1.3501	225.519	1.05804e-05	1.34888	1	677	0.0001448	-9.72089e-06	1.32243	10 µA	1.02888	10.5804
1.34766	225.543	1.05072e-05	1.34674	1	678	0.0001448	-9.72089e-06	1.32047	10 µA	1.02674	10.5072
1.34521	225.567	1.04309e-05	1.3446	1	679	0.0001448	-9.72089e-06	1.31853	10 µA	1.0246	10.4309
1.34277	225.592	1.03607e-05	1.34247	1	680	0.0001448	-9.72089e-06	1.31657	10 µA	1.02247	10.3607
1.34033	225.616	1.02997e-05	1.33972	1	681	0.0001448	-9.72089e-06	1.31397	10 µA	1.01972	10.2997
1.33789	225.641	1.02325e-05	1.33698	1	682	0.0001448	-9.72089e-06	1.31139	10 µA	1.01698	10.2325
1.33545	225.665	1.01624e-05	1.33514	1	683	0.0001448	-9.72089e-06	1.30974	10 µA	1.01514	10.1624
1.33301	225.689	1.00952e-05	1.3327	1	684	0.0001448	-9.72089e-06	1.30746	10 µA	1.0127	10.0952
1.33057	225.714	1.00342e-05	1.32965	1	685	0.0001448	-9.72089e-06	1.30457	10 µA	1.00965	10.0342
1.32812	225.738	9.9762e-06	1.32751	1	686	0.0001448	-9.72089e-06	1.30257	10 µA	1.00751	9.9762
1.32568	225.763	9.91211e-06	1.32538	1	687	0.0001448	-9.72089e-06	1.3006	10 µA	1.00538	9.91211
1.32324	225.787	9.84497e-06	1.32263	1	688	0.0001448	-9.72089e-06	1.29802	10 µA	1.00263	9.84497
1.3208	225.812	9.78394e-06	1.32019	1	689	0.0001448	-9.72089e-06	1.29573	10 µA	1.00019	9.78394
1.31836	225.836	9.729e-06	1.31805	1	690	0.0001448	-9.72089e-06	1.29373	10 µA	0.998054	9.729
1.31592	225.86	9.67407e-06	1.315	1	691	0.0001448	-9.72089e-06	1.29082	10 µA	0.995002	9.67407
1.31348	225.885	9.61304e-06	1.31348	1	692	0.0001448	-9.72089e-06	1.28944	10 µA	0.993477	9.61304
1.31104	225.909	9.54895e-06	1.31073	1	693	0.0001448	-9.72089e-06	1.28686	10 µA	0.99073	9.54895
1.30859	225.934	9.49707e-06	1.30768	1	694	0.0001448	-9.72089e-06	1.28394	10 µA	0.987678	9.49707
1.30615	225.958	9.44519e-06	1.30585	1	695	0.0001448	-9.72089e-06	1.28223	10 µA	0.985847	9.44519
1.30371	225.982	9.39026e-06	1.30341	1	696	0.0001448	-9.72089e-06	1.27993	10 µA	0.983406	9.39026
1.30127	226.007	9.33228e-06	1.30096	1	697	0.0001448	-9.72089e-06	1.27763	10 µA	0.980964	9.33228
1.29883	226.031	9.27734e-06	1.29822	1	698	0.0001448	-9.72089e-06	1.27502	10 µA	0.978218	9.27734
1.29639	226.056	9.23157e-06	1.29608	1	699	0.0001448	-9.72089e-06	1.273	10 µA	0.976082	9.23157
1.29395	226.08	9.18274e-06	1.29303	1	700	0.0001448	-9.72089e-06	1.27007	10 µA	0.97303	9.18274
1.2915	226.104	9.13086e-06	1.29059	1	701	0.0001448	-9.72089e-06	1.26776	10 µA	0.970588	9.13086
1.28906	226.129	9.07593e-06	1.28845	1	702	0.0001448	-9.72089e-06	1.26576	10 µA	0.968452	9.07593
1.28662	226.153	9.0271e-06	1.28632	1	703	0.0001448	-9.72089e-06	1.26375	10 µA	0.966316	9.0271
1.28418	226.178	8.98132e-06	1.28387	1	704	0.0001448	-9.72089e-06	1.26142	10 µA	0.963875	8.98132
1.28174	226.202	8.9325e-06	1.28143	1	705	0.0001448	-9.72089e-06	1.2591	10 µA	0.961433	8.9325
1.2793	226.227	8.88062e-06	1.27838	1	706	0.0001448	-9.72089e-06	1.25618	10 µA	0.958381	8.88062
1.27686	226.251	8.83179e-06	1.27625	1	707	0.0001448	-9.72089e-06	1.25417	10 µA	0.956245	8.83179
1.27441	226.275	8.78906e-06	1.2735	1	708	0.0001448	-9.72089e-06	1.25153	10 µA	0.953499	8.78906
1.27197	226.3	8.74634e-06	1.27075	1	709	0.0001448	-9.72089e-06	1.24889	10 µA	0.950752	8.74634
1.26953	226.324	8.69751e-06	1.26892	1	710	0.0001448	-9.72089e-06	1.24718	10 µA	0.948921	8.69751
1.26709	226.349	8.64563e-06	1.26648	1	711	0.0001448	-9.72089e-06	1.24487	10 µA	0.946479	8.64563
1.26465	226.373	8.60291e-06	1.26434	1	712	0.0001448	-9.72089e-06	1.24284	10 µA	0.944343	8.60291
1.26221	226.397	8.56323e-06	1.2616	1	713	0.0001448	-9.72089e-06	1.24019	10 µA	0.941597	8.56323
1.25977	226.422	8.51746e-06	1.25916	1	714	0.0001448	-9.72089e-06	1.23786	10 µA	0.939155	8.51746
1.25732	226.446	8.46863e-06	1.25702	1	715	0.0001448	-9.72089e-06	1.23585	10 µA	0.937019	8.46863
1.25488	226.471	8.4198e-06	1.25397	1	716	0.0001448	-9.72089e-06	1.23292	10 µA	0.933967	8.4198
1.25244	226.495	8.38013e-06	1.25153	1	717	0.0001448	-9.72089e-06	1.23058	10 µA	0.931526	8.38013
1.25	226.52	8.34045e-06	1.24939	1	718	0.0001448	-9.72089e-06	1.22854	10 µA	0.92939	8.34045
1.24756	226.544	8.29468e-06	1.24664	1	719	0.0001448	-9.72089e-06	1.22591	10 µA	0.926643	8.29468
1.24512	226.568	8.24585e-06	1.2442	1	720	0.0001448	-9.72089e-06	1.22359	10 µA	0.924202	8.24585
1.24268	226.593	8.20007e-06	1.24237	1	721	0.0001448	-9.72089e-06	1.22187	10 µA	0.922371	8.20007
1.24023	226.617	8.16345e-06	1.23962	1	722	0.0001448	-9.72089e-06	1.21922	10 µA	0.919624	8.16345
1.23779	226.642	8.12073e-06	1.23718	1	723	0.0001448	-9.72089e-06	1.21688	10 µA	0.917183	8.12073
1.23535	226.666	8.0719e-06	1.23535	1	724	0.0001448	-9.72089e-06	1.21517	10 µA	0.915352	8.0719
1.23291	226.69	8.02612e-06	1.23199	1	725	0.0001448	-9.72089e-06	1.21193	10 µA	0.911995	8.02612
1.23047	226.715	7.9834e-06	1.22986	1	726	0.0001448	-9.72089e-06	1.2099	10 µA	0.909858	7.9834
1.22803	226.739	7.94373e-06	1.22742	1	727	0.0001448	-9.72089e-06	1.20756	10 µA	0.907417	7.94373
1.22559	226.764	7.89795e-06	1.22528	1	728	0.0001448	-9.72089e-06	1.20554	10 µA	0.905281	7.89795
1.22314	226.788	7.84912e-06	1.22345	1	729	0.0001448	-9.72089e-06	1.20383	10 µA	0.90345	7.84912
1.2207	226.812	7.8064e-06	1.22009	1	730	0.0001448	-9.72089e-06	1.20058	10 µA	0.900093	7.8064
1.21826	226.837	7.76672e-06	1.21765	1	731	0.0001448	-9.72089e-06	1.19823	10 µA	0.897651	7.76672
1.21582	226.861	7.724e-06	1.21521	1	732	0.0001448	-9.72089e-06	1.1959	10 µA	0.89521	7.724
1.21338	226.886	7.67517e-06	1.21307	1	733	0.0001448	-9.72089e-06	1.19389	10 µA	0.893074	7.67517
1.21094	226.91	7.62634e-06	1.21033	1	734	0.0001448	-9.72089e-06	1.19126	10 µA	0.890327	7.62634
1.2085	226.935	7.58362e-06	1.20789	1	735	0.0001448	-9.72089e-06	1.18893	10 µA	0.887886	7.58362
1.20605	226.959	7.54089e-06	1.20544	1	736	0.0001448	-9.72089e-06	1.18659	10 µA	0.885444	7.54089
1.20361	226.983	7.49512e-06	1.203	1	737	0.0001448	-9.72089e-06	1.18427	10 µA	0.883003	7.49512
1.20117	227.008	7.44324e-06	1.20056	1	738	0.0001448	-9.72089e-06	1.18195	10 µA	0.880562	7.44324
1.19873	227.032	7.39746e-06	1.19812	1	739	0.0001448	-9.72089e-06	1.17963	10 µA	0.87812	7.39746
1.19629	227.057	7.35474e-06	1.19568	1	740	0.0001448	-9.72089e-06	1.17729	10 µA	0.875679	7.35474
1.19385	227.081	7.30896e-06	1.19263	1	741	0.0001448	-9.72089e-06	1.17435	10 µA	0.872627	7.30896
1.19141	227.105	7.25708e-06	1.1911	1	742	0.0001448	-9.72089e-06	1.17296	10 µA	0.871101	7.25708
1.18896	227.13	7.20825e-06	1.18866	1	743	0.0001448	-9.72089e-06	1.17064	10 µA	0.86866	7.20825
1.18652	227.154	7.16248e-06	1.18561	1	744	0.0001448	-9.72089e-06	1.1677	10 µA	0.865608	7.16248
1.18408	227.179	7.11975e-06	1.18347	1	745	0.0001448	-9.72089e-06	1.16567	10 µA	0.863472	7.11975
1.18164	227.203	7.07092e-06	1.18103	1	746	0.0001448	-9.72089e-06	1.16335	10 µA	0.86103	7.07092
1.1792	227.228	7.01599e-06	1.17828	1	747	0.0001448	-9.72089e-06	1.16074	10 µA	0.858284	7.01599
1.17676	227.252	6.96716e-06	1.17645	1	748	0.0001448	-9.72089e-06	1.15903	10 µA	0.856453	6.96716
1.17432	227.276	6.92444e-06	1.1734	1	749	0.0001448	-9.72089e-06	1.15609	10 µA	0.853401	6.92444
1.17188	227.301	6.87561e-06	1.17188	1	750	0.0001448	-9.72089e-06	1.15469	10 µA	0.851875	6.87561
1.16943	227.325	6.82373e-06	1.16882	1	751	0.0001448	-9.72089e-06	1.15176	10 µA	0.848823	6.82373
1.16699	227.35	6.7688e-06	1.16638	1	752	0.0001448	-9.72089e-06	1.14946	10 µA	0.846382	6.7688
1.16455	227.374	6.72302e-06	1.16425	1	753	0.0001448	-9.72089e-06	1.14744	10 µA	0.844246	6.72302
1.16211	227.398	6.67725e-06	1.1615	1	754	0.0001448	-9.72089e-06	1.14481	10 µA	0.841499	6.67725
1.15967	227.423	6.62537e-06	1.15936	1	755	0.0001448	-9.72089e-06	1.1428	10 µA	0.839363	6.62537
1.15723	227.447	6.57043e-06	1.15631	1	756	0.0001448	-9.72089e-06	1.13988	10 µA	0.836311	6.57043
1.15479	227.472	6.5155e-06	1.15387	1	757	0.0001448	-9.72089e-06	1.13758	10 µA	0.83387	6.5155
1.15234	227.496	6.46973e-06	1.15204	1	758	0.0001448	-9.72089e-06	1.13586	10 µA	0.832039	6.46973
1.1499	227.52	6.4209e-06	1.1496	1	759	0.0001448	-9.72089e-06	1.13354	10 µA	0.829597	6.4209
1.14746	227.545	6.36597e-06	1.14685	1	760	0.0001448	-9.72089e-06	1.13094	10 µA	0.826851	6.36597
1.14502	227.569	6.31104e-06	1.1441	1	761	0.0001448	-9.72089e-06	1.12833	10 µA	0.824104	6.31104
1.14258	227.594	6.26221e-06	1.14258	1	762	0.0001448	-9.72089e-06	1.12692	10 µA	0.822578	6.26221
1.14014	227.618	6.21643e-06	1.14014	1	763	0.0001448	-9.72089e-06	1.1246	10 µA	0.820137	6.21643
1.1377	227.643	6.16455e-06	1.13678	1	764	0.0001448	-9.72089e-06	1.12137	10 µA	0.81678	6.16455
1.13525	227.667	6.10657e-06	1.13464	1	765	0.0001448	-9.72089e-06	1.11938	10 µA	0.814644	6.10657
1.13281	227.691	6.05164e-06	1.1322	1	766	0.0001448	-9.72089e-06	1.11707	10 µA	0.812202	6.05164
1.13037	227.716	6.00281e-06	1.12976	1	767	0.0001448	-9.72089e-06	1.11475	10 µA	0.809761	6.00281
1.12793	227.74	5.95398e-06	1.12793	1	768	0.0001448	-9.72089e-06	1.11304	10 µA	0.80793	5.95398
1.12549	227.765	5.89905e-06	1.12457	1	769	0.0001448	-9.72089e-06	1.10983	10 µA	0.804573	5.89905
1.12305	227.789	5.84106e-06	1.12244	1	770	0.0001448	-9.72089e-06	1.10783	10 µA	0.802437	5.84106
1.12061	227.813	5.78918e-06	1.11969	1	771	0.0001448	-9.72089e-06	1.10522	10 µA	0.79969	5.78918
1.11816	227.838	5.74341e-06	1.11786	1	772	0.0001448	-9.72089e-06	1.1035	10 µA	0.797859	5.74341
1.11572	227.862	5.68848e-06	1.11542	1	773	0.0001448	-9.72089e-06	1.1012	10 µA	0.795417	5.68848
1.11328	227.887	5.63354e-06	1.11267	1	774	0.0001448	-9.72089e-06	1.09859	10 µA	0.792671	5.63354
1.11084	227.911	5.57861e-06	1.11023	1	775	0.0001448	-9.72089e-06	1.09628	10 µA	0.790229	5.57861
1.1084	227.936	5.52979e-06	1.10748	1	776	0.0001448	-9.72089e-06	1.09366	10 µA	0.787483	5.52979
1.10596	227.96	5.48096e-06	1.10596	1	777	0.0001448	-9.72089e-06	1.09225	10 µA	0.785957	5.48096
1.10352	227.984	5.42603e-06	1.10291	1	778	0.0001448	-9.72089e-06	1.08934	10 µA	0.782905	5.42603
1.10107	228.009	5.37109e-06	1.10046	1	779	0.0001448	-9.72089e-06	1.08704	10 µA	0.780464	5.37109
1.09863	228.033	5.31921e-06	1.09802	1	780	0.0001448	-9.72089e-06	1.08472	10 µA	0.778022	5.31921
1.09619	228.058	5.27039e-06	1.09558	1	781	0.0001448	-9.72089e-06	1.08241	10 µA	0.775581	5.27039
1.09375	228.082	5.21851e-06	1.09314	1	782	0.0001448	-9.72089e-06	1.08009	10 µA	0.77314	5.21851
1.09131	228.106	5.16357e-06	1.09039	1	783	0.0001448	-9.72089e-06	1.07748	10 µA	0.770393	5.16357
1.08887	228.131	5.10864e-06	1.08856	1	784	0.0001448	-9.72089e-06	1.07579	10 µA	0.768562	5.10864
1.08643	228.155	5.05981e-06	1.08612	1	785	0.0001448	-9.72089e-06	1.07347	10 µA	0.766121	5.05981
1.08398	228.18	5.01404e-06	1.08368	1	786	0.0001448	-9.72089e-06	1.07114	10 µA	0.763679	5.01404
1.08154	228.204	4.96155e-06	1.08124	1	787	0.0001448	-9.72089e-06	1.06883	10 µA	0.761238	4.96155
1.0791	228.228	4.90509e-06	1.07819	1	788	0.0001448	-9.72089e-06	1.06592	10 µA	0.758186	4.90509
1.07666	228.253	4.85443e-06	1.07605	1	789	0.0001448	-9.72089e-06	1.06391	10 µA	0.75605	4.85443
1.07422	228.277	4.80865e-06	1.07391	1	790	0.0001448	-9.72089e-06	1.06189	10 µA	0.753914	4.80865
1.07178	228.302	4.76013e-06	1.07147	1	791	0.0001448	-9.72089e-06	1.05957	10 µA	0.751472	4.76013
1.06934	228.326	4.7049e-06	1.06903	1	792	0.0001448	-9.72089e-06	1.05727	10 µA	0.749031	4.7049
1.06689	228.351	4.65149e-06	1.06628	1	793	0.0001448	-9.72089e-06	1.05466	10 µA	0.746284	4.65149
1.06445	228.375	4.6051e-06	1.06384	1	794	0.0001448	-9.72089e-06	1.05233	10 µA	0.743843	4.6051
1.06201	228.399	4.55963e-06	1.0611	1	795	0.0001448	-9.72089e-06	1.0497	10 µA	0.741096	4.55963
1.05957	228.424	4.50867e-06	1.05896	1	796	0.0001448	-9.72089e-06	1.04769	10 µA	0.73896	4.50867
1.05713	228.448	4.45404e-06	1.05621	1	797	0.0001448	-9.72089e-06	1.04508	10 µA	0.736213	4.45404
1.05469	228.473	4.40491e-06	1.05377	1	798	0.0001448	-9.72089e-06	1.04276	10 µA	0.733772	4.40491
1.05225	228.497	4.36096e-06	1.05164	1	799	0.0001448	-9.72089e-06	1.04073	10 µA	0.731636	4.36096
1.0498	228.521	4.31427e-06	1.0495	1	800	0.0001448	-9.72089e-06	1.03871	10 µA	0.7295	4.31427
1.04736	228.546	4.26178e-06	1.04675	1	801	0.0001448	-9.72089e-06	1.0361	10 µA	0.726753	4.26178
1.04492	228.57	4.2099e-06	1.0437	1	802	0.0001448	-9.72089e-06	1.03318	10 µA	0.723701	4.2099
1.04248	228.595	4.16504e-06	1.04156	1	803	0.0001448	-9.72089e-06	1.03115	10 µA	0.721565	4.16504
1.04004	228.619	4.12231e-06	1.03973	1	804	0.0001448	-9.72089e-06	1.02943	10 µA	0.719734	4.12231
1.0376	228.644	4.07349e-06	1.03699	1	805	0.0001448	-9.72089e-06	1.0268	10 µA	0.716987	4.07349
1.03516	228.668	4.0213e-06	1.03424	1	806	0.0001448	-9.72089e-06	1.02419	10 µA	0.714241	4.0213
1.03271	228.692	3.974e-06	1.0321	1	807	0.0001448	-9.72089e-06	1.02217	10 µA	0.712104	3.974
1.03027	228.717	3.93188e-06	1.02966	1	808	0.0001448	-9.72089e-06	1.01983	10 µA	0.709663	3.93188
1.02783	228.741	3.88824e-06	1.02692	1	809	0.0001448	-9.72089e-06	1.0172	10 µA	0.706917	3.88824
1.02539	228.766	3.83789e-06	1.02509	1	810	0.0001448	-9.72089e-06	1.01549	10 µA	0.705085	3.83789
1.02295	228.79	3.78815e-06	1.02234	1	811	0.0001448	-9.72089e-06	1.01287	10 µA	0.702339	3.78815
1.02051	228.814	3.74481e-06	1.0199	1	812	0.0001448	-9.72089e-06	1.01054	10 µA	0.699897	3.74481
1.01807	228.839	3.70422e-06	1.01715	1	813	0.0001448	-9.72089e-06	1.00789	10 µA	0.697151	3.70422
1.01562	228.863	3.65845e-06	1.0144	1	814	0.0001448	-9.72089e-06	1.00526	10 µA	0.694404	3.65845
1.01318	228.888	3.60779e-06	1.01288	1	815	0.0001448	-9.72089e-06	1.00386	10 µA	0.692878	3.60779
1.01074	228.912	3.56232e-06	1.01074	1	816	0.0001448	-9.72089e-06	1.00184	10 µA	0.690742	3.56232
1.0083	228.936	3.52234e-06	1.00739	1	817	0.0001448	-9.72089e-06	0.998579	10 µA	0.687385	3.52234
1.00586	228.961	3.48114e-06	1.00555	1	818	0.0001448	-9.72089e-06	0.996851	10 µA	0.685554	3.48114
1.00342	228.985	3.43353e-06	1.0025	1	819	0.0001448	-9.72089e-06	0.993919	10 µA	0.682502	3.43353
1.00098	229.01	3.3847e-06	1.00006	1	820	0.0001448	-9.72089e-06	0.991599	10 µA	0.680061	3.3847
0.998535	229.034	3.3432e-06	0.997314	1	821	0.0001448	-9.72089e-06	0.988956	10 µA	0.677314	3.3432
0.996094	229.059	3.30505e-06	0.995483	1	822	0.0001448	-9.72089e-06	0.987221	10 µA	0.675483	3.30505
0.993652	229.083	3.26172e-06	0.993042	1	823	0.0001448	-9.72089e-06	0.984888	10 µA	0.673042	3.26172
0.991211	229.107	3.2132e-06	0.990601	1	824	0.0001448	-9.72089e-06	0.982568	10 µA	0.670601	3.2132
0.98877	229.132	3.16925e-06	0.988464	1	825	0.0001448	-9.72089e-06	0.980541	10 µA	0.668464	3.16925
0.986328	229.156	3.1308e-06	0.986023	1	826	0.0001448	-9.72089e-06	0.978196	10 µA	0.666023	3.1308
0.983887	229.181	3.09174e-06	0.982971	1	827	0.0001448	-9.72089e-06	0.975242	10 µA	0.662971	3.09174
0.981445	229.205	3.04657e-06	0.980835	1	828	0.0001448	-9.72089e-06	0.973219	10 µA	0.660835	3.04657
0.979004	229.229	2.99957e-06	0.978394	1	829	0.0001448	-9.72089e-06	0.970895	10 µA	0.658394	2.99957
0.976562	229.254	2.95929e-06	0.975952	1	830	0.0001448	-9.72089e-06	0.968554	10 µA	0.655952	2.95929
0.974121	229.278	2.92267e-06	0.973511	1	831	0.0001448	-9.72089e-06	0.966204	10 µA	0.653511	2.92267
0.97168	229.303	2.88116e-06	0.971069	1	832	0.0001448	-9.72089e-06	0.963866	10 µA	0.651069	2.88116
0.969238	229.327	2.83508e-06	0.968323	1	833	0.0001448	-9.72089e-06	0.961235	10 µA	0.648323	2.83508
0.966797	229.352	2.79205e-06	0.966187	1	834	0.0001448	-9.72089e-06	0.959206	10 µA	0.646187	2.79205
0.964355	229.376	2.75513e-06	0.963745	1	835	0.0001448	-9.72089e-06	0.956857	10 µA	0.643745	2.75513
0.961914	229.4	2.71851e-06	0.960999	1	836	0.0001448	-9.72089e-06	0.954202	10 µA	0.640999	2.71851
0.959473	229.425	2.67487e-06	0.959167	1	837	0.0001448	-9.72089e-06	0.95248	10 µA	0.639167	2.67487
0.957031	229.449	2.62939e-06	0.956421	1	838	0.0001448	-9.72089e-06	0.949847	10 µA	0.636421	2.62939
0.95459	229.474	2.59064e-06	0.95459	1	839	0.0001448	-9.72089e-06	0.948113	10 µA	0.63459	2.59064
0.952148	229.498	2.55585e-06	0.951538	1	840	0.0001448	-9.72089e-06	0.945148	10 µA	0.631538	2.55585
0.949707	229.522	2.51678e-06	0.949097	1	841	0.0001448	-9.72089e-06	0.942805	10 µA	0.629097	2.51678
0.947266	229.547	2.47253e-06	0.94635	1	842	0.0001448	-9.72089e-06	0.940169	10 µA	0.62635	2.47253
0.944824	229.571	2.43042e-06	0.944519	1	843	0.0001448	-9.72089e-06	0.938443	10 µA	0.624519	2.43042
0.942383	229.596	2.39532e-06	0.941772	1	844	0.0001448	-9.72089e-06	0.935784	10 µA	0.621772	2.39532
0.939941	229.62	2.36053e-06	0.939636	1	845	0.0001448	-9.72089e-06	0.933735	10 µA	0.619636	2.36053
0.9375	229.645	2.31934e-06	0.9375	1	846	0.0001448	-9.72089e-06	0.931702	10 µA	0.6175	2.31934
0.935059	229.669	2.27509e-06	0.934448	1	847	0.0001448	-9.72089e-06	0.928761	10 µA	0.614448	2.27509
0.932617	229.693	2.23755e-06	0.931702	1	848	0.0001448	-9.72089e-06	0.926108	10 µA	0.611702	2.23755
0.930176	229.718	2.20459e-06	0.92926	1	849	0.0001448	-9.72089e-06	0.923749	10 µA	0.60926	2.20459
0.927734	229.742	2.16797e-06	0.927429	1	850	0.0001448	-9.72089e-06	0.922009	10 µA	0.607429	2.16797
0.925293	229.767	2.12585e-06	0.924683	1	851	0.0001448	-9.72089e-06	0.919368	10 µA	0.604683	2.12585
0.922852	229.791	2.08557e-06	0.921936	1	852	0.0001448	-9.72089e-06	0.916722	10 µA	0.601936	2.08557
0.92041	229.815	2.0517e-06	0.919495	1	853	0.0001448	-9.72089e-06	0.914365	10 µA	0.599495	2.0517
0.917969	229.84	2.01904e-06	0.917358	1	854	0.0001448	-9.72089e-06	0.912311	10 µA	0.597358	2.01904
0.915527	229.864	1.9809e-06	0.914307	1	855	0.0001448	-9.72089e-06	0.909354	10 µA	0.594307	1.9809
0.913086	229.889	1.93939e-06	0.912476	1	856	0.0001448	-9.72089e-06	0.907627	10 µA	0.592476	1.93939
0.910645	229.913	1.90338e-06	0.910034	1	857	0.0001448	-9.72089e-06	0.905276	10 µA	0.590034	1.90338
0.908203	229.937	1.87256e-06	0.907288	1	858	0.0001448	-9.72089e-06	0.902606	10 µA	0.587288	1.87256
0.905762	229.962	1.83868e-06	0.904846	1	859	0.0001448	-9.72089e-06	0.900249	10 µA	0.584846	1.83868
0.90332	229.986	1.79932e-06	0.902405	1	860	0.0001448	-9.72089e-06	0.897906	10 µA	0.582405	1.79932
0.900879	230.011	1.76117e-06	0.899963	1	861	0.0001448	-9.72089e-06	0.89556	10 µA	0.579963	1.76117
0.898438	230.035	1.72913e-06	0.897522	1	862	0.0001448	-9.72089e-06	0.893199	10 µA	0.577522	1.72913
0.895996	230.06	1.69922e-06	0.895386	1	863	0.0001448	-9.72089e-06	0.891138	10 µA	0.575386	1.69922
0.893555	230.084	1.66382e-06	0.892944	1	864	0.0001448	-9.72089e-06	0.888785	10 µA	0.572944	1.66382
0.891113	230.108	1.62537e-06	0.890503	1	865	0.0001448	-9.72089e-06	0.88644	10 µA	0.570503	1.62537
0.888672	230.133	1.59149e-06	0.888062	1	866	0.0001448	-9.72089e-06	0.884083	10 µA	0.568062	1.59149
0.88623	230.157	1.56311e-06	0.885315	1	867	0.0001448	-9.72089e-06	0.881407	10 µA	0.565315	1.56311
0.883789	230.182	1.53259e-06	0.883179	1	868	0.0001448	-9.72089e-06	0.879347	10 µA	0.563179	1.53259
0.881348	230.206	1.49658e-06	0.880737	1	869	0.0001448	-9.72089e-06	0.876996	10 µA	0.560737	1.49658
0.878906	230.23	1.46088e-06	0.877991	1	870	0.0001448	-9.72089e-06	0.874339	10 µA	0.557991	1.46088
0.876465	230.255	1.43158e-06	0.87616	1	871	0.0001448	-9.72089e-06	0.872581	10 µA	0.55616	1.43158
0.874023	230.279	1.40533e-06	0.873413	1	872	0.0001448	-9.72089e-06	0.8699	10 µA	0.553413	1.40533
0.871582	230.304	1.3736e-06	0.870667	1	873	0.0001448	-9.72089e-06	0.867233	10 µA	0.550667	1.3736
0.869141	230.328	1.33789e-06	0.86792	1	874	0.0001448	-9.72089e-06	0.864575	10 µA	0.54792	1.33789
0.866699	230.353	1.30737e-06	0.866394	1	875	0.0001448	-9.72089e-06	0.863126	10 µA	0.546394	1.30737
0.864258	230.377	1.28174e-06	0.863953	1	876	0.0001448	-9.72089e-06	0.860748	10 µA	0.543953	1.28174
0.861816	230.401	1.25458e-06	0.860596	1	877	0.0001448	-9.72089e-06	0.857459	10 µA	0.540596	1.25458
0.859375	230.426	1.22223e-06	0.858459	1	878	0.0001448	-9.72089e-06	0.855404	10 µA	0.538459	1.22223
0.856934	230.45	1.18958e-06	0.856323	1	879	0.0001448	-9.72089e-06	0.853349	10 µA	0.536323	1.18958
0.854492	230.475	1.16302e-06	0.853882	1	880	0.0001448	-9.72089e-06	0.850974	10 µA	0.533882	1.16302
0.852051	230.499	1.14014e-06	0.85144	1	881	0.0001448	-9.72089e-06	0.84859	10 µA	0.53144	1.14014
0.849609	230.523	1.11237e-06	0.848694	1	882	0.0001448	-9.72089e-06	0.845913	10 µA	0.528694	1.11237
0.847168	230.548	1.08002e-06	0.846863	1	883	0.0001448	-9.72089e-06	0.844163	10 µA	0.526863	1.08002
0.844727	230.572	1.05225e-06	0.843811	1	884	0.0001448	-9.72089e-06	0.84118	10 µA	0.523811	1.05225
0.842285	230.597	1.02966e-06	0.84137	1	885	0.0001448	-9.72089e-06	0.838795	10 µA	0.52137	1.02966
0.839844	230.621	1.00708e-06	0.839233	1	886	0.0001448	-9.72089e-06	0.836716	10 µA	0.519233	1.00708
0.837402	230.645	9.78394e-07	0.837708	1	887	0.0001448	-9.72089e-06	0.835262	10 µA	0.517708	0.978394
0.834961	230.67	9.48792e-07	0.834656	1	888	0.0001448	-9.72089e-06	0.832284	10 µA	0.514656	0.948792
0.83252	230.694	9.25598e-07	0.831909	1	889	0.0001448	-9.72089e-06	0.829595	10 µA	0.511909	0.925598
0.830078	230.719	9.06067e-07	0.829773	1	890	0.0001448	-9.72089e-06	0.827508	10 µA	0.509773	0.906067
0.827637	230.743	8.82263e-07	0.827026	1	891	0.0001448	-9.72089e-06	0.824821	10 µA	0.507026	0.882263
0.825195	230.768	8.54797e-07	0.824585	1	892	0.0001448	-9.72089e-06	0.822448	1 µA	0.504585	0.854797
0.822754	230.792	8.29468e-07	0.821838	1	893	0.0001448	-9.72089e-06	0.819765	1 µA	0.501838	0.829468
0.820312	230.816	8.10547e-07	0.820007	1	894	0.0001448	-9.72089e-06	0.817981	1 µA	0.500007	0.810547
0.817871	230.841	7.91016e-07	0.816956	1	895	0.0001448	-9.72089e-06	0.814978	1 µA	0.496956	0.791016
0.81543	230.865	7.66602e-07	0.814819	1	896	0.0001448	-9.72089e-06	0.812903	1 µA	0.494819	0.766602
0.812988	230.89	7.40051e-07	0.811768	1	897	0.0001448	-9.72089e-06	0.809917	1 µA	0.491768	0.740051
0.810547	230.914	7.1991e-07	0.809937	1	898	0.0001448	-9.72089e-06	0.808137	1 µA	0.489937	0.71991
0.808105	230.938	7.04041e-07	0.80719	1	899	0.0001448	-9.72089e-06	0.80543	1 µA	0.48719	0.704041
0.805664	230.963	6.83899e-07	0.804443	1	900	0.0001448	-9.72089e-06	0.802734	1 µA	0.484443	0.683899
0.803223	230.987	6.58875e-07	0.802612	1	901	0.0001448	-9.72089e-06	0.800965	1 µA	0.482612	0.658875
0.800781	231.012	6.36292e-07	0.800171	1	902	0.0001448	-9.72089e-06	0.79858	1 µA	0.480171	0.636292
0.79834	231.036	6.20728e-07	0.797729	1	903	0.0001448	-9.72089e-06	0.796178	1 µA	0.477729	0.620728
0.795898	231.061	6.05164e-07	0.795593	1	904	0.0001448	-9.72089e-06	0.79408	1 µA	0.475593	0.605164
0.793457	231.085	5.84106e-07	0.792847	1	905	0.0001448	-9.72089e-06	0.791386	1 µA	0.472847	0.584106
0.791016	231.109	5.60608e-07	0.7901	1	906	0.0001448	-9.72089e-06	0.788699	1 µA	0.4701	0.560608
0.788574	231.134	5.42908e-07	0.788269	1	907	0.0001448	-9.72089e-06	0.786912	1 µA	0.468269	0.542908
0.786133	231.158	5.29785e-07	0.785828	1	908	0.0001448	-9.72089e-06	0.784503	1 µA	0.465828	0.529785
0.783691	231.183	5.13e-07	0.783081	1	909	0.0001448	-9.72089e-06	0.781799	1 µA	0.463081	0.513
0.78125	231.207	4.91241e-07	0.780945	1	910	0.0001448	-9.72089e-06	0.779717	1 µA	0.460945	0.491241
0.778809	231.231	4.71375e-07	0.778198	1	911	0.0001448	-9.72089e-06	0.77702	1 µA	0.458198	0.471375
0.776367	231.256	4.57794e-07	0.775757	1	912	0.0001448	-9.72089e-06	0.774612	1 µA	0.455757	0.457794
0.773926	231.28	4.45831e-07	0.773315	1	913	0.0001448	-9.72089e-06	0.772201	1 µA	0.453315	0.445831
0.771484	231.305	4.27551e-07	0.771179	1	914	0.0001448	-9.72089e-06	0.77011	1 µA	0.451179	0.427551
0.769043	231.329	4.06464e-07	0.768433	1	915	0.0001448	-9.72089e-06	0.767416	1 µA	0.448433	0.406464
0.766602	231.353	3.90808e-07	0.765991	1	916	0.0001448	-9.72089e-06	0.765014	1 µA	0.445991	0.390808
0.76416	231.378	3.80463e-07	0.763245	1	917	0.0001448	-9.72089e-06	0.762293	1 µA	0.443245	0.380463
0.761719	231.402	3.67004e-07	0.760803	1	918	0.0001448	-9.72089e-06	0.759886	1 µA	0.440803	0.367004
0.759277	231.427	3.47778e-07	0.758972	1	919	0.0001448	-9.72089e-06	0.758103	1 µA	0.438972	0.347778
0.756836	231.451	3.29498e-07	0.756531	1	920	0.0001448	-9.72089e-06	0.755707	1 µA	0.436531	0.329498
0.754395	231.476	3.17963e-07	0.753479	1	921	0.0001448	-9.72089e-06	0.752684	1 µA	0.433479	0.317963
0.751953	231.5	3.0838e-07	0.751038	1	922	0.0001448	-9.72089e-06	0.750267	1 µA	0.431038	0.30838
0.749512	231.524	2.92969e-07	0.748779	1	923	0.0001448	-9.72089e-06	0.748047	1 µA	0.428779	0.292969
0.74707	231.549	2.73895e-07	0.746277	1	924	0.0001448	-9.72089e-06	0.745592	1 µA	0.426277	0.273895
0.744629	231.573	2.59705e-07	0.743866	1	925	0.0001448	-9.72089e-06	0.743217	1 µA	0.423866	0.259705
0.742188	231.598	2.5119e-07	0.741425	1	926	0.0001448	-9.72089e-06	0.740797	1 µA	0.421425	0.25119
0.739746	231.622	2.39868e-07	0.739014	1	927	0.0001448	-9.72089e-06	0.738414	1 µA	0.419014	0.239868
0.737305	231.646	2.23175e-07	0.736511	1	928	0.0001448	-9.72089e-06	0.735953	1 µA	0.416511	0.223175
0.734863	231.671	2.06055e-07	0.7341	1	929	0.0001448	-9.72089e-06	0.733585	1 µA	0.4141	0.206055
0.732422	231.695	1.96228e-07	0.731659	1	930	0.0001448	-9.72089e-06	0.731168	1 µA	0.411659	0.196228
0.72998	231.72	1.88599e-07	0.729218	1	931	0.0001448	-9.72089e-06	0.728746	1 µA	0.409218	0.188599
0.727539	231.744	1.75568e-07	0.726715	1	932	0.0001448	-9.72089e-06	0.726276	1 µA	0.406715	0.175568
0.725098	231.769	1.58264e-07	0.724335	1	933	0.0001448	-9.72089e-06	0.723939	1 µA	0.404335	0.158264
0.722656	231.793	1.45081e-07	0.721924	1	934	0.0001448	-9.72089e-06	0.721561	1 µA	0.401924	0.145081
0.720215	231.817	1.38092e-07	0.719421	1	935	0.0001448	-9.72089e-06	0.719076	1 µA	0.399421	0.138092
0.717773	231.842	1.29089e-07	0.717041	1	936	0.0001448	-9.72089e-06	0.716718	1 µA	0.397041	0.129089
0.715332	231.866	1.13953e-07	0.7146	1	937	0.0001448	-9.72089e-06	0.714315	1 µA	0.3946	0.113953
0.712891	231.891	9.8053e-08	0.712189	1	938	0.0001448	-9.72089e-06	0.711944	1 µA	0.392189	0.098053
0.710449	231.915	8.88062e-08	0.709747	1	939	0.0001448	-9.72089e-06	0.709525	1 µA	0.389747	0.0888062
0.708008	231.939	8.30383e-08	0.707306	1	940	0.0001448	-9.72089e-06	0.707098	1 µA	0.387306	0.0830383
0.705566	231.964	7.18384e-08	0.704834	1	941	0.0001448	-9.72089e-06	0.704654	1 µA	0.384834	0.0718384
0.703125	231.988	5.55725e-08	0.702393	1	942	0.0001448	-9.72089e-06	0.702254	1 µA	0.382393	0.0555725
0.700684	232.013	4.31885e-08	0.69989	1	943	0.0001448	-9.72089e-06	0.699782	100 nA	0.37989	0.0431885
0.698242	232.037	3.70178e-08	0.697418	1	944	0.0001448	-9.72089e-06	0.697326	100 nA	0.377418	0.0370178
0.695801	232.061	2.98706e-08	0.695007	1	945	0.0001448	-9.72089e-06	0.694933	100 nA	0.375007	0.0298706
0.693359	232.086	1.63574e-08	0.692627	1	946	0.0001448	-9.72089e-06	0.692586	100 nA	0.372627	0.0163574
0.690918	232.11	1.56555e-09	0.690155	1	947	0.0001448	-9.72089e-06	0.690151	100 nA	0.370155	0.00156555
0.688477	232.135	-6.96716e-09	0.687836	1	948	0.0001448	-9.72089e-06	0.687853	100 nA	0.367836	-0.00696716
0.686035	232.159	-1.18286e-08	0.685333	1	949	0.0001448	-9.72089e-06	0.685363	100 nA	0.365333	-0.0118286
0.683594	232.184	-2.13409e-08	0.682953	1	950	0.0001448	-9.72089e-06	0.683006	100 nA	0.362953	-0.0213409
0.681152	232.208	-3.62305e-08	0.680511	1	951	0.0001448	-9.72089e-06	0.680602	100 nA	0.360511	-0.0362305
0.678711	232.232	-4.82788e-08	0.678101	1	952	0.0001448	-9.72089e-06	0.678221	100 nA	0.358101	-0.0482788
0.67627	232.257	-5.36499e-08	0.67572	1	953	0.0001448	-9.72089e-06	0.675854	100 nA	0.35572	-0.0536499
0.673828	232.281	-5.93567e-08	0.673157	1	954	0.0001448	-9.72089e-06	0.673305	100 nA	0.353157	-0.0593567
0.671387	232.306	-7.15332e-08	0.670776	1	955	0.0001448	-9.72089e-06	0.670955	100 nA	0.350776	-0.0715332
0.668945	232.33	-8.58459e-08	0.668335	1	956	0.0001448	-9.72089e-06	0.66855	100 nA	0.348335	-0.0858459
0.666504	232.354	-9.41162e-08	0.665894	1	957	0.0001448	-9.72089e-06	0.666129	100 nA	0.345894	-0.0941162
0.664062	232.379	-9.79004e-08	0.663483	1	958	0.0001448	-9.72089e-06	0.663727	100 nA	0.343483	-0.0979004
0.661621	232.403	-1.06323e-07	0.661011	1	959	0.0001448	-9.72089e-06	0.661277	100 nA	0.341011	-0.106323
0.65918	232.428	-1.2027e-07	0.65863	1	960	0.0001448	-9.72089e-06	0.658931	100 nA	0.33863	-0.12027
0.656738	232.452	-1.32141e-07	0.656219	1	961	0.0001448	-9.72089e-06	0.65655	100 nA	0.336219	-0.132141
0.654297	232.477	-1.37207e-07	0.653809	1	962	0.0001448	-9.72089e-06	0.654152	100 nA	0.333809	-0.137207
0.651855	232.501	-1.41785e-07	0.651306	1	963	0.0001448	-9.72089e-06	0.651661	100 nA	0.331306	-0.141785
0.649414	232.525	-1.52679e-07	0.648834	1	964	0.0001448	-9.72089e-06	0.649216	100 nA	0.328834	-0.152679
0.646973	232.55	-1.66718e-07	0.646484	1	965	0.0001448	-9.72089e-06	0.646901	100 nA	0.326484	-0.166718
0.644531	232.574	-1.75079e-07	0.644012	1	966	0.0001448	-9.72089e-06	0.64445	100 nA	0.324012	-0.175079
0.64209	232.599	-1.78253e-07	0.641571	1	967	0.0001448	-9.72089e-06	0.642017	100 nA	0.321571	-0.178253
0.639648	232.623	-1.85333e-07	0.639191	1	968	0.0001448	-9.72089e-06	0.639654	100 nA	0.319191	-0.185333
0.637207	232.647	-1.98517e-07	0.63678	1	969	0.0001448	-9.72089e-06	0.637276	100 nA	0.31678	-0.198517
0.634766	232.672	-2.10388e-07	0.634369	1	970	0.0001448	-9.72089e-06	0.634895	100 nA	0.314369	-0.210388
0.632324	232.696	-2.15057e-07	0.631866	1	971	0.0001448	-9.72089e-06	0.632404	100 nA	0.311866	-0.215057
0.629883	232.721	-2.19269e-07	0.629486	1	972	0.0001448	-9.72089e-06	0.630034	100 nA	0.309486	-0.219269
0.627441	232.745	-2.29248e-07	0.627014	1	973	0.0001448	-9.72089e-06	0.627587	100 nA	0.307014	-0.229248
0.625	232.769	-2.43011e-07	0.624603	1	974	0.0001448	-9.72089e-06	0.625211	100 nA	0.304603	-0.243011
0.622559	232.794	-2.50946e-07	0.622162	1	975	0.0001448	-9.72089e-06	0.622789	100 nA	0.302162	-0.250946
0.620117	232.818	-2.54059e-07	0.619781	1	976	0.0001448	-9.72089e-06	0.620417	100 nA	0.299781	-0.254059
0.617676	232.843	-2.60406e-07	0.61734	1	977	0.0001448	-9.72089e-06	0.617991	100 nA	0.29734	-0.260406
0.615234	232.867	-2.7301e-07	0.614899	1	978	0.0001448	-9.72089e-06	0.615581	100 nA	0.294899	-0.27301
0.612793	232.892	-2.8479e-07	0.612518	1	979	0.0001448	-9.72089e-06	0.61323	100 nA	0.292518	-0.28479
0.610352	232.916	-2.89856e-07	0.610077	1	980	0.0001448	-9.72089e-06	0.610802	100 nA	0.290077	-0.289856
0.60791	232.94	-2.93274e-07	0.607697	1	981	0.0001448	-9.72089e-06	0.60843	100 nA	0.287697	-0.293274
0.605469	232.965	-3.02643e-07	0.605255	1	982	0.0001448	-9.72089e-06	0.606012	100 nA	0.285255	-0.302643
0.603027	232.989	-3.15979e-07	0.602356	1	983	0.0001448	-9.72089e-06	0.603146	1 µA	0.282356	-0.315979
0.600586	233.014	-3.24554e-07	0.599976	1	984	0.0001448	-9.72089e-06	0.600787	1 µA	0.279976	-0.324554
0.598145	233.038	-3.27362e-07	0.597504	1	985	0.0001448	-9.72089e-06	0.598322	1 µA	0.277504	-0.327362
0.595703	233.062	-3.33405e-07	0.595062	1	986	0.0001448	-9.72089e-06	0.595896	1 µA	0.275062	-0.333405
0.593262	233.087	-3.45673e-07	0.59259	1	987	0.0001448	-9.72089e-06	0.593455	1 µA	0.27259	-0.345673
0.59082	233.111	-3.57819e-07	0.590149	1	988	0.0001448	-9.72089e-06	0.591043	1 µA	0.270149	-0.357819
0.588379	233.136	-3.62946e-07	0.587769	1	989	0.0001448	-9.72089e-06	0.588676	1 µA	0.267769	-0.362946
0.585938	233.16	-3.66486e-07	0.585358	1	990	0.0001448	-9.72089e-06	0.586274	1 µA	0.265358	-0.366486
0.583496	233.185	-3.75519e-07	0.582886	1	991	0.0001448	-9.72089e-06	0.583825	1 µA	0.262886	-0.375519
0.581055	233.209	-3.89069e-07	0.580444	1	992	0.0001448	-9.72089e-06	0.581417	1 µA	0.260444	-0.389069
0.578613	233.233	-3.97888e-07	0.578064	1	993	0.0001448	-9.72089e-06	0.579059	1 µA	0.258064	-0.397888
0.576172	233.258	-4.01215e-07	0.575562	1	994	0.0001448	-9.72089e-06	0.576565	1 µA	0.255562	-0.401215
0.57373	233.282	-4.06403e-07	0.573181	1	995	0.0001448	-9.72089e-06	0.574197	1 µA	0.253181	-0.406403
0.571289	233.307	-4.18671e-07	0.570679	1	996	0.0001448	-9.72089e-06	0.571725	1 µA	0.250679	-0.418671
0.568848	233.331	-4.31122e-07	0.568268	1	997	0.0001448	-9.72089e-06	0.569346	1 µA	0.248268	-0.431122
0.566406	233.355	-4.3689e-07	0.565796	1	998	0.0001448	-9.72089e-06	0.566888	1 µA	0.245796	-0.43689
0.563965	233.38	-4.3988e-07	0.563354	1	999	0.0001448	-9.72089e-06	0.564454	1 µA	0.243354	-0.43988
0.561523	233.404	-4.4873e-07	0.560974	1	1000	0.0001448	-9.72089e-06	0.562096	1 µA	0.240974	-0.44873
0.559082	233.429	-4.62189e-07	0.558624	1	1001	0.0001448	-9.72089e-06	0.55978	1 µA	0.238624	-0.462189
0.556641	233.453	-4.7171e-07	0.556091	1	1002	0.0001448	-9.72089e-06	0.557271	1 µA	0.236091	-0.47171
0.554199	233.478	-4.75555e-07	0.55368	1	1003	0.0001448	-9.72089e-06	0.554869	1 µA	0.23368	-0.475555
0.551758	233.502	-4.80835e-07	0.551239	1	1004	0.0001448	-9.72089e-06	0.552441	1 µA	0.231239	-0.480835
0.549316	233.526	-4.92554e-07	0.548737	1	1005	0.0001448	-9.72089e-06	0.549968	1 µA	0.228737	-0.492554
0.546875	233.551	-5.05676e-07	0.546295	1	1006	0.0001448	-9.72089e-06	0.547559	1 µA	0.226295	-0.505676
0.544434	233.575	-5.12085e-07	0.543854	1	1007	0.0001448	-9.72089e-06	0.545134	1 µA	0.223854	-0.512085
0.541992	233.6	-5.15137e-07	0.541382	1	1008	0.0001448	-9.72089e-06	0.54267	1 µA	0.221382	-0.515137
0.539551	233.624	-5.23682e-07	0.538971	1	1009	0.0001448	-9.72089e-06	0.54028	1 µA	0.218971	-0.523682
0.537109	233.648	-5.3772e-07	0.536499	1	1010	0.0001448	-9.72089e-06	0.537843	1 µA	0.216499	-0.53772
0.534668	233.673	-5.47485e-07	0.534119	1	1011	0.0001448	-9.72089e-06	0.535487	1 µA	0.214119	-0.547485
0.532227	233.697	-5.51453e-07	0.531677	1	1012	0.0001448	-9.72089e-06	0.533056	1 µA	0.211677	-0.551453
0.529785	233.722	-5.56641e-07	0.529205	1	1013	0.0001448	-9.72089e-06	0.530597	1 µA	0.209205	-0.556641
0.527344	233.746	-5.68237e-07	0.526764	1	1014	0.0001448	-9.72089e-06	0.528185	1 µA	0.206764	-0.568237
0.524902	233.77	-5.8136e-07	0.524353	1	1015	0.0001448	-9.72089e-06	0.525806	1 µA	0.204353	-0.58136
0.522461	233.795	-5.88074e-07	0.521851	1	1016	0.0001448	-9.72089e-06	0.523321	1 µA	0.201851	-0.588074
0.52002	233.819	-5.91431e-07	0.51947	1	1017	0.0001448	-9.72089e-06	0.520949	1 µA	0.19947	-0.591431
0.517578	233.844	-5.9967e-07	0.51709	1	1018	0.0001448	-9.72089e-06	0.518589	1 µA	0.19709	-0.59967
0.515137	233.868	-6.13098e-07	0.514587	1	1019	0.0001448	-9.72089e-06	0.51612	1 µA	0.194587	-0.613098
0.512695	233.893	-6.23779e-07	0.512207	1	1020	0.0001448	-9.72089e-06	0.513766	1 µA	0.192207	-0.623779
0.510254	233.917	-6.28052e-07	0.509705	1	1021	0.0001448	-9.72089e-06	0.511275	1 µA	0.189705	-0.628052
0.507812	233.941	-6.32935e-07	0.507294	1	1022	0.0001448	-9.72089e-06	0.508876	1 µA	0.187294	-0.632935
0.505371	233.966	-6.44226e-07	0.504883	1	1023	0.0001448	-9.72089e-06	0.506493	1 µA	0.184883	-0.644226
0.50293	233.99	-6.57349e-07	0.502411	1	1024	0.0001448	-9.72089e-06	0.504054	1 µA	0.182411	-0.657349
0.500488	234.015	-6.64978e-07	0.5	1	1025	0.0001448	-9.72089e-06	0.501662	1 µA	0.18	-0.664978
0.498047	234.039	-6.6803e-07	0.497528	1	1026	0.0001448	-9.72089e-06	0.499198	1 µA	0.177528	-0.66803
0.495605	234.063	-6.75354e-07	0.495087	1	1027	0.0001448	-9.72089e-06	0.496775	1 µA	0.175087	-0.675354
0.493164	234.088	-6.88782e-07	0.492676	1	1028	0.0001448	-9.72089e-06	0.494398	1 µA	0.172676	-0.688782
0.490723	234.112	-6.99768e-07	0.490204	1	1029	0.0001448	-9.72089e-06	0.491953	1 µA	0.170204	-0.699768
0.488281	234.137	-7.04346e-07	0.487793	1	1030	0.0001448	-9.72089e-06	0.489554	1 µA	0.167793	-0.704346
0.48584	234.161	-7.08008e-07	0.485291	1	1031	0.0001448	-9.72089e-06	0.487061	1 µA	0.165291	-0.708008
0.483398	234.186	-7.18689e-07	0.48288	1	1032	0.0001448	-9.72089e-06	0.484676	1 µA	0.16288	-0.718689
0.480957	234.21	-7.31812e-07	0.480499	1	1033	0.0001448	-9.72089e-06	0.482329	1 µA	0.160499	-0.731812
0.478516	234.234	-7.39136e-07	0.478088	1	1034	0.0001448	-9.72089e-06	0.479936	1 µA	0.158088	-0.739136
0.476074	234.259	-7.41882e-07	0.475616	1	1035	0.0001448	-9.72089e-06	0.477471	1 µA	0.155616	-0.741882
0.473633	234.283	-7.48901e-07	0.473114	1	1036	0.0001448	-9.72089e-06	0.474986	1 µA	0.153114	-0.748901
0.471191	234.308	-7.61108e-07	0.470764	1	1037	0.0001448	-9.72089e-06	0.472667	1 µA	0.150764	-0.761108
0.46875	234.332	-7.72705e-07	0.468292	1	1038	0.0001448	-9.72089e-06	0.470224	1 µA	0.148292	-0.772705
0.466309	234.356	-7.76672e-07	0.465881	1	1039	0.0001448	-9.72089e-06	0.467823	1 µA	0.145881	-0.776672
0.463867	234.381	-7.79724e-07	0.463409	1	1040	0.0001448	-9.72089e-06	0.465359	1 µA	0.143409	-0.779724
0.461426	234.405	-7.89185e-07	0.461029	1	1041	0.0001448	-9.72089e-06	0.463002	1 µA	0.141029	-0.789185
0.458984	234.43	-8.02307e-07	0.458527	1	1042	0.0001448	-9.72089e-06	0.460532	1 µA	0.138527	-0.802307
0.456543	234.454	-8.09937e-07	0.456207	1	1043	0.0001448	-9.72089e-06	0.458232	1 µA	0.136207	-0.809937
0.454102	234.478	-8.12378e-07	0.453705	1	1044	0.0001448	-9.72089e-06	0.455736	1 µA	0.133705	-0.812378
0.45166	234.503	-8.17871e-07	0.451263	1	1045	0.0001448	-9.72089e-06	0.453308	1 µA	0.131263	-0.817871
0.449219	234.527	-8.30078e-07	0.448822	1	1046	0.0001448	-9.72089e-06	0.450897	1 µA	0.128822	-0.830078
0.446777	234.552	-8.40759e-07	0.44635	1	1047	0.0001448	-9.72089e-06	0.448452	1 µA	0.12635	-0.840759
0.444336	234.576	-8.45032e-07	0.443939	1	1048	0.0001448	-9.72089e-06	0.446052	1 µA	0.123939	-0.845032
0.441895	234.601	-8.47778e-07	0.441528	1	1049	0.0001448	-9.72089e-06	0.443648	1 µA	0.121528	-0.847778
0.439453	234.625	-8.56628e-07	0.439056	1	1050	0.0001448	-9.72089e-06	0.441198	1 µA	0.119056	-0.856628
0.437012	234.649	-8.68835e-07	0.436676	1	1051	0.0001448	-9.72089e-06	0.438848	1 µA	0.116676	-0.868835
0.43457	234.674	-8.7677e-07	0.434235	1	1052	0.0001448	-9.72089e-06	0.436427	1 µA	0.114235	-0.87677
0.432129	234.698	-8.79211e-07	0.431793	1	1053	0.0001448	-9.72089e-06	0.433991	1 µA	0.111793	-0.879211
0.429688	234.723	-8.83789e-07	0.429352	1	1054	0.0001448	-9.72089e-06	0.431561	1 µA	0.109352	-0.883789
0.427246	234.747	-8.95386e-07	0.42688	1	1055	0.0001448	-9.72089e-06	0.429118	1 µA	0.10688	-0.895386
0.424805	234.771	-9.06677e-07	0.424469	1	1056	0.0001448	-9.72089e-06	0.426736	1 µA	0.104469	-0.906677
0.422363	234.796	-9.1095e-07	0.421997	1	1057	0.0001448	-9.72089e-06	0.424274	1 µA	0.101997	-0.91095
0.419922	234.82	-9.13086e-07	0.419556	1	1058	0.0001448	-9.72089e-06	0.421838	1 µA	0.0995557	-0.913086
0.41748	234.845	-9.21326e-07	0.417114	1	1059	0.0001448	-9.72089e-06	0.419418	1 µA	0.0971143	-0.921326
0.415039	234.869	-9.33533e-07	0.414673	1	1060	0.0001448	-9.72089e-06	0.417007	1 µA	0.0946729	-0.933533
0.412598	234.894	-9.41772e-07	0.412262	1	1061	0.0001448	-9.72089e-06	0.414616	1 µA	0.092262	-0.941772
0.410156	234.918	-9.44214e-07	0.40979	1	1062	0.0001448	-9.72089e-06	0.412151	1 µA	0.08979	-0.944214
0.407715	234.942	-9.48486e-07	0.407379	1	1063	0.0001448	-9.72089e-06	0.40975	1 µA	0.0873792	-0.948486
0.405273	234.967	-9.59473e-07	0.404877	1	1064	0.0001448	-9.72089e-06	0.407275	1 µA	0.0848767	-0.959473
0.402832	234.991	-9.71069e-07	0.402557	1	1065	0.0001448	-9.72089e-06	0.404985	1 µA	0.0825574	-0.971069
0.400391	235.016	-9.75952e-07	0.400024	1	1066	0.0001448	-9.72089e-06	0.402464	1 µA	0.0800244	-0.975952
0.397949	235.04	-9.78394e-07	0.397614	1	1067	0.0001448	-9.72089e-06	0.40006	1 µA	0.0776135	-0.978394
0.395508	235.064	-9.86023e-07	0.395203	1	1068	0.0001448	-9.72089e-06	0.397668	1 µA	0.0752026	-0.986023
0.393066	235.089	-9.98535e-07	0.392853	1	1069	0.0001448	-9.72089e-06	0.395349	1 µA	0.0728528	-0.998535
0.390625	235.113	-1.00739e-06	0.39032	1	1070	0.0001448	-9.72089e-06	0.392838	1 µA	0.0703198	-1.00739
0.388184	235.138	-1.01013e-06	0.387909	1	1071	0.0001448	-9.72089e-06	0.390434	1 µA	0.0679089	-1.01013
0.385742	235.162	-1.0144e-06	0.385468	1	1072	0.0001448	-9.72089e-06	0.388004	1 µA	0.0654675	-1.0144
0.383301	235.186	-1.02509e-06	0.383057	1	1073	0.0001448	-9.72089e-06	0.385619	1 µA	0.0630566	-1.02509
0.380859	235.211	-1.0376e-06	0.380554	1	1074	0.0001448	-9.72089e-06	0.383148	1 µA	0.0605542	-1.0376
0.378418	235.235	-1.04279e-06	0.378113	1	1075	0.0001448	-9.72089e-06	0.38072	1 µA	0.0581128	-1.04279
0.375977	235.26	-1.04553e-06	0.375702	1	1076	0.0001448	-9.72089e-06	0.378316	1 µA	0.0557019	-1.04553
0.373535	235.284	-1.05316e-06	0.37326	1	1077	0.0001448	-9.72089e-06	0.375893	1 µA	0.0532605	-1.05316
0.371094	235.309	-1.06628e-06	0.37085	1	1078	0.0001448	-9.72089e-06	0.373515	1 µA	0.0508496	-1.06628
0.368652	235.333	-1.07574e-06	0.368378	1	1079	0.0001448	-9.72089e-06	0.371067	1 µA	0.0483777	-1.07574
0.366211	235.357	-1.07941e-06	0.365936	1	1080	0.0001448	-9.72089e-06	0.368635	1 µA	0.0459363	-1.07941
0.36377	235.382	-1.08398e-06	0.363556	1	1081	0.0001448	-9.72089e-06	0.366266	1 µA	0.0435559	-1.08398
0.361328	235.406	-1.09528e-06	0.361084	1	1082	0.0001448	-9.72089e-06	0.363822	1 µA	0.041084	-1.09528
0.358887	235.431	-1.10809e-06	0.358643	1	1083	0.0001448	-9.72089e-06	0.361413	1 µA	0.0386426	-1.10809
0.356445	235.455	-1.11511e-06	0.356232	1	1084	0.0001448	-9.72089e-06	0.359019	1 µA	0.0362317	-1.11511
0.354004	235.479	-1.11816e-06	0.35379	1	1085	0.0001448	-9.72089e-06	0.356586	1 µA	0.0337903	-1.11816
0.351562	235.504	-1.1264e-06	0.351318	1	1086	0.0001448	-9.72089e-06	0.354134	1 µA	0.0313184	-1.1264
0.349121	235.528	-1.14014e-06	0.348938	1	1087	0.0001448	-9.72089e-06	0.351788	1 µA	0.028938	-1.14014
0.34668	235.553	-1.15112e-06	0.346466	1	1088	0.0001448	-9.72089e-06	0.349344	1 µA	0.0264661	-1.15112
0.344238	235.577	-1.1557e-06	0.343964	1	1089	0.0001448	-9.72089e-06	0.346853	1 µA	0.0239636	-1.1557
0.341797	235.602	-1.16089e-06	0.341583	1	1090	0.0001448	-9.72089e-06	0.344485	1 µA	0.0215833	-1.16089
0.339355	235.626	-1.17249e-06	0.339142	1	1091	0.0001448	-9.72089e-06	0.342073	1 µA	0.0191418	-1.17249
0.336914	235.65	-1.18683e-06	0.3367	1	1092	0.0001448	-9.72089e-06	0.339668	1 µA	0.0167004	-1.18683
0.334473	235.675	-1.19507e-06	0.33429	1	1093	0.0001448	-9.72089e-06	0.337277	1 µA	0.0142896	-1.19507
0.332031	235.699	-1.19934e-06	0.331787	1	1094	0.0001448	-9.72089e-06	0.334785	1 µA	0.0117871	-1.19934
0.32959	235.724	-1.20789e-06	0.329407	1	1095	0.0001448	-9.72089e-06	0.332426	1 µA	0.00940674	-1.20789
0.327148	235.748	-1.22223e-06	0.326935	1	1096	0.0001448	-9.72089e-06	0.32999	1 µA	0.00693481	-1.22223
0.324707	235.772	-1.23505e-06	0.324524	1	1097	0.0001448	-9.72089e-06	0.327612	1 µA	0.00452393	-1.23505
0.322266	235.797	-1.24146e-06	0.322021	1	1098	0.0001448	-9.72089e-06	0.325125	1 µA	0.00202148	-1.24146
0.319824	235.821	-1.24725e-06	0.319641	1	1099	0.0001448	-9.72089e-06	0.322759	1 µA	-0.000358887	-1.24725
0.317383	235.846	-1.25977e-06	0.317261	1	1100	0.0001448	-9.72089e-06	0.32041	1 µA	-0.00273926	-1.25977
0.314941	235.87	-1.27563e-06	0.314728	1	1101	0.0001448	-9.72089e-06	0.317917	1 µA	-0.00527222	-1.27563
0.3125	235.894	-1.2854e-06	0.312317	1	1102	0.0001448	-9.72089e-06	0.31553	1 µA	-0.00768311	-1.2854
0.310059	235.919	-1.29181e-06	0.309814	1	1103	0.0001448	-9.72089e-06	0.313044	1 µA	-0.0101855	-1.29181
0.307617	235.943	-1.30341e-06	0.307434	1	1104	0.0001448	-9.72089e-06	0.310693	1 µA	-0.0125659	-1.30341
0.305176	235.968	-1.31836e-06	0.304962	1	1105	0.0001448	-9.72089e-06	0.308258	1 µA	-0.0150378	-1.31836
0.302734	235.992	-1.33209e-06	0.302551	1	1106	0.0001448	-9.72089e-06	0.305882	1 µA	-0.0174487	-1.33209
0.300293	236.017	-1.34003e-06	0.300049	1	1107	0.0001448	-9.72089e-06	0.303399	1 µA	-0.0199512	-1.34003
0.297852	236.041	-1.34705e-06	0.297668	1	1108	0.0001448	-9.72089e-06	0.301036	1 µA	-0.0223315	-1.34705
0.29541	236.065	-1.36017e-06	0.295288	1	1109	0.0001448	-9.72089e-06	0.298689	1 µA	-0.0247119	-1.36017
0.292969	236.09	-1.37726e-06	0.292816	1	1110	0.0001448	-9.72089e-06	0.296259	1 µA	-0.0271838	-1.37726
0.290527	236.114	-1.38916e-06	0.290344	1	1111	0.0001448	-9.72089e-06	0.293817	1 µA	-0.0296558	-1.38916
0.288086	236.139	-1.39587e-06	0.287903	1	1112	0.0001448	-9.72089e-06	0.291393	1 µA	-0.0320972	-1.39587
0.285645	236.163	-1.40656e-06	0.285492	1	1113	0.0001448	-9.72089e-06	0.289008	1 µA	-0.0345081	-1.40656
0.283203	236.187	-1.42303e-06	0.28302	1	1114	0.0001448	-9.72089e-06	0.286578	1 µA	-0.03698	-1.42303
0.280762	236.212	-1.43921e-06	0.28064	1	1115	0.0001448	-9.72089e-06	0.284238	1 µA	-0.0393604	-1.43921
0.27832	236.236	-1.44897e-06	0.278229	1	1116	0.0001448	-9.72089e-06	0.281851	1 µA	-0.0417712	-1.44897
0.275879	236.261	-1.45691e-06	0.275726	1	1117	0.0001448	-9.72089e-06	0.279369	1 µA	-0.0442737	-1.45691
0.273438	236.285	-1.47156e-06	0.273315	1	1118	0.0001448	-9.72089e-06	0.276994	1 µA	-0.0466846	-1.47156
0.270996	236.31	-1.48987e-06	0.270844	1	1119	0.0001448	-9.72089e-06	0.274568	1 µA	-0.0491565	-1.48987
0.268555	236.334	-1.5036e-06	0.268433	1	1120	0.0001448	-9.72089e-06	0.272192	1 µA	-0.0515674	-1.5036
0.266113	236.358	-1.51215e-06	0.266022	1	1121	0.0001448	-9.72089e-06	0.269802	1 µA	-0.0539783	-1.51215
0.263672	236.383	-1.52344e-06	0.26358	1	1122	0.0001448	-9.72089e-06	0.267389	1 µA	-0.0564197	-1.52344
0.26123	236.407	-1.54114e-06	0.261169	1	1123	0.0001448	-9.72089e-06	0.265022	1 µA	-0.0588306	-1.54114
0.258789	236.432	-1.55884e-06	0.258667	1	1124	0.0001448	-9.72089e-06	0.262564	1 µA	-0.061333	-1.55884
0.256348	236.456	-1.57013e-06	0.256317	1	1125	0.0001448	-9.72089e-06	0.260242	1 µA	-0.0636829	-1.57013
0.253906	236.48	-1.57959e-06	0.253784	1	1126	0.0001448	-9.72089e-06	0.257733	1 µA	-0.0662158	-1.57959
0.251465	236.505	-1.59454e-06	0.251373	1	1127	0.0001448	-9.72089e-06	0.25536	1 µA	-0.0686267	-1.59454
0.249023	236.529	-1.61438e-06	0.248993	1	1128	0.0001448	-9.72089e-06	0.253029	1 µA	-0.0710071	-1.61438
0.246582	236.554	-1.62933e-06	0.246552	1	1129	0.0001448	-9.72089e-06	0.250625	1 µA	-0.0734485	-1.62933
0.244141	236.578	-1.6394e-06	0.244049	1	1130	0.0001448	-9.72089e-06	0.248148	1 µA	-0.0759509	-1.6394
0.241699	236.602	-1.65161e-06	0.241669	1	1131	0.0001448	-9.72089e-06	0.245798	1 µA	-0.0783313	-1.65161
0.239258	236.627	-1.67023e-06	0.239258	1	1132	0.0001448	-9.72089e-06	0.243433	1 µA	-0.0807422	-1.67023
0.236816	236.651	-1.68945e-06	0.236786	1	1133	0.0001448	-9.72089e-06	0.24101	1 µA	-0.0832141	-1.68945
0.234375	236.676	-1.70227e-06	0.234314	1	1134	0.0001448	-9.72089e-06	0.23857	1 µA	-0.085686	-1.70227
0.231934	236.7	-1.71265e-06	0.231903	1	1135	0.0001448	-9.72089e-06	0.236185	1 µA	-0.0880969	-1.71265
0.229492	236.725	-1.72852e-06	0.229462	1	1136	0.0001448	-9.72089e-06	0.233783	1 µA	-0.0905383	-1.72852
0.227051	236.749	-1.74896e-06	0.227051	1	1137	0.0001448	-9.72089e-06	0.231423	1 µA	-0.0929492	-1.74896
0.224609	236.773	-1.76605e-06	0.22464	1	1138	0.0001448	-9.72089e-06	0.229055	1 µA	-0.0953601	-1.76605
0.222168	236.798	-1.77704e-06	0.222107	1	1139	0.0001448	-9.72089e-06	0.22655	1 µA	-0.0978931	-1.77704
0.219727	236.822	-1.78986e-06	0.219727	1	1140	0.0001448	-9.72089e-06	0.224201	1 µA	-0.100273	-1.78986
0.217285	236.847	-1.80908e-06	0.217285	1	1141	0.0001448	-9.72089e-06	0.221808	1 µA	-0.102715	-1.80908
0.214844	236.871	-1.82983e-06	0.214905	1	1142	0.0001448	-9.72089e-06	0.219479	1 µA	-0.105095	-1.82983
0.212402	236.895	-1.84387e-06	0.212402	1	1143	0.0001448	-9.72089e-06	0.217012	1 µA	-0.107598	-1.84387
0.209961	236.92	-1.85486e-06	0.209991	1	1144	0.0001448	-9.72089e-06	0.214629	1 µA	-0.110009	-1.85486
0.20752	236.944	-1.87134e-06	0.20755	1	1145	0.0001448	-9.72089e-06	0.212228	1 µA	-0.11245	-1.87134
0.205078	236.969	-1.8927e-06	0.205139	1	1146	0.0001448	-9.72089e-06	0.209871	1 µA	-0.114861	-1.8927
0.202637	236.993	-1.91071e-06	0.202667	1	1147	0.0001448	-9.72089e-06	0.207444	1 µA	-0.117333	-1.91071
0.200195	237.018	-1.92352e-06	0.200256	1	1148	0.0001448	-9.72089e-06	0.205065	1 µA	-0.119744	-1.92352
0.197754	237.042	-1.93634e-06	0.197754	1	1149	0.0001448	-9.72089e-06	0.202595	1 µA	-0.122246	-1.93634
0.195312	237.066	-1.95618e-06	0.195374	1	1150	0.0001448	-9.72089e-06	0.200264	1 µA	-0.124626	-1.95618
0.192871	237.091	-1.97815e-06	0.192902	1	1151	0.0001448	-9.72089e-06	0.197847	1 µA	-0.127098	-1.97815
0.19043	237.115	-1.99341e-06	0.19046	1	1152	0.0001448	-9.72089e-06	0.195444	1 µA	-0.12954	-1.99341
0.187988	237.14	-2.00531e-06	0.18811	1	1153	0.0001448	-9.72089e-06	0.193124	1 µA	-0.13189	-2.00531
0.185547	237.164	-2.02179e-06	0.185669	1	1154	0.0001448	-9.72089e-06	0.190723	1 µA	-0.134331	-2.02179
0.183105	237.188	-2.04376e-06	0.183197	1	1155	0.0001448	-9.72089e-06	0.188306	1 µA	-0.136803	-2.04376
0.180664	237.213	-2.06329e-06	0.180725	1	1156	0.0001448	-9.72089e-06	0.185883	1 µA	-0.139275	-2.06329
0.178223	237.237	-2.07642e-06	0.178314	1	1157	0.0001448	-9.72089e-06	0.183505	1 µA	-0.141686	-2.07642
0.175781	237.262	-2.08984e-06	0.175873	1	1158	0.0001448	-9.72089e-06	0.181097	1 µA	-0.144127	-2.08984
0.17334	237.286	-2.10968e-06	0.173431	1	1159	0.0001448	-9.72089e-06	0.178706	1 µA	-0.146569	-2.10968
0.170898	237.311	-2.13196e-06	0.171021	1	1160	0.0001448	-9.72089e-06	0.17635	1 µA	-0.148979	-2.13196
0.168457	237.335	-2.14844e-06	0.16864	1	1161	0.0001448	-9.72089e-06	0.174011	1 µA	-0.15136	-2.14844
0.166016	237.359	-2.16064e-06	0.166168	1	1162	0.0001448	-9.72089e-06	0.17157	1 µA	-0.153832	-2.16064
0.163574	237.384	-2.17712e-06	0.163757	1	1163	0.0001448	-9.72089e-06	0.1692	1 µA	-0.156243	-2.17712
0.161133	237.408	-2.1994e-06	0.161316	1	1164	0.0001448	-9.72089e-06	0.166814	1 µA	-0.158684	-2.1994
0.158691	237.433	-2.21954e-06	0.158844	1	1165	0.0001448	-9.72089e-06	0.164393	1 µA	-0.161156	-2.21954
0.15625	237.457	-2.23358e-06	0.156403	1	1166	0.0001448	-9.72089e-06	0.161987	1 µA	-0.163597	-2.23358
0.153809	237.481	-2.2467e-06	0.153961	1	1167	0.0001448	-9.72089e-06	0.159578	1 µA	-0.166039	-2.2467
0.151367	237.506	-2.26654e-06	0.15155	1	1168	0.0001448	-9.72089e-06	0.157217	1 µA	-0.16845	-2.26654
0.148926	237.53	-2.28912e-06	0.149109	1	1169	0.0001448	-9.72089e-06	0.154832	1 µA	-0.170891	-2.28912
0.146484	237.555	-2.30652e-06	0.146698	1	1170	0.0001448	-9.72089e-06	0.152464	1 µA	-0.173302	-2.30652
0.144043	237.579	-2.31873e-06	0.144257	1	1171	0.0001448	-9.72089e-06	0.150053	1 µA	-0.175743	-2.31873
0.141602	237.603	-2.33521e-06	0.141785	1	1172	0.0001448	-9.72089e-06	0.147623	1 µA	-0.178215	-2.33521
0.13916	237.628	-2.35779e-06	0.139374	1	1173	0.0001448	-9.72089e-06	0.145268	1 µA	-0.180626	-2.35779
0.136719	237.652	-2.37885e-06	0.136963	1	1174	0.0001448	-9.72089e-06	0.14291	1 µA	-0.183037	-2.37885
0.134277	237.677	-2.39288e-06	0.134552	1	1175	0.0001448	-9.72089e-06	0.140534	1 µA	-0.185448	-2.39288
0.131836	237.701	-2.40631e-06	0.132111	1	1176	0.0001448	-9.72089e-06	0.138126	1 µA	-0.187889	-2.40631
0.129395	237.726	-2.42584e-06	0.129669	1	1177	0.0001448	-9.72089e-06	0.135734	1 µA	-0.190331	-2.42584
0.126953	237.75	-2.44904e-06	0.127167	1	1178	0.0001448	-9.72089e-06	0.133289	1 µA	-0.192833	-2.44904
0.124512	237.774	-2.46674e-06	0.124786	1	1179	0.0001448	-9.72089e-06	0.130953	1 µA	-0.195214	-2.46674
0.12207	237.799	-2.47925e-06	0.122375	1	1180	0.0001448	-9.72089e-06	0.128574	1 µA	-0.197625	-2.47925
0.119629	237.823	-2.49542e-06	0.119904	1	1181	0.0001448	-9.72089e-06	0.126142	1 µA	-0.200096	-2.49542
0.117188	237.848	-2.5177e-06	0.117462	1	1182	0.0001448	-9.72089e-06	0.123756	1 µA	-0.202538	-2.5177
0.114746	237.872	-2.53967e-06	0.115021	1	1183	0.0001448	-9.72089e-06	0.12137	1 µA	-0.204979	-2.53967
0.112305	237.896	-2.55402e-06	0.112579	1	1184	0.0001448	-9.72089e-06	0.118964	1 µA	-0.207421	-2.55402
0.109863	237.921	-2.56714e-06	0.110168	1	1185	0.0001448	-9.72089e-06	0.116586	1 µA	-0.209832	-2.56714
0.107422	237.945	-2.58636e-06	0.107727	1	1186	0.0001448	-9.72089e-06	0.114193	1 µA	-0.212273	-2.58636
0.10498	237.97	-2.60956e-06	0.105286	1	1187	0.0001448	-9.72089e-06	0.11181	1 µA	-0.214714	-2.60956
0.102539	237.994	-2.62787e-06	0.102875	1	1188	0.0001448	-9.72089e-06	0.109444	1 µA	-0.217125	-2.62787
0.100098	238.019	-2.64069e-06	0.100464	1	1189	0.0001448	-9.72089e-06	0.107066	1 µA	-0.219536	-2.64069
0.0976562	238.043	-2.65625e-06	0.0979919	1	1190	0.0001448	-9.72089e-06	0.104633	1 µA	-0.222008	-2.65625
0.0952148	238.067	-2.67822e-06	0.09552	1	1191	0.0001448	-9.72089e-06	0.102216	1 µA	-0.22448	-2.67822
0.0927734	238.092	-2.69989e-06	0.0931702	1	1192	0.0001448	-9.72089e-06	0.0999199	1 µA	-0.22683	-2.69989
0.090332	238.116	-2.71484e-06	0.0906677	1	1193	0.0001448	-9.72089e-06	0.0974548	1 µA	-0.229332	-2.71484
0.0878906	238.141	-2.72797e-06	0.0882568	1	1194	0.0001448	-9.72089e-06	0.0950768	1 µA	-0.231743	-2.72797
0.0854492	238.165	-2.74658e-06	0.0857544	1	1195	0.0001448	-9.72089e-06	0.0926208	1 µA	-0.234246	-2.74658
0.0830078	238.189	-2.76947e-06	0.083374	1	1196	0.0001448	-9.72089e-06	0.0902977	1 µA	-0.236626	-2.76947
0.0805664	238.214	-2.78809e-06	0.0809631	1	1197	0.0001448	-9.72089e-06	0.0879333	1 µA	-0.239037	-2.78809
0.078125	238.238	-2.8009e-06	0.0784607	1	1198	0.0001448	-9.72089e-06	0.085463	1 µA	-0.241539	-2.8009
0.0756836	238.263	-2.81586e-06	0.0761108	1	1199	0.0001448	-9.72089e-06	0.0831505	1 µA	-0.243889	-2.81586
0.0732422	238.287	-2.83722e-06	0.0736084	1	1200	0.0001448	-9.72089e-06	0.0807014	1 µA	-0.246392	-2.83722
0.0708008	238.311	-2.8595e-06	0.0712585	1	1201	0.0001448	-9.72089e-06	0.0784073	1 µA	-0.248741	-2.8595
0.0683594	238.336	-2.87445e-06	0.0687561	1	1202	0.0001448	-9.72089e-06	0.0759422	1 µA	-0.251244	-2.87445
0.065918	238.36	-2.88696e-06	0.0663757	1	1203	0.0001448	-9.72089e-06	0.0735931	1 µA	-0.253624	-2.88696
0.0634766	238.385	-2.90497e-06	0.0639343	1	1204	0.0001448	-9.72089e-06	0.0711967	1 µA	-0.256066	-2.90497
0.0610352	238.409	-2.92786e-06	0.0614319	1	1205	0.0001448	-9.72089e-06	0.0687515	1 µA	-0.258568	-2.92786
0.0585938	238.434	-2.94647e-06	0.059021	1	1206	0.0001448	-9.72089e-06	0.0663872	1 µA	-0.260979	-2.94647
0.0561523	238.458	-2.95898e-06	0.0566406	1	1207	0.0001448	-9.72089e-06	0.0640381	1 µA	-0.263359	-2.95898
0.0537109	238.482	-2.97333e-06	0.0541992	1	1208	0.0001448	-9.72089e-06	0.0616325	1 µA	-0.265801	-2.97333
0.0512695	238.507	-2.99408e-06	0.0517883	1	1209	0.0001448	-9.72089e-06	0.0592735	1 µA	-0.268212	-2.99408
0.0488281	238.531	-3.01605e-06	0.0492859	1	1210	0.0001448	-9.72089e-06	0.056826	1 µA	-0.270714	-3.01605
0.0463867	238.556	-3.03101e-06	0.0464081	1	1211	0.0001448	-9.72089e-06	0.0539856	10 µA	-0.273592	-3.03101
0.0439453	238.58	-3.04321e-06	0.0440002	1	1212	0.0001448	-9.72089e-06	0.0516083	10 µA	-0.276	-3.04321
0.0415039	238.604	-3.06061e-06	0.0415588	1	1213	0.0001448	-9.72089e-06	0.0492104	10 µA	-0.278441	-3.06061
0.0390625	238.629	-3.08319e-06	0.0391174	1	1214	0.0001448	-9.72089e-06	0.0468254	10 µA	-0.280883	-3.08319
0.0366211	238.653	-3.10211e-06	0.0366577	1	1215	0.0001448	-9.72089e-06	0.044413	10 µA	-0.283342	-3.10211
0.0341797	238.678	-3.11432e-06	0.0342072	1	1216	0.0001448	-9.72089e-06	0.041993	10 µA	-0.285793	-3.11432
0.0317383	238.702	-3.12775e-06	0.031781	1	1217	0.0001448	-9.72089e-06	0.0396004	10 µA	-0.288219	-3.12775
0.0292969	238.727	-3.14819e-06	0.0293579	1	1218	0.0001448	-9.72089e-06	0.0372284	10 µA	-0.290642	-3.14819
0.0268555	238.751	-3.16956e-06	0.0268982	1	1219	0.0001448	-9.72089e-06	0.0348221	10 µA	-0.293102	-3.16956
0.0244141	238.775	-3.18451e-06	0.0244812	1	1220	0.0001448	-9.72089e-06	0.0324425	10 µA	-0.295519	-3.18451
0.0219727	238.8	-3.19611e-06	0.0220428	1	1221	0.0001448	-9.72089e-06	0.0300331	10 µA	-0.297957	-3.19611
0.0195312	238.824	-3.21289e-06	0.0195984	1	1222	0.0001448	-9.72089e-06	0.0276306	10 µA	-0.300402	-3.21289
0.0170898	238.849	-3.23425e-06	0.0171539	1	1223	0.0001448	-9.72089e-06	0.0252396	10 µA	-0.302846	-3.23425
0.0146484	238.873	-3.25287e-06	0.0147156	1	1224	0.0001448	-9.72089e-06	0.0228477	10 µA	-0.305284	-3.25287
0.012207	238.897	-3.26538e-06	0.0122894	1	1225	0.0001448	-9.72089e-06	0.0204529	10 µA	-0.307711	-3.26538
0.00976562	238.922	-3.2782e-06	0.00984802	1	1226	0.0001448	-9.72089e-06	0.0180435	10 µA	-0.310152	-3.2782
0.00732422	238.946	-3.29742e-06	0.00741272	1	1227	0.0001448	-9.72089e-06	0.0156563	10 µA	-0.312587	-3.29742
0.00488281	238.971	-3.31909e-06	0.00498657	1	1228	0.0001448	-9.72089e-06	0.0132843	10 µA	-0.315013	-3.31909
0.00244141	238.995	-3.33435e-06	0.00253601	1	1229	0.0001448	-9.72089e-06	0.0108719	10 µA	-0.317464	-3.33435
0	239.019	-3.34595e-06	9.76562e-05	1	1230	0.0001448	-9.72089e-06	0.00846252	10 µA	-0.319902	-3.34595
0.00244141	239.044	-3.18024e-06	0.00252991	1	1231	0.0001448	-9.72089e-06	0.0104805	10 µA	-0.31747	-3.18024

## Sheet: Fig8c
Potential applied (V)	Time (s)	WE(1).Current (A)	WE(1).Potential (V)	Scan	Index	Q+	Q-	Corrected potential (V) (ohmic drop)	Current range	Corrected potential (V) to Fc/Fc+	Current (μA)
0.00244141	207.728	-5.28259e-07	0.0025177	1	1	0.000135177	-2.81278e-05	0.00383835	10 µA	-0.317482	-0.528259
0.00488281	207.752	-5.13916e-07	0.00497437	1	2	0.000135177	-2.81278e-05	0.00625916	10 µA	-0.315026	-0.513916
0.00732422	207.776	-4.96521e-07	0.00740356	1	3	0.000135177	-2.81278e-05	0.00864487	10 µA	-0.312596	-0.496521
0.00976562	207.801	-4.77631e-07	0.00984497	1	4	0.000135177	-2.81278e-05	0.011039	10 µA	-0.310155	-0.477631
0.012207	207.825	-4.63989e-07	0.0123199	1	5	0.000135177	-2.81278e-05	0.0134799	1 µA	-0.30768	-0.463989
0.0146484	207.85	-4.57794e-07	0.0147339	1	6	0.000135177	-2.81278e-05	0.0158784	1 µA	-0.305266	-0.457794
0.0170898	207.874	-4.49219e-07	0.0171814	1	7	0.000135177	-2.81278e-05	0.0183044	1 µA	-0.302819	-0.449219
0.0195312	207.899	-4.34601e-07	0.0195953	1	8	0.000135177	-2.81278e-05	0.0206818	1 µA	-0.300405	-0.434601
0.0219727	207.923	-4.21295e-07	0.0220337	1	9	0.000135177	-2.81278e-05	0.0230869	1 µA	-0.297966	-0.421295
0.0244141	207.947	-4.14703e-07	0.0244751	1	10	0.000135177	-2.81278e-05	0.0255119	1 µA	-0.295525	-0.414703
0.0268555	207.972	-4.10706e-07	0.0269043	1	11	0.000135177	-2.81278e-05	0.0279311	1 µA	-0.293096	-0.410706
0.0292969	207.996	-4.00513e-07	0.0293488	1	12	0.000135177	-2.81278e-05	0.03035	1 µA	-0.290651	-0.400513
0.0317383	208.021	-3.86536e-07	0.0317841	1	13	0.000135177	-2.81278e-05	0.0327504	1 µA	-0.288216	-0.386536
0.0341797	208.045	-3.77045e-07	0.0342255	1	14	0.000135177	-2.81278e-05	0.0351681	1 µA	-0.285775	-0.377045
0.0366211	208.069	-3.74115e-07	0.036673	1	15	0.000135177	-2.81278e-05	0.0376083	1 µA	-0.283327	-0.374115
0.0390625	208.094	-3.685e-07	0.0391296	1	16	0.000135177	-2.81278e-05	0.0400509	1 µA	-0.28087	-0.3685
0.0415039	208.118	-3.5672e-07	0.0415527	1	17	0.000135177	-2.81278e-05	0.0424445	1 µA	-0.278447	-0.35672
0.0439453	208.143	-3.44818e-07	0.0439972	1	18	0.000135177	-2.81278e-05	0.0448592	1 µA	-0.276003	-0.344818
0.0463867	208.167	-3.40027e-07	0.0464233	1	19	0.000135177	-2.81278e-05	0.0472734	1 µA	-0.273577	-0.340027
0.0488281	208.192	-3.37708e-07	0.0488586	1	20	0.000135177	-2.81278e-05	0.0497029	1 µA	-0.271141	-0.337708
0.0512695	208.216	-3.29651e-07	0.0513611	1	21	0.000135177	-2.81278e-05	0.0521852	1 µA	-0.268639	-0.329651
0.0537109	208.24	-3.17139e-07	0.0537109	1	22	0.000135177	-2.81278e-05	0.0545038	1 µA	-0.266289	-0.317139
0.0561523	208.265	-3.0896e-07	0.0561523	1	23	0.000135177	-2.81278e-05	0.0569247	1 µA	-0.263848	-0.30896
0.0585938	208.289	-3.06854e-07	0.0585327	1	24	0.000135177	-2.81278e-05	0.0592999	1 µA	-0.261467	-0.306854
0.0610352	208.314	-3.03101e-07	0.0610657	1	25	0.000135177	-2.81278e-05	0.0618234	1 µA	-0.258934	-0.303101
0.0634766	208.338	-2.92725e-07	0.0635071	1	26	0.000135177	-2.81278e-05	0.0642389	1 µA	-0.256493	-0.292725
0.065918	208.362	-2.81555e-07	0.065918	1	27	0.000135177	-2.81278e-05	0.0666219	1 µA	-0.254082	-0.281555
0.0683594	208.387	-2.77191e-07	0.0683289	1	28	0.000135177	-2.81278e-05	0.0690218	1 µA	-0.251671	-0.277191
0.0708008	208.411	-2.75909e-07	0.0708008	1	29	0.000135177	-2.81278e-05	0.0714906	1 µA	-0.249199	-0.275909
0.0732422	208.436	-2.69562e-07	0.0732422	1	30	0.000135177	-2.81278e-05	0.0739161	1 µA	-0.246758	-0.269562
0.0756836	208.46	-2.58087e-07	0.0756836	1	31	0.000135177	-2.81278e-05	0.0763288	1 µA	-0.244316	-0.258087
0.078125	208.484	-2.50214e-07	0.078064	1	32	0.000135177	-2.81278e-05	0.0786895	1 µA	-0.241936	-0.250214
0.0805664	208.509	-2.48383e-07	0.0805664	1	33	0.000135177	-2.81278e-05	0.0811874	1 µA	-0.239434	-0.248383
0.0830078	208.533	-2.45728e-07	0.0829468	1	34	0.000135177	-2.81278e-05	0.0835611	1 µA	-0.237053	-0.245728
0.0854492	208.558	-2.36572e-07	0.0853882	1	35	0.000135177	-2.81278e-05	0.0859796	1 µA	-0.234612	-0.236572
0.0878906	208.582	-2.25983e-07	0.0878601	1	36	0.000135177	-2.81278e-05	0.0884251	1 µA	-0.23214	-0.225983
0.090332	208.607	-2.21313e-07	0.090271	1	37	0.000135177	-2.81278e-05	0.0908243	1 µA	-0.229729	-0.221313
0.0927734	208.631	-2.20886e-07	0.0927124	1	38	0.000135177	-2.81278e-05	0.0932646	1 µA	-0.227288	-0.220886
0.0952148	208.655	-2.15668e-07	0.0951843	1	39	0.000135177	-2.81278e-05	0.0957235	1 µA	-0.224816	-0.215668
0.0976562	208.68	-2.04956e-07	0.0976257	1	40	0.000135177	-2.81278e-05	0.0981381	1 µA	-0.222374	-0.204956
0.100098	208.704	-1.96869e-07	0.100037	1	41	0.000135177	-2.81278e-05	0.100529	1 µA	-0.219963	-0.196869
0.102539	208.729	-1.95343e-07	0.102478	1	42	0.000135177	-2.81278e-05	0.102966	1 µA	-0.217522	-0.195343
0.10498	208.753	-1.93756e-07	0.104919	1	43	0.000135177	-2.81278e-05	0.105404	1 µA	-0.215081	-0.193756
0.107422	208.777	-1.85455e-07	0.107391	1	44	0.000135177	-2.81278e-05	0.107855	1 µA	-0.212609	-0.185455
0.109863	208.802	-1.7514e-07	0.109772	1	45	0.000135177	-2.81278e-05	0.11021	1 µA	-0.210228	-0.17514
0.112305	208.826	-1.7038e-07	0.112213	1	46	0.000135177	-2.81278e-05	0.112639	1 µA	-0.207787	-0.17038
0.114746	208.851	-1.70471e-07	0.114655	1	47	0.000135177	-2.81278e-05	0.115081	1 µA	-0.205345	-0.170471
0.117188	208.875	-1.65588e-07	0.117096	1	48	0.000135177	-2.81278e-05	0.11751	1 µA	-0.202904	-0.165588
0.119629	208.9	-1.55212e-07	0.119507	1	49	0.000135177	-2.81278e-05	0.119895	1 µA	-0.200493	-0.155212
0.12207	208.924	-1.47278e-07	0.121918	1	50	0.000135177	-2.81278e-05	0.122286	1 µA	-0.198082	-0.147278
0.124512	208.948	-1.4563e-07	0.12442	1	51	0.000135177	-2.81278e-05	0.124784	1 µA	-0.19558	-0.14563
0.126953	208.973	-1.44623e-07	0.126892	1	52	0.000135177	-2.81278e-05	0.127254	1 µA	-0.193108	-0.144623
0.129395	208.997	-1.36932e-07	0.129333	1	53	0.000135177	-2.81278e-05	0.129676	1 µA	-0.190667	-0.136932
0.131836	209.022	-1.26709e-07	0.131744	1	54	0.000135177	-2.81278e-05	0.132061	1 µA	-0.188256	-0.126709
0.134277	209.046	-1.21521e-07	0.134186	1	55	0.000135177	-2.81278e-05	0.13449	1 µA	-0.185814	-0.121521
0.136719	209.07	-1.21643e-07	0.136627	1	56	0.000135177	-2.81278e-05	0.136931	1 µA	-0.183373	-0.121643
0.13916	209.095	-1.1792e-07	0.139038	1	57	0.000135177	-2.81278e-05	0.139333	1 µA	-0.180962	-0.11792
0.141602	209.119	-1.07941e-07	0.141541	1	58	0.000135177	-2.81278e-05	0.14181	1 µA	-0.178459	-0.107941
0.144043	209.144	-9.93347e-08	0.14389	1	59	0.000135177	-2.81278e-05	0.144139	1 µA	-0.17611	-0.0993347
0.146484	209.168	-9.75952e-08	0.146332	1	60	0.000135177	-2.81278e-05	0.146576	1 µA	-0.173668	-0.0975952
0.148926	209.192	-9.69238e-08	0.148743	1	61	0.000135177	-2.81278e-05	0.148985	1 µA	-0.171257	-0.0969238
0.151367	209.217	-9.00269e-08	0.151184	1	62	0.000135177	-2.81278e-05	0.151409	1 µA	-0.168816	-0.0900269
0.153809	209.241	-7.94373e-08	0.153717	1	63	0.000135177	-2.81278e-05	0.153916	1 µA	-0.166283	-0.0794373
0.15625	209.266	-7.3822e-08	0.15625	1	64	0.000135177	-2.81278e-05	0.156435	100 nA	-0.16375	-0.073822
0.158691	209.29	-7.35779e-08	0.1586	1	65	0.000135177	-2.81278e-05	0.158784	100 nA	-0.1614	-0.0735779
0.161133	209.315	-7.05872e-08	0.161041	1	66	0.000135177	-2.81278e-05	0.161218	100 nA	-0.158959	-0.0705872
0.163574	209.339	-6.10352e-08	0.163452	1	67	0.000135177	-2.81278e-05	0.163605	100 nA	-0.156548	-0.0610352
0.166016	209.363	-5.19104e-08	0.165894	1	68	0.000135177	-2.81278e-05	0.166023	100 nA	-0.154106	-0.0519104
0.168457	209.388	-4.92249e-08	0.168335	1	69	0.000135177	-2.81278e-05	0.168458	100 nA	-0.151665	-0.0492249
0.170898	209.412	-4.88586e-08	0.170715	1	70	0.000135177	-2.81278e-05	0.170837	100 nA	-0.149285	-0.0488586
0.17334	209.437	-4.23798e-08	0.173157	1	71	0.000135177	-2.81278e-05	0.173263	100 nA	-0.146843	-0.0423798
0.175781	209.461	-3.21625e-08	0.17569	1	72	0.000135177	-2.81278e-05	0.17577	100 nA	-0.14431	-0.0321625
0.178223	209.485	-2.55646e-08	0.178009	1	73	0.000135177	-2.81278e-05	0.178073	100 nA	-0.141991	-0.0255646
0.180664	209.51	-2.50031e-08	0.180542	1	74	0.000135177	-2.81278e-05	0.180604	100 nA	-0.139458	-0.0250031
0.183105	209.534	-2.26501e-08	0.182953	1	75	0.000135177	-2.81278e-05	0.18301	100 nA	-0.137047	-0.0226501
0.185547	209.559	-1.3504e-08	0.185333	1	76	0.000135177	-2.81278e-05	0.185367	100 nA	-0.134667	-0.013504
0.187988	209.583	-3.69873e-09	0.187775	1	77	0.000135177	-2.81278e-05	0.187784	100 nA	-0.132225	-0.00369873
0.19043	209.608	-6.83594e-10	0.190186	1	78	0.000135177	-2.81278e-05	0.190187	100 nA	-0.129814	-0.000683594
0.192871	209.632	-4.02832e-10	0.192657	1	79	0.000135177	-2.81278e-05	0.192658	100 nA	-0.127343	-0.000402832
0.195312	209.656	5.65186e-09	0.195129	1	80	0.000135177	-2.81278e-05	0.195115	100 nA	-0.124871	0.00565186
0.197754	209.681	1.61102e-08	0.19754	1	81	0.000135177	-2.81278e-05	0.1975	100 nA	-0.12246	0.0161102
0.200195	209.705	2.29462e-08	0.199921	1	82	0.000135177	-2.81278e-05	0.199863	100 nA	-0.120079	0.0229462
0.202637	209.73	2.37305e-08	0.202393	1	83	0.000135177	-2.81278e-05	0.202333	100 nA	-0.117607	0.0237305
0.205078	209.754	2.59399e-08	0.204803	1	84	0.000135177	-2.81278e-05	0.204739	100 nA	-0.115197	0.0259399
0.20752	209.778	3.46069e-08	0.207245	1	85	0.000135177	-2.81278e-05	0.207158	100 nA	-0.112755	0.0346069
0.209961	209.803	4.42566e-08	0.209625	1	86	0.000135177	-2.81278e-05	0.209515	100 nA	-0.110375	0.0442566
0.212402	209.827	4.80652e-08	0.212097	1	87	0.000135177	-2.81278e-05	0.211977	100 nA	-0.107903	0.0480652
0.214844	209.852	4.776e-08	0.214539	1	88	0.000135177	-2.81278e-05	0.214419	100 nA	-0.105461	0.04776
0.217285	209.876	5.2887e-08	0.216919	1	89	0.000135177	-2.81278e-05	0.216787	100 nA	-0.103081	0.052887
0.219727	209.9	6.31409e-08	0.21933	1	90	0.000135177	-2.81278e-05	0.219172	100 nA	-0.10067	0.0631409
0.222168	209.925	7.01904e-08	0.221771	1	91	0.000135177	-2.81278e-05	0.221596	100 nA	-0.0982288	0.0701904
0.224609	209.949	7.1106e-08	0.224182	1	92	0.000135177	-2.81278e-05	0.224004	100 nA	-0.0958179	0.071106
0.227051	209.974	7.22046e-08	0.226562	1	93	0.000135177	-2.81278e-05	0.226382	100 nA	-0.0934375	0.0722046
0.229492	209.998	8.02002e-08	0.229065	1	94	0.000135177	-2.81278e-05	0.228864	100 nA	-0.0909351	0.0802002
0.231934	210.023	8.97827e-08	0.231476	1	95	0.000135177	-2.81278e-05	0.231251	100 nA	-0.0885242	0.0897827
0.234375	210.047	9.36584e-08	0.233917	1	96	0.000135177	-2.81278e-05	0.233683	100 nA	-0.0860828	0.0936584
0.236816	210.071	9.27124e-08	0.236359	1	97	0.000135177	-2.81278e-05	0.236127	100 nA	-0.0836414	0.0927124
0.239258	210.096	9.66492e-08	0.238831	1	98	0.000135177	-2.81278e-05	0.238589	100 nA	-0.0811694	0.0966492
0.241699	210.12	1.06232e-07	0.241241	1	99	0.000135177	-2.81278e-05	0.240976	100 nA	-0.0787585	0.106232
0.244141	210.145	1.13312e-07	0.243683	1	100	0.000135177	-2.81278e-05	0.2434	100 nA	-0.0763171	0.113312
0.246582	210.169	1.13586e-07	0.246094	1	101	0.000135177	-2.81278e-05	0.24581	100 nA	-0.0739063	0.113586
0.249023	210.193	1.13922e-07	0.248535	1	102	0.000135177	-2.81278e-05	0.24825	100 nA	-0.0714648	0.113922
0.251465	210.218	1.20789e-07	0.250946	1	103	0.000135177	-2.81278e-05	0.250644	100 nA	-0.069054	0.120789
0.253906	210.242	1.30035e-07	0.253418	1	104	0.000135177	-2.81278e-05	0.253093	100 nA	-0.066582	0.130035
0.256348	210.267	1.33484e-07	0.255859	1	105	0.000135177	-2.81278e-05	0.255526	100 nA	-0.0641406	0.133484
0.258789	210.291	1.32141e-07	0.25827	1	106	0.000135177	-2.81278e-05	0.25794	100 nA	-0.0617297	0.132141
0.26123	210.316	1.34949e-07	0.260651	1	107	0.000135177	-2.81278e-05	0.260313	100 nA	-0.0593494	0.134949
0.263672	210.34	1.43738e-07	0.263123	1	108	0.000135177	-2.81278e-05	0.262763	100 nA	-0.0568774	0.143738
0.266113	210.364	1.50452e-07	0.265564	1	109	0.000135177	-2.81278e-05	0.265188	100 nA	-0.054436	0.150452
0.268555	210.389	1.50879e-07	0.267975	1	110	0.000135177	-2.81278e-05	0.267598	100 nA	-0.0520251	0.150879
0.270996	210.413	1.50146e-07	0.270386	1	111	0.000135177	-2.81278e-05	0.27001	100 nA	-0.0496143	0.150146
0.273438	210.438	1.56006e-07	0.272858	1	112	0.000135177	-2.81278e-05	0.272468	100 nA	-0.0471423	0.156006
0.275879	210.462	1.65009e-07	0.275299	1	113	0.000135177	-2.81278e-05	0.274887	100 nA	-0.0447009	0.165009
0.27832	210.486	1.68579e-07	0.27774	1	114	0.000135177	-2.81278e-05	0.277319	100 nA	-0.0422595	0.168579
0.280762	210.511	1.66809e-07	0.280121	1	115	0.000135177	-2.81278e-05	0.279704	100 nA	-0.0398792	0.166809
0.283203	210.535	1.68488e-07	0.282593	1	116	0.000135177	-2.81278e-05	0.282172	100 nA	-0.0374072	0.168488
0.285645	210.56	1.76605e-07	0.285004	1	117	0.000135177	-2.81278e-05	0.284562	100 nA	-0.0349963	0.176605
0.288086	210.584	1.83319e-07	0.287384	1	118	0.000135177	-2.81278e-05	0.286926	100 nA	-0.032616	0.183319
0.290527	210.609	1.83838e-07	0.289795	1	119	0.000135177	-2.81278e-05	0.289335	100 nA	-0.0302051	0.183838
0.292969	210.633	1.82465e-07	0.292267	1	120	0.000135177	-2.81278e-05	0.291811	100 nA	-0.0277332	0.182465
0.29541	210.657	1.87531e-07	0.294708	1	121	0.000135177	-2.81278e-05	0.294239	100 nA	-0.0252917	0.187531
0.297852	210.682	1.96167e-07	0.297119	1	122	0.000135177	-2.81278e-05	0.296629	100 nA	-0.0228809	0.196167
0.300293	210.706	2.00104e-07	0.299561	1	123	0.000135177	-2.81278e-05	0.29906	100 nA	-0.0204395	0.200104
0.302734	210.731	1.98334e-07	0.302063	1	124	0.000135177	-2.81278e-05	0.301567	100 nA	-0.017937	0.198334
0.305176	210.755	1.99524e-07	0.304474	1	125	0.000135177	-2.81278e-05	0.303975	100 nA	-0.0155261	0.199524
0.307617	210.779	2.07031e-07	0.306854	1	126	0.000135177	-2.81278e-05	0.306337	100 nA	-0.0131458	0.207031
0.310059	210.804	2.14264e-07	0.309265	1	127	0.000135177	-2.81278e-05	0.308729	100 nA	-0.0107349	0.214264
0.3125	210.828	2.15332e-07	0.311737	1	128	0.000135177	-2.81278e-05	0.311199	100 nA	-0.00826294	0.215332
0.314941	210.853	2.13593e-07	0.314209	1	129	0.000135177	-2.81278e-05	0.313675	100 nA	-0.00579102	0.213593
0.317383	210.877	2.17834e-07	0.316681	1	130	0.000135177	-2.81278e-05	0.316136	100 nA	-0.00331909	0.217834
0.319824	210.901	2.26654e-07	0.319092	1	131	0.000135177	-2.81278e-05	0.318525	100 nA	-0.000908203	0.226654
0.322266	210.926	2.30804e-07	0.321472	1	132	0.000135177	-2.81278e-05	0.320895	100 nA	0.00147217	0.230804
0.324707	210.95	2.29492e-07	0.323883	1	133	0.000135177	-2.81278e-05	0.323309	100 nA	0.00388306	0.229492
0.327148	210.975	2.30011e-07	0.326355	1	134	0.000135177	-2.81278e-05	0.32578	100 nA	0.00635498	0.230011
0.32959	210.999	2.37274e-07	0.328766	1	135	0.000135177	-2.81278e-05	0.328173	100 nA	0.00876587	0.237274
0.332031	211.024	2.45026e-07	0.331146	1	136	0.000135177	-2.81278e-05	0.330534	100 nA	0.0111462	0.245026
0.334473	211.048	2.46429e-07	0.333588	1	137	0.000135177	-2.81278e-05	0.332972	100 nA	0.0135876	0.246429
0.336914	211.072	2.44537e-07	0.33609	1	138	0.000135177	-2.81278e-05	0.335479	100 nA	0.0160901	0.244537
0.339355	211.097	2.4881e-07	0.338501	1	139	0.000135177	-2.81278e-05	0.337879	100 nA	0.018501	0.24881
0.341797	211.121	2.57446e-07	0.340851	1	140	0.000135177	-2.81278e-05	0.340207	100 nA	0.0208508	0.257446
0.344238	211.146	2.62604e-07	0.343323	1	141	0.000135177	-2.81278e-05	0.342666	100 nA	0.0233228	0.262604
0.34668	211.17	2.61688e-07	0.345764	1	142	0.000135177	-2.81278e-05	0.34511	100 nA	0.0257642	0.261688
0.349121	211.194	2.62115e-07	0.348175	1	143	0.000135177	-2.81278e-05	0.34752	100 nA	0.028175	0.262115
0.351562	211.219	2.69348e-07	0.350616	1	144	0.000135177	-2.81278e-05	0.349943	100 nA	0.0306165	0.269348
0.354004	211.243	2.77649e-07	0.353058	1	145	0.000135177	-2.81278e-05	0.352364	100 nA	0.0330579	0.277649
0.356445	211.268	2.79785e-07	0.355438	1	146	0.000135177	-2.81278e-05	0.354739	100 nA	0.0354382	0.279785
0.358887	211.292	2.78381e-07	0.35788	1	147	0.000135177	-2.81278e-05	0.357184	100 nA	0.0378796	0.278381
0.361328	211.317	2.82104e-07	0.360321	1	148	0.000135177	-2.81278e-05	0.359616	100 nA	0.040321	0.282104
0.36377	211.341	2.91046e-07	0.362762	1	149	0.000135177	-2.81278e-05	0.362035	100 nA	0.0427625	0.291046
0.366211	211.365	2.97241e-07	0.365204	1	150	0.000135177	-2.81278e-05	0.364461	100 nA	0.0452039	0.297241
0.368652	211.39	2.97058e-07	0.367584	1	151	0.000135177	-2.81278e-05	0.366842	100 nA	0.0475842	0.297058
0.371094	211.414	2.97516e-07	0.370056	1	152	0.000135177	-2.81278e-05	0.369312	100 nA	0.0500562	0.297516
0.373535	211.439	3.04596e-07	0.372437	1	153	0.000135177	-2.81278e-05	0.371675	100 nA	0.0524365	0.304596
0.375977	211.463	3.13782e-07	0.375458	1	154	0.000135177	-2.81278e-05	0.374673	1 µA	0.0554578	0.313782
0.378418	211.487	3.16528e-07	0.37796	1	155	0.000135177	-2.81278e-05	0.377169	1 µA	0.0579602	0.316528
0.380859	211.512	3.15643e-07	0.380371	1	156	0.000135177	-2.81278e-05	0.379582	1 µA	0.0603711	0.315643
0.383301	211.536	3.19855e-07	0.382874	1	157	0.000135177	-2.81278e-05	0.382074	1 µA	0.0628735	0.319855
0.385742	211.561	3.29407e-07	0.385284	1	158	0.000135177	-2.81278e-05	0.384461	1 µA	0.0652844	0.329407
0.388184	211.585	3.36273e-07	0.387695	1	159	0.000135177	-2.81278e-05	0.386855	1 µA	0.0676953	0.336273
0.390625	211.609	3.36914e-07	0.390137	1	160	0.000135177	-2.81278e-05	0.389294	1 µA	0.0701367	0.336914
0.393066	211.634	3.3783e-07	0.392578	1	161	0.000135177	-2.81278e-05	0.391734	1 µA	0.0725781	0.33783
0.395508	211.658	3.45276e-07	0.394958	1	162	0.000135177	-2.81278e-05	0.394095	1 µA	0.0749585	0.345276
0.397949	211.683	3.55072e-07	0.39743	1	163	0.000135177	-2.81278e-05	0.396543	1 µA	0.0774304	0.355072
0.400391	211.707	3.59467e-07	0.399872	1	164	0.000135177	-2.81278e-05	0.398973	1 µA	0.0798718	0.359467
0.402832	211.732	3.59222e-07	0.402313	1	165	0.000135177	-2.81278e-05	0.401415	1 µA	0.0823132	0.359222
0.405273	211.756	3.63342e-07	0.404694	1	166	0.000135177	-2.81278e-05	0.403785	1 µA	0.0846936	0.363342
0.407715	211.78	3.73352e-07	0.407227	1	167	0.000135177	-2.81278e-05	0.406293	1 µA	0.0872266	0.373352
0.410156	211.805	3.81836e-07	0.409607	1	168	0.000135177	-2.81278e-05	0.408652	1 µA	0.0896069	0.381836
0.412598	211.829	3.8324e-07	0.412048	1	169	0.000135177	-2.81278e-05	0.41109	1 µA	0.0920483	0.38324
0.415039	211.854	3.84613e-07	0.41452	1	170	0.000135177	-2.81278e-05	0.413559	1 µA	0.0945203	0.384613
0.41748	211.878	3.92456e-07	0.416901	1	171	0.000135177	-2.81278e-05	0.415919	1 µA	0.0969006	0.392456
0.419922	211.902	4.03168e-07	0.419342	1	172	0.000135177	-2.81278e-05	0.418334	1 µA	0.099342	0.403168
0.422363	211.927	4.08691e-07	0.421814	1	173	0.000135177	-2.81278e-05	0.420792	1 µA	0.101814	0.408691
0.424805	211.951	4.09271e-07	0.424194	1	174	0.000135177	-2.81278e-05	0.423171	1 µA	0.104194	0.409271
0.427246	211.976	4.13727e-07	0.426697	1	175	0.000135177	-2.81278e-05	0.425662	1 µA	0.106697	0.413727
0.429688	212	4.24561e-07	0.429138	1	176	0.000135177	-2.81278e-05	0.428077	1 µA	0.109138	0.424561
0.432129	212.025	4.33899e-07	0.43158	1	177	0.000135177	-2.81278e-05	0.430495	1 µA	0.11158	0.433899
0.43457	212.049	4.37134e-07	0.434052	1	178	0.000135177	-2.81278e-05	0.432959	1 µA	0.114052	0.437134
0.437012	212.073	4.3869e-07	0.436462	1	179	0.000135177	-2.81278e-05	0.435366	1 µA	0.116462	0.43869
0.439453	212.098	4.47052e-07	0.438873	1	180	0.000135177	-2.81278e-05	0.437756	1 µA	0.118873	0.447052
0.441895	212.122	4.58496e-07	0.441345	1	181	0.000135177	-2.81278e-05	0.440199	1 µA	0.121345	0.458496
0.444336	212.147	4.65485e-07	0.443787	1	182	0.000135177	-2.81278e-05	0.442623	1 µA	0.123787	0.465485
0.446777	212.171	4.67285e-07	0.446228	1	183	0.000135177	-2.81278e-05	0.44506	1 µA	0.126228	0.467285
0.449219	212.195	4.71771e-07	0.448669	1	184	0.000135177	-2.81278e-05	0.44749	1 µA	0.128669	0.471771
0.45166	212.22	4.8291e-07	0.451141	1	185	0.000135177	-2.81278e-05	0.449934	1 µA	0.131141	0.48291
0.454102	212.244	4.93469e-07	0.453491	1	186	0.000135177	-2.81278e-05	0.452258	1 µA	0.133491	0.493469
0.456543	212.269	4.97437e-07	0.455872	1	187	0.000135177	-2.81278e-05	0.454628	1 µA	0.135872	0.497437
0.458984	212.293	4.99268e-07	0.458374	1	188	0.000135177	-2.81278e-05	0.457126	1 µA	0.138374	0.499268
0.461426	212.317	5.07812e-07	0.460846	1	189	0.000135177	-2.81278e-05	0.459576	1 µA	0.140846	0.507812
0.463867	212.342	5.19714e-07	0.463257	1	190	0.000135177	-2.81278e-05	0.461958	1 µA	0.143257	0.519714
0.466309	212.366	5.27649e-07	0.465698	1	191	0.000135177	-2.81278e-05	0.464379	1 µA	0.145698	0.527649
0.46875	212.391	5.29785e-07	0.468109	1	192	0.000135177	-2.81278e-05	0.466785	1 µA	0.148109	0.529785
0.471191	212.415	5.34363e-07	0.470581	1	193	0.000135177	-2.81278e-05	0.469245	1 µA	0.150581	0.534363
0.473633	212.44	5.45349e-07	0.472961	1	194	0.000135177	-2.81278e-05	0.471598	1 µA	0.152961	0.545349
0.476074	212.464	5.56335e-07	0.475403	1	195	0.000135177	-2.81278e-05	0.474012	1 µA	0.155403	0.556335
0.478516	212.488	5.61218e-07	0.477875	1	196	0.000135177	-2.81278e-05	0.476472	1 µA	0.157875	0.561218
0.480957	212.513	5.63354e-07	0.480286	1	197	0.000135177	-2.81278e-05	0.478877	1 µA	0.160286	0.563354
0.483398	212.537	5.71289e-07	0.482727	1	198	0.000135177	-2.81278e-05	0.481299	1 µA	0.162727	0.571289
0.48584	212.562	5.83496e-07	0.485138	1	199	0.000135177	-2.81278e-05	0.483679	1 µA	0.165138	0.583496
0.488281	212.586	5.91736e-07	0.48764	1	200	0.000135177	-2.81278e-05	0.486161	1 µA	0.16764	0.591736
0.490723	212.61	5.94177e-07	0.490082	1	201	0.000135177	-2.81278e-05	0.488596	1 µA	0.170082	0.594177
0.493164	212.635	5.9845e-07	0.492462	1	202	0.000135177	-2.81278e-05	0.490966	1 µA	0.172462	0.59845
0.495605	212.659	6.09131e-07	0.494904	1	203	0.000135177	-2.81278e-05	0.493381	1 µA	0.174904	0.609131
0.498047	212.684	6.20728e-07	0.497345	1	204	0.000135177	-2.81278e-05	0.495793	1 µA	0.177345	0.620728
0.500488	212.708	6.25916e-07	0.499786	1	205	0.000135177	-2.81278e-05	0.498222	1 µA	0.179786	0.625916
0.50293	212.733	6.28052e-07	0.502228	1	206	0.000135177	-2.81278e-05	0.500658	1 µA	0.182228	0.628052
0.505371	212.757	6.35376e-07	0.504639	1	207	0.000135177	-2.81278e-05	0.50305	1 µA	0.184639	0.635376
0.507812	212.781	6.48193e-07	0.50708	1	208	0.000135177	-2.81278e-05	0.50546	1 µA	0.18708	0.648193
0.510254	212.806	6.57349e-07	0.509521	1	209	0.000135177	-2.81278e-05	0.507878	1 µA	0.189521	0.657349
0.512695	212.83	6.61011e-07	0.511993	1	210	0.000135177	-2.81278e-05	0.510341	1 µA	0.191993	0.661011
0.515137	212.855	6.64978e-07	0.514404	1	211	0.000135177	-2.81278e-05	0.512742	1 µA	0.194404	0.664978
0.517578	212.879	6.7627e-07	0.516876	1	212	0.000135177	-2.81278e-05	0.515186	1 µA	0.196876	0.67627
0.52002	212.903	6.89087e-07	0.519348	1	213	0.000135177	-2.81278e-05	0.517625	1 µA	0.199348	0.689087
0.522461	212.928	6.96106e-07	0.52179	1	214	0.000135177	-2.81278e-05	0.520049	1 µA	0.20179	0.696106
0.524902	212.952	6.99158e-07	0.5242	1	215	0.000135177	-2.81278e-05	0.522453	1 µA	0.2042	0.699158
0.527344	212.977	7.07703e-07	0.526642	1	216	0.000135177	-2.81278e-05	0.524873	1 µA	0.206642	0.707703
0.529785	213.001	7.21436e-07	0.529053	1	217	0.000135177	-2.81278e-05	0.527249	1 µA	0.209053	0.721436
0.532227	213.025	7.33032e-07	0.531494	1	218	0.000135177	-2.81278e-05	0.529662	1 µA	0.211494	0.733032
0.534668	213.05	7.38831e-07	0.533936	1	219	0.000135177	-2.81278e-05	0.532088	1 µA	0.213936	0.738831
0.537109	213.074	7.44934e-07	0.536407	1	220	0.000135177	-2.81278e-05	0.534545	1 µA	0.216407	0.744934
0.539551	213.099	7.58057e-07	0.538818	1	221	0.000135177	-2.81278e-05	0.536923	1 µA	0.218818	0.758057
0.541992	213.123	7.73315e-07	0.541229	1	222	0.000135177	-2.81278e-05	0.539296	1 µA	0.221229	0.773315
0.544434	213.148	7.83386e-07	0.543701	1	223	0.000135177	-2.81278e-05	0.541743	1 µA	0.223701	0.783386
0.546875	213.172	7.89795e-07	0.546112	1	224	0.000135177	-2.81278e-05	0.544138	1 µA	0.226112	0.789795
0.549316	213.196	8.01392e-07	0.548615	1	225	0.000135177	-2.81278e-05	0.546611	1 µA	0.228615	0.801392
0.551758	213.221	8.18481e-07	0.550995	1	226	0.000135177	-2.81278e-05	0.548949	1 µA	0.230995	0.818481
0.554199	213.245	8.34351e-07	0.553436	1	227	0.000135177	-2.81278e-05	0.55135	1 µA	0.233436	0.834351
0.556641	213.27	8.44421e-07	0.555817	1	228	0.000135177	-2.81278e-05	0.553706	1 µA	0.235817	0.844421
0.559082	213.294	8.54797e-07	0.558289	1	229	0.000135177	-2.81278e-05	0.556152	1 µA	0.238289	0.854797
0.561523	213.318	8.72192e-07	0.56073	1	230	0.000135177	-2.81278e-05	0.558549	1 µA	0.24073	0.872192
0.563965	213.343	8.92944e-07	0.563171	1	231	0.000135177	-2.81278e-05	0.560939	1 µA	0.243171	0.892944
0.566406	213.367	9.09119e-07	0.565582	1	232	0.000135177	-2.81278e-05	0.563309	1 µA	0.245582	0.909119
0.568848	213.392	9.21631e-07	0.568054	1	233	0.000135177	-2.81278e-05	0.56575	1 µA	0.248054	0.921631
0.571289	213.416	9.39331e-07	0.570496	1	234	0.000135177	-2.81278e-05	0.568147	1 µA	0.250496	0.939331
0.57373	213.441	9.63745e-07	0.572876	1	235	0.000135177	-2.81278e-05	0.570467	1 µA	0.252876	0.963745
0.576172	213.465	9.87549e-07	0.575317	1	236	0.000135177	-2.81278e-05	0.572849	1 µA	0.255317	0.987549
0.578613	213.489	1.00586e-06	0.577759	1	237	0.000135177	-2.81278e-05	0.575244	1 µA	0.257759	1.00586
0.581055	213.514	1.02539e-06	0.5802	1	238	0.000135177	-2.81278e-05	0.577637	1 µA	0.2602	1.02539
0.583496	213.538	1.05225e-06	0.582611	1	239	0.000135177	-2.81278e-05	0.57998	1 µA	0.262611	1.05225
0.585938	213.563	1.08429e-06	0.585114	1	240	0.000135177	-2.81278e-05	0.582403	1 µA	0.265114	1.08429
0.588379	213.587	1.11237e-06	0.587494	1	241	0.000135177	-2.81278e-05	0.584713	1 µA	0.267494	1.11237
0.59082	213.611	1.13739e-06	0.589905	1	242	0.000135177	-2.81278e-05	0.587061	1 µA	0.269905	1.13739
0.593262	213.636	1.16821e-06	0.592407	1	243	0.000135177	-2.81278e-05	0.589487	1 µA	0.272407	1.16821
0.595703	213.66	1.20667e-06	0.594818	1	244	0.000135177	-2.81278e-05	0.591801	1 µA	0.274818	1.20667
0.598145	213.685	1.24573e-06	0.59726	1	245	0.000135177	-2.81278e-05	0.594145	1 µA	0.27726	1.24573
0.600586	213.709	1.28113e-06	0.59967	1	246	0.000135177	-2.81278e-05	0.596468	1 µA	0.27967	1.28113
0.603027	213.733	1.31836e-06	0.602081	1	247	0.000135177	-2.81278e-05	0.598785	1 µA	0.282081	1.31836
0.605469	213.758	1.36414e-06	0.604523	1	248	0.000135177	-2.81278e-05	0.601112	1 µA	0.284523	1.36414
0.60791	213.782	1.41571e-06	0.606995	1	249	0.000135177	-2.81278e-05	0.603455	1 µA	0.286995	1.41571
0.610352	213.807	1.46515e-06	0.609314	1	250	0.000135177	-2.81278e-05	0.605651	1 µA	0.289314	1.46515
0.612793	213.831	1.51306e-06	0.611786	1	251	0.000135177	-2.81278e-05	0.608003	1 µA	0.291786	1.51306
0.615234	213.856	1.56738e-06	0.614227	1	252	0.000135177	-2.81278e-05	0.610309	1 µA	0.294227	1.56738
0.617676	213.88	1.63208e-06	0.616638	1	253	0.000135177	-2.81278e-05	0.612558	1 µA	0.296638	1.63208
0.620117	213.904	1.698e-06	0.619019	1	254	0.000135177	-2.81278e-05	0.614774	1 µA	0.299019	1.698
0.622559	213.929	1.76147e-06	0.62146	1	255	0.000135177	-2.81278e-05	0.617056	1 µA	0.30146	1.76147
0.625	213.953	1.8277e-06	0.623901	1	256	0.000135177	-2.81278e-05	0.619332	1 µA	0.303901	1.8277
0.627441	213.978	1.90552e-06	0.626282	1	257	0.000135177	-2.81278e-05	0.621518	1 µA	0.306282	1.90552
0.629883	214.002	1.98975e-06	0.628723	1	258	0.000135177	-2.81278e-05	0.623749	1 µA	0.308723	1.98975
0.632324	214.026	2.07184e-06	0.631134	1	259	0.000135177	-2.81278e-05	0.625954	1 µA	0.311134	2.07184
0.634766	214.051	2.15302e-06	0.633514	1	260	0.000135177	-2.81278e-05	0.628132	1 µA	0.313514	2.15302
0.637207	214.075	2.24304e-06	0.635956	1	261	0.000135177	-2.81278e-05	0.630348	1 µA	0.315956	2.24304
0.639648	214.1	2.34314e-06	0.638367	1	262	0.000135177	-2.81278e-05	0.632509	1 µA	0.318367	2.34314
0.64209	214.124	2.44507e-06	0.640839	1	263	0.000135177	-2.81278e-05	0.634726	1 µA	0.320839	2.44507
0.644531	214.149	2.54333e-06	0.643219	1	264	0.000135177	-2.81278e-05	0.636861	1 µA	0.323219	2.54333
0.646973	214.173	2.64648e-06	0.64563	1	265	0.000135177	-2.81278e-05	0.639014	1 µA	0.32563	2.64648
0.649414	214.197	2.76001e-06	0.648071	1	266	0.000135177	-2.81278e-05	0.641171	1 µA	0.328071	2.76001
0.651855	214.222	2.87964e-06	0.650452	1	267	0.000135177	-2.81278e-05	0.643253	1 µA	0.330452	2.87964
0.654297	214.246	2.99622e-06	0.652832	1	268	0.000135177	-2.81278e-05	0.645341	1 µA	0.332832	2.99622
0.656738	214.271	3.11157e-06	0.655212	1	269	0.000135177	-2.81278e-05	0.647433	1 µA	0.335212	3.11157
0.65918	214.295	3.23181e-06	0.658386	1	270	0.000135177	-2.81278e-05	0.650307	10 µA	0.338386	3.23181
0.661621	214.319	3.36334e-06	0.660797	1	271	0.000135177	-2.81278e-05	0.652389	10 µA	0.340797	3.36334
0.664062	214.344	3.4964e-06	0.6633	1	272	0.000135177	-2.81278e-05	0.654559	10 µA	0.3433	3.4964
0.666504	214.368	3.62305e-06	0.665741	1	273	0.000135177	-2.81278e-05	0.656683	10 µA	0.345741	3.62305
0.668945	214.393	3.74939e-06	0.668121	1	274	0.000135177	-2.81278e-05	0.658748	10 µA	0.348121	3.74939
0.671387	214.417	3.8855e-06	0.670624	1	275	0.000135177	-2.81278e-05	0.66091	10 µA	0.350624	3.8855
0.673828	214.442	4.02313e-06	0.673004	1	276	0.000135177	-2.81278e-05	0.662946	10 µA	0.353004	4.02313
0.67627	214.466	4.15649e-06	0.675446	1	277	0.000135177	-2.81278e-05	0.665054	10 µA	0.355446	4.15649
0.678711	214.49	4.28406e-06	0.677917	1	278	0.000135177	-2.81278e-05	0.667207	10 µA	0.357917	4.28406
0.681152	214.515	4.41406e-06	0.680328	1	279	0.000135177	-2.81278e-05	0.669293	10 µA	0.360328	4.41406
0.683594	214.539	4.54926e-06	0.68277	1	280	0.000135177	-2.81278e-05	0.671397	10 µA	0.36277	4.54926
0.686035	214.564	4.68292e-06	0.685211	1	281	0.000135177	-2.81278e-05	0.673504	10 µA	0.365211	4.68292
0.688477	214.588	4.80591e-06	0.687653	1	282	0.000135177	-2.81278e-05	0.675638	10 µA	0.367653	4.80591
0.690918	214.612	4.92462e-06	0.690063	1	283	0.000135177	-2.81278e-05	0.677752	10 µA	0.370063	4.92462
0.693359	214.637	5.04456e-06	0.692566	1	284	0.000135177	-2.81278e-05	0.679955	10 µA	0.372566	5.04456
0.695801	214.661	5.16663e-06	0.695007	1	285	0.000135177	-2.81278e-05	0.682091	10 µA	0.375007	5.16663
0.698242	214.686	5.27954e-06	0.697449	1	286	0.000135177	-2.81278e-05	0.68425	10 µA	0.377449	5.27954
0.700684	214.71	5.38025e-06	0.699829	1	287	0.000135177	-2.81278e-05	0.686378	10 µA	0.379829	5.38025
0.703125	214.734	5.47791e-06	0.702332	1	288	0.000135177	-2.81278e-05	0.688637	10 µA	0.382332	5.47791
0.705566	214.759	5.57861e-06	0.704773	1	289	0.000135177	-2.81278e-05	0.690826	10 µA	0.384773	5.57861
0.708008	214.783	5.67322e-06	0.707275	1	290	0.000135177	-2.81278e-05	0.693092	10 µA	0.387275	5.67322
0.710449	214.808	5.75256e-06	0.709656	1	291	0.000135177	-2.81278e-05	0.695274	10 µA	0.389656	5.75256
0.712891	214.832	5.82581e-06	0.712036	1	292	0.000135177	-2.81278e-05	0.697472	10 µA	0.392036	5.82581
0.715332	214.857	5.896e-06	0.714478	1	293	0.000135177	-2.81278e-05	0.699738	10 µA	0.394478	5.896
0.717773	214.881	5.96313e-06	0.716919	1	294	0.000135177	-2.81278e-05	0.702011	10 µA	0.396919	5.96313
0.720215	214.905	6.01807e-06	0.719391	1	295	0.000135177	-2.81278e-05	0.704346	10 µA	0.399391	6.01807
0.722656	214.93	6.05774e-06	0.721802	1	296	0.000135177	-2.81278e-05	0.706657	10 µA	0.401802	6.05774
0.725098	214.954	6.09741e-06	0.724304	1	297	0.000135177	-2.81278e-05	0.709061	10 µA	0.404304	6.09741
0.727539	214.979	6.13403e-06	0.726654	1	298	0.000135177	-2.81278e-05	0.711319	10 µA	0.406654	6.13403
0.72998	215.003	6.1615e-06	0.729187	1	299	0.000135177	-2.81278e-05	0.713783	10 µA	0.409187	6.1615
0.732422	215.027	6.17981e-06	0.731567	1	300	0.000135177	-2.81278e-05	0.716118	10 µA	0.411567	6.17981
0.734863	215.052	6.18591e-06	0.734039	1	301	0.000135177	-2.81278e-05	0.718575	10 µA	0.414039	6.18591
0.737305	215.076	6.19202e-06	0.736511	1	302	0.000135177	-2.81278e-05	0.721031	10 µA	0.416511	6.19202
0.739746	215.101	6.19812e-06	0.738922	1	303	0.000135177	-2.81278e-05	0.723427	10 µA	0.418922	6.19812
0.742188	215.125	6.19812e-06	0.741394	1	304	0.000135177	-2.81278e-05	0.725899	10 µA	0.421394	6.19812
0.744629	215.15	6.18286e-06	0.743805	1	305	0.000135177	-2.81278e-05	0.728348	10 µA	0.423805	6.18286
0.74707	215.174	6.1676e-06	0.746277	1	306	0.000135177	-2.81278e-05	0.730858	10 µA	0.426277	6.1676
0.749512	215.198	6.15234e-06	0.748718	1	307	0.000135177	-2.81278e-05	0.733337	10 µA	0.428718	6.15234
0.751953	215.223	6.13708e-06	0.751038	1	308	0.000135177	-2.81278e-05	0.735695	10 µA	0.431038	6.13708
0.754395	215.247	6.11267e-06	0.753784	1	309	0.000135177	-2.81278e-05	0.738503	10 µA	0.433784	6.11267
0.756836	215.272	6.08215e-06	0.756531	1	310	0.000135177	-2.81278e-05	0.741325	10 µA	0.436531	6.08215
0.759277	215.296	6.05164e-06	0.758667	1	311	0.000135177	-2.81278e-05	0.743538	10 µA	0.438667	6.05164
0.761719	215.32	6.02722e-06	0.760803	1	312	0.000135177	-2.81278e-05	0.745735	10 µA	0.440803	6.02722
0.76416	215.345	5.99976e-06	0.76355	1	313	0.000135177	-2.81278e-05	0.74855	10 µA	0.44355	5.99976
0.766602	215.369	5.96313e-06	0.766602	1	314	0.000135177	-2.81278e-05	0.751694	10 µA	0.446602	5.96313
0.769043	215.394	5.92651e-06	0.768127	1	315	0.000135177	-2.81278e-05	0.753311	10 µA	0.448127	5.92651
0.771484	215.418	5.896e-06	0.771179	1	316	0.000135177	-2.81278e-05	0.756439	10 µA	0.451179	5.896
0.773926	215.442	5.86548e-06	0.773315	1	317	0.000135177	-2.81278e-05	0.758652	10 µA	0.453315	5.86548
0.776367	215.467	5.83191e-06	0.775757	1	318	0.000135177	-2.81278e-05	0.761177	10 µA	0.455757	5.83191
0.778809	215.491	5.79529e-06	0.778809	1	319	0.000135177	-2.81278e-05	0.76432	10 µA	0.458809	5.79529
0.78125	215.516	5.75867e-06	0.780334	1	320	0.000135177	-2.81278e-05	0.765938	10 µA	0.460334	5.75867
0.783691	215.54	5.72815e-06	0.783386	1	321	0.000135177	-2.81278e-05	0.769066	10 µA	0.463386	5.72815
0.786133	215.565	5.70068e-06	0.785522	1	322	0.000135177	-2.81278e-05	0.771271	10 µA	0.465522	5.70068
0.788574	215.589	5.66406e-06	0.787659	1	323	0.000135177	-2.81278e-05	0.773499	10 µA	0.467659	5.66406
0.791016	215.613	5.62744e-06	0.791016	1	324	0.000135177	-2.81278e-05	0.776947	10 µA	0.471016	5.62744
0.793457	215.638	5.59692e-06	0.792847	1	325	0.000135177	-2.81278e-05	0.778854	10 µA	0.472847	5.59692
0.795898	215.662	5.57251e-06	0.795288	1	326	0.000135177	-2.81278e-05	0.781357	10 µA	0.475288	5.57251
0.79834	215.687	5.54504e-06	0.798035	1	327	0.000135177	-2.81278e-05	0.784172	10 µA	0.478035	5.54504
0.800781	215.711	5.51147e-06	0.799561	1	328	0.000135177	-2.81278e-05	0.785782	10 µA	0.479561	5.51147
0.803223	215.735	5.47791e-06	0.802917	1	329	0.000135177	-2.81278e-05	0.789223	10 µA	0.482917	5.47791
0.805664	215.76	5.45654e-06	0.804749	1	330	0.000135177	-2.81278e-05	0.791107	10 µA	0.484749	5.45654
0.808105	215.784	5.43213e-06	0.80719	1	331	0.000135177	-2.81278e-05	0.79361	10 µA	0.48719	5.43213
0.810547	215.809	5.40466e-06	0.810242	1	332	0.000135177	-2.81278e-05	0.79673	10 µA	0.490242	5.40466
0.812988	215.833	5.37415e-06	0.812378	1	333	0.000135177	-2.81278e-05	0.798943	10 µA	0.492378	5.37415
0.81543	215.858	5.34973e-06	0.814514	1	334	0.000135177	-2.81278e-05	0.80114	10 µA	0.494514	5.34973
0.817871	215.882	5.33142e-06	0.816956	1	335	0.000135177	-2.81278e-05	0.803627	10 µA	0.496956	5.33142
0.820312	215.906	5.31311e-06	0.819702	1	336	0.000135177	-2.81278e-05	0.806419	10 µA	0.499702	5.31311
0.822754	215.931	5.28564e-06	0.821838	1	337	0.000135177	-2.81278e-05	0.808624	10 µA	0.501838	5.28564
0.825195	215.955	5.26123e-06	0.82428	1	338	0.000135177	-2.81278e-05	0.811127	10 µA	0.50428	5.26123
0.827637	215.98	5.24292e-06	0.827332	1	339	0.000135177	-2.81278e-05	0.814224	10 µA	0.507332	5.24292
0.830078	216.004	5.23071e-06	0.829163	1	340	0.000135177	-2.81278e-05	0.816086	10 µA	0.509163	5.23071
0.83252	216.028	5.2124e-06	0.831909	1	341	0.000135177	-2.81278e-05	0.818878	10 µA	0.511909	5.2124
0.834961	216.053	5.18799e-06	0.834351	1	342	0.000135177	-2.81278e-05	0.821381	10 µA	0.514351	5.18799
0.837402	216.077	5.17273e-06	0.836792	1	343	0.000135177	-2.81278e-05	0.82386	10 µA	0.516792	5.17273
0.839844	216.102	5.16052e-06	0.838928	1	344	0.000135177	-2.81278e-05	0.826027	10 µA	0.518928	5.16052
0.842285	216.126	5.14832e-06	0.84137	1	345	0.000135177	-2.81278e-05	0.828499	10 µA	0.52137	5.14832
0.844727	216.15	5.13306e-06	0.844727	1	346	0.000135177	-2.81278e-05	0.831894	10 µA	0.524727	5.13306
0.847168	216.175	5.11475e-06	0.846252	1	347	0.000135177	-2.81278e-05	0.833466	10 µA	0.526252	5.11475
0.849609	216.199	5.10559e-06	0.848999	1	348	0.000135177	-2.81278e-05	0.836235	10 µA	0.528999	5.10559
0.852051	216.224	5.09949e-06	0.851746	1	349	0.000135177	-2.81278e-05	0.838997	10 µA	0.531746	5.09949
0.854492	216.248	5.09033e-06	0.853577	1	350	0.000135177	-2.81278e-05	0.840851	10 µA	0.533577	5.09033
0.856934	216.273	5.07507e-06	0.856628	1	351	0.000135177	-2.81278e-05	0.843941	10 µA	0.536628	5.07507
0.859375	216.297	5.06287e-06	0.858459	1	352	0.000135177	-2.81278e-05	0.845802	10 µA	0.538459	5.06287
0.861816	216.321	5.05981e-06	0.861511	1	353	0.000135177	-2.81278e-05	0.848862	10 µA	0.541511	5.05981
0.864258	216.346	5.05676e-06	0.863647	1	354	0.000135177	-2.81278e-05	0.851006	10 µA	0.543647	5.05676
0.866699	216.37	5.04761e-06	0.866394	1	355	0.000135177	-2.81278e-05	0.853775	10 µA	0.546394	5.04761
0.869141	216.395	5.03845e-06	0.868225	1	356	0.000135177	-2.81278e-05	0.855629	10 µA	0.548225	5.03845
0.871582	216.419	5.0354e-06	0.870972	1	357	0.000135177	-2.81278e-05	0.858383	10 µA	0.550972	5.0354
0.874023	216.443	5.03845e-06	0.873108	1	358	0.000135177	-2.81278e-05	0.860512	10 µA	0.553108	5.03845
0.876465	216.468	5.03235e-06	0.87616	1	359	0.000135177	-2.81278e-05	0.863579	10 µA	0.55616	5.03235
0.878906	216.492	5.02625e-06	0.878296	1	360	0.000135177	-2.81278e-05	0.86573	10 µA	0.558296	5.02625
0.881348	216.517	5.02319e-06	0.881042	1	361	0.000135177	-2.81278e-05	0.868484	10 µA	0.561042	5.02319
0.883789	216.541	5.0293e-06	0.882568	1	362	0.000135177	-2.81278e-05	0.869995	10 µA	0.562568	5.0293
0.88623	216.566	5.03235e-06	0.88623	1	363	0.000135177	-2.81278e-05	0.87365	10 µA	0.56623	5.03235
0.888672	216.59	5.0293e-06	0.887756	1	364	0.000135177	-2.81278e-05	0.875183	10 µA	0.567756	5.0293
0.891113	216.614	5.02625e-06	0.890808	1	365	0.000135177	-2.81278e-05	0.878242	10 µA	0.570808	5.02625
0.893555	216.639	5.03235e-06	0.892944	1	366	0.000135177	-2.81278e-05	0.880363	10 µA	0.572944	5.03235
0.895996	216.663	5.0415e-06	0.895386	1	367	0.000135177	-2.81278e-05	0.882782	10 µA	0.575386	5.0415
0.898438	216.688	5.04456e-06	0.898438	1	368	0.000135177	-2.81278e-05	0.885826	10 µA	0.578437	5.04456
0.900879	216.712	5.04761e-06	0.900879	1	369	0.000135177	-2.81278e-05	0.88826	10 µA	0.580879	5.04761
0.90332	216.736	5.05066e-06	0.903015	1	370	0.000135177	-2.81278e-05	0.890388	10 µA	0.583015	5.05066
0.905762	216.761	5.05981e-06	0.905457	1	371	0.000135177	-2.81278e-05	0.892807	10 µA	0.585457	5.05981
0.908203	216.785	5.07202e-06	0.907593	1	372	0.000135177	-2.81278e-05	0.894913	10 µA	0.587593	5.07202
0.910645	216.81	5.07813e-06	0.910339	1	373	0.000135177	-2.81278e-05	0.897644	10 µA	0.590339	5.07813
0.913086	216.834	5.08118e-06	0.913086	1	374	0.000135177	-2.81278e-05	0.900383	10 µA	0.593086	5.08118
0.915527	216.858	5.09033e-06	0.914917	1	375	0.000135177	-2.81278e-05	0.902191	10 µA	0.594917	5.09033
0.917969	216.883	5.10559e-06	0.917664	1	376	0.000135177	-2.81278e-05	0.9049	10 µA	0.597664	5.10559
0.92041	216.907	5.1178e-06	0.9198	1	377	0.000135177	-2.81278e-05	0.907005	10 µA	0.5998	5.1178
0.922852	216.932	5.1239e-06	0.923157	1	378	0.000135177	-2.81278e-05	0.910347	10 µA	0.603157	5.1239
0.925293	216.956	5.13e-06	0.924988	1	379	0.000135177	-2.81278e-05	0.912163	10 µA	0.604988	5.13
0.927734	216.981	5.14526e-06	0.927429	1	380	0.000135177	-2.81278e-05	0.914566	10 µA	0.607429	5.14526
0.930176	217.005	5.16357e-06	0.929565	1	381	0.000135177	-2.81278e-05	0.916656	10 µA	0.609565	5.16357
0.932617	217.029	5.17273e-06	0.932007	1	382	0.000135177	-2.81278e-05	0.919075	10 µA	0.612007	5.17273
0.935059	217.054	5.17883e-06	0.934753	1	383	0.000135177	-2.81278e-05	0.921806	10 µA	0.614753	5.17883
0.9375	217.078	5.19409e-06	0.93689	1	384	0.000135177	-2.81278e-05	0.923904	10 µA	0.61689	5.19409
0.939941	217.103	5.2124e-06	0.939331	1	385	0.000135177	-2.81278e-05	0.9263	10 µA	0.619331	5.2124
0.942383	217.127	5.22766e-06	0.941467	1	386	0.000135177	-2.81278e-05	0.928398	10 µA	0.621467	5.22766
0.944824	217.151	5.23682e-06	0.944214	1	387	0.000135177	-2.81278e-05	0.931122	10 µA	0.624214	5.23682
0.947266	217.176	5.24597e-06	0.94635	1	388	0.000135177	-2.81278e-05	0.933235	10 µA	0.62635	5.24597
0.949707	217.2	5.26428e-06	0.949097	1	389	0.000135177	-2.81278e-05	0.935936	10 µA	0.629097	5.26428
0.952148	217.225	5.28259e-06	0.950928	1	390	0.000135177	-2.81278e-05	0.937721	10 µA	0.630928	5.28259
0.95459	217.249	5.2948e-06	0.953979	1	391	0.000135177	-2.81278e-05	0.940742	10 µA	0.633979	5.2948
0.957031	217.274	5.3009e-06	0.956116	1	392	0.000135177	-2.81278e-05	0.942863	10 µA	0.636116	5.3009
0.959473	217.298	5.31616e-06	0.959167	1	393	0.000135177	-2.81278e-05	0.945877	10 µA	0.639167	5.31616
0.961914	217.322	5.33447e-06	0.961304	1	394	0.000135177	-2.81278e-05	0.947968	10 µA	0.641304	5.33447
0.964355	217.347	5.34973e-06	0.96405	1	395	0.000135177	-2.81278e-05	0.950676	10 µA	0.64405	5.34973
0.966797	217.371	5.35889e-06	0.966492	1	396	0.000135177	-2.81278e-05	0.953094	10 µA	0.646492	5.35889
0.969238	217.396	5.36804e-06	0.968628	1	397	0.000135177	-2.81278e-05	0.955208	10 µA	0.648628	5.36804
0.97168	217.42	5.3833e-06	0.971069	1	398	0.000135177	-2.81278e-05	0.957611	10 µA	0.651069	5.3833
0.974121	217.444	5.39856e-06	0.973511	1	399	0.000135177	-2.81278e-05	0.960014	10 µA	0.653511	5.39856
0.976562	217.469	5.41077e-06	0.975647	1	400	0.000135177	-2.81278e-05	0.96212	10 µA	0.655647	5.41077
0.979004	217.493	5.41687e-06	0.978699	1	401	0.000135177	-2.81278e-05	0.965157	10 µA	0.658699	5.41687
0.981445	217.518	5.42908e-06	0.980835	1	402	0.000135177	-2.81278e-05	0.967262	10 µA	0.660835	5.42908
0.983887	217.542	5.44434e-06	0.983582	1	403	0.000135177	-2.81278e-05	0.969971	10 µA	0.663582	5.44434
0.986328	217.566	5.45959e-06	0.986023	1	404	0.000135177	-2.81278e-05	0.972374	10 µA	0.666023	5.45959
0.98877	217.591	5.4657e-06	0.988464	1	405	0.000135177	-2.81278e-05	0.9748	10 µA	0.668464	5.4657
0.991211	217.615	5.4718e-06	0.990601	1	406	0.000135177	-2.81278e-05	0.976921	10 µA	0.670601	5.4718
0.993652	217.64	5.48706e-06	0.993042	1	407	0.000135177	-2.81278e-05	0.979324	10 µA	0.673042	5.48706
0.996094	217.664	5.50232e-06	0.995789	1	408	0.000135177	-2.81278e-05	0.982033	10 µA	0.675789	5.50232
0.998535	217.689	5.51147e-06	0.997925	1	409	0.000135177	-2.81278e-05	0.984146	10 µA	0.677925	5.51147
1.00098	217.713	5.51758e-06	1.00037	1	410	0.000135177	-2.81278e-05	0.986572	10 µA	0.680366	5.51758
1.00342	217.737	5.52673e-06	1.0025	1	411	0.000135177	-2.81278e-05	0.988686	10 µA	0.682502	5.52673
1.00586	217.762	5.54199e-06	1.00555	1	412	0.000135177	-2.81278e-05	0.991699	10 µA	0.685554	5.54199
1.0083	217.786	5.55725e-06	1.008	1	413	0.000135177	-2.81278e-05	0.994102	10 µA	0.687996	5.55725
1.01074	217.811	5.56335e-06	1.01013	1	414	0.000135177	-2.81278e-05	0.996223	10 µA	0.690132	5.56335
1.01318	217.835	5.56946e-06	1.01227	1	415	0.000135177	-2.81278e-05	0.998344	10 µA	0.692268	5.56946
1.01562	217.859	5.58472e-06	1.01532	1	416	0.000135177	-2.81278e-05	1.00136	10 µA	0.69532	5.58472
1.01807	217.884	5.59998e-06	1.01715	1	417	0.000135177	-2.81278e-05	1.00315	10 µA	0.697151	5.59998
1.02051	217.908	5.60913e-06	1.0202	1	418	0.000135177	-2.81278e-05	1.00618	10 µA	0.700203	5.60913
1.02295	217.933	5.61829e-06	1.02203	1	419	0.000135177	-2.81278e-05	1.00799	10 µA	0.702034	5.61829
1.02539	217.957	5.62744e-06	1.02478	1	420	0.000135177	-2.81278e-05	1.01071	10 µA	0.70478	5.62744
1.02783	217.982	5.6427e-06	1.02753	1	421	0.000135177	-2.81278e-05	1.01342	10 µA	0.707527	5.6427
1.03027	218.006	5.65796e-06	1.02966	1	422	0.000135177	-2.81278e-05	1.01552	10 µA	0.709663	5.65796
1.03271	218.03	5.66711e-06	1.0318	1	423	0.000135177	-2.81278e-05	1.01763	10 µA	0.711799	5.66711
1.03516	218.055	5.67322e-06	1.03485	1	424	0.000135177	-2.81278e-05	1.02067	10 µA	0.714851	5.67322
1.0376	218.079	5.68848e-06	1.03638	1	425	0.000135177	-2.81278e-05	1.02216	10 µA	0.716377	5.68848
1.04004	218.104	5.70679e-06	1.03882	1	426	0.000135177	-2.81278e-05	1.02455	10 µA	0.718818	5.70679
1.04248	218.128	5.71899e-06	1.04218	1	427	0.000135177	-2.81278e-05	1.02788	10 µA	0.722175	5.71899
1.04492	218.152	5.72815e-06	1.04492	1	428	0.000135177	-2.81278e-05	1.0306	10 µA	0.724922	5.72815
1.04736	218.177	5.74036e-06	1.04645	1	429	0.000135177	-2.81278e-05	1.0321	10 µA	0.726448	5.74036
1.0498	218.201	5.75562e-06	1.04889	1	430	0.000135177	-2.81278e-05	1.0345	10 µA	0.728889	5.75562
1.05225	218.226	5.77393e-06	1.05225	1	431	0.000135177	-2.81278e-05	1.03781	10 µA	0.732246	5.77393
1.05469	218.25	5.78918e-06	1.05347	1	432	0.000135177	-2.81278e-05	1.03899	10 µA	0.733467	5.78918
1.05713	218.274	5.79834e-06	1.05652	1	433	0.000135177	-2.81278e-05	1.04202	10 µA	0.736519	5.79834
1.05957	218.299	5.8136e-06	1.05835	1	434	0.000135177	-2.81278e-05	1.04382	10 µA	0.73835	5.8136
1.06201	218.323	5.83496e-06	1.06171	1	435	0.000135177	-2.81278e-05	1.04712	10 µA	0.741707	5.83496
1.06445	218.348	5.85327e-06	1.06354	1	436	0.000135177	-2.81278e-05	1.0489	10 µA	0.743538	5.85327
1.06689	218.372	5.86548e-06	1.06689	1	437	0.000135177	-2.81278e-05	1.05223	10 µA	0.746895	5.86548
1.06934	218.397	5.87769e-06	1.06903	1	438	0.000135177	-2.81278e-05	1.05434	10 µA	0.749031	5.87769
1.07178	218.421	5.89905e-06	1.07147	1	439	0.000135177	-2.81278e-05	1.05672	10 µA	0.751472	5.89905
1.07422	218.445	5.92041e-06	1.07391	1	440	0.000135177	-2.81278e-05	1.05911	10 µA	0.753914	5.92041
1.07666	218.47	5.93872e-06	1.07574	1	441	0.000135177	-2.81278e-05	1.0609	10 µA	0.755745	5.93872
1.0791	218.494	5.95093e-06	1.0791	1	442	0.000135177	-2.81278e-05	1.06422	10 µA	0.759102	5.95093
1.08154	218.519	5.97229e-06	1.08063	1	443	0.000135177	-2.81278e-05	1.0657	10 µA	0.760627	5.97229
1.08398	218.543	5.99365e-06	1.08337	1	444	0.000135177	-2.81278e-05	1.06839	10 µA	0.763374	5.99365
1.08643	218.567	6.01807e-06	1.08582	1	445	0.000135177	-2.81278e-05	1.07077	10 µA	0.765815	6.01807
1.08887	218.592	6.03333e-06	1.08826	1	446	0.000135177	-2.81278e-05	1.07317	10 µA	0.768257	6.03333
1.09131	218.616	6.05164e-06	1.09131	1	447	0.000135177	-2.81278e-05	1.07618	10 µA	0.771309	6.05164
1.09375	218.641	6.07605e-06	1.09344	1	448	0.000135177	-2.81278e-05	1.07825	10 µA	0.773445	6.07605
1.09619	218.665	6.10046e-06	1.09558	1	449	0.000135177	-2.81278e-05	1.08033	10 µA	0.775581	6.10046
1.09863	218.69	6.12183e-06	1.09833	1	450	0.000135177	-2.81278e-05	1.08302	10 µA	0.778328	6.12183
1.10107	218.714	6.14014e-06	1.10077	1	451	0.000135177	-2.81278e-05	1.08542	10 µA	0.780769	6.14014
1.10352	218.738	6.16455e-06	1.10321	1	452	0.000135177	-2.81278e-05	1.0878	10 µA	0.78321	6.16455
1.10596	218.763	6.19202e-06	1.10474	1	453	0.000135177	-2.81278e-05	1.08926	10 µA	0.784736	6.19202
1.1084	218.787	6.21948e-06	1.10779	1	454	0.000135177	-2.81278e-05	1.09224	10 µA	0.787788	6.21948
1.11084	218.812	6.24084e-06	1.10992	1	455	0.000135177	-2.81278e-05	1.09432	10 µA	0.789924	6.24084
1.11328	218.836	6.26221e-06	1.11267	1	456	0.000135177	-2.81278e-05	1.09702	10 µA	0.792671	6.26221
1.11572	218.86	6.28967e-06	1.11481	1	457	0.000135177	-2.81278e-05	1.09908	10 µA	0.794807	6.28967
1.11816	218.885	6.32324e-06	1.11755	1	458	0.000135177	-2.81278e-05	1.10175	10 µA	0.797554	6.32324
1.12061	218.909	6.35071e-06	1.12	1	459	0.000135177	-2.81278e-05	1.10412	10 µA	0.799995	6.35071
1.12305	218.934	6.37207e-06	1.12213	1	460	0.000135177	-2.81278e-05	1.1062	10 µA	0.802131	6.37207
1.12549	218.958	6.39954e-06	1.12518	1	461	0.000135177	-2.81278e-05	1.10918	10 µA	0.805183	6.39954
1.12793	218.983	6.43311e-06	1.12732	1	462	0.000135177	-2.81278e-05	1.11124	10 µA	0.807319	6.43311
1.13037	219.007	6.46667e-06	1.13007	1	463	0.000135177	-2.81278e-05	1.1139	10 µA	0.810066	6.46667
1.13281	219.031	6.49414e-06	1.13251	1	464	0.000135177	-2.81278e-05	1.11627	10 µA	0.812507	6.49414
1.13525	219.056	6.52161e-06	1.13495	1	465	0.000135177	-2.81278e-05	1.11864	10 µA	0.814949	6.52161
1.1377	219.08	6.55518e-06	1.13678	1	466	0.000135177	-2.81278e-05	1.12039	10 µA	0.81678	6.55518
1.14014	219.105	6.59485e-06	1.13953	1	467	0.000135177	-2.81278e-05	1.12304	10 µA	0.819526	6.59485
1.14258	219.129	6.62842e-06	1.14258	1	468	0.000135177	-2.81278e-05	1.12601	10 µA	0.822578	6.62842
1.14502	219.153	6.65588e-06	1.14471	1	469	0.000135177	-2.81278e-05	1.12807	10 µA	0.824714	6.65588
1.14746	219.178	6.68945e-06	1.14685	1	470	0.000135177	-2.81278e-05	1.13013	10 µA	0.826851	6.68945
1.1499	219.202	6.73218e-06	1.1499	1	471	0.000135177	-2.81278e-05	1.13307	10 µA	0.829902	6.73218
1.15234	219.227	6.7688e-06	1.15173	1	472	0.000135177	-2.81278e-05	1.13481	10 µA	0.831733	6.7688
1.15479	219.251	6.80542e-06	1.15448	1	473	0.000135177	-2.81278e-05	1.13747	10 µA	0.83448	6.80542
1.15723	219.275	6.83594e-06	1.15631	1	474	0.000135177	-2.81278e-05	1.13922	10 µA	0.836311	6.83594
1.15967	219.3	6.87866e-06	1.15967	1	475	0.000135177	-2.81278e-05	1.14247	10 µA	0.839668	6.87866
1.16211	219.324	6.92444e-06	1.1618	1	476	0.000135177	-2.81278e-05	1.14449	10 µA	0.841804	6.92444
1.16455	219.349	6.96411e-06	1.16394	1	477	0.000135177	-2.81278e-05	1.14653	10 µA	0.84394	6.96411
1.16699	219.373	7.00073e-06	1.16638	1	478	0.000135177	-2.81278e-05	1.14888	10 µA	0.846382	7.00073
1.16943	219.398	7.04041e-06	1.16913	1	479	0.000135177	-2.81278e-05	1.15153	10 µA	0.849128	7.04041
1.17188	219.422	7.08923e-06	1.17157	1	480	0.000135177	-2.81278e-05	1.15385	10 µA	0.85157	7.08923
1.17432	219.446	7.13501e-06	1.1734	1	481	0.000135177	-2.81278e-05	1.15556	10 µA	0.853401	7.13501
1.17676	219.471	7.17773e-06	1.17554	1	482	0.000135177	-2.81278e-05	1.15759	10 µA	0.855537	7.17773
1.1792	219.495	7.22046e-06	1.17828	1	483	0.000135177	-2.81278e-05	1.16023	10 µA	0.858284	7.22046
1.18164	219.52	7.26929e-06	1.18073	1	484	0.000135177	-2.81278e-05	1.16255	10 µA	0.860725	7.26929
1.18408	219.544	7.32117e-06	1.18317	1	485	0.000135177	-2.81278e-05	1.16486	10 µA	0.863167	7.32117
1.18652	219.568	7.37305e-06	1.18591	1	486	0.000135177	-2.81278e-05	1.16748	10 µA	0.865913	7.37305
1.18896	219.593	7.41577e-06	1.18835	1	487	0.000135177	-2.81278e-05	1.16982	10 µA	0.868354	7.41577
1.19141	219.617	7.46765e-06	1.1911	1	488	0.000135177	-2.81278e-05	1.17243	10 µA	0.871101	7.46765
1.19385	219.642	7.52258e-06	1.19324	1	489	0.000135177	-2.81278e-05	1.17443	10 µA	0.873237	7.52258
1.19629	219.666	7.58057e-06	1.19568	1	490	0.000135177	-2.81278e-05	1.17673	10 µA	0.875679	7.58057
1.19873	219.691	7.63245e-06	1.19812	1	491	0.000135177	-2.81278e-05	1.17904	10 µA	0.87812	7.63245
1.20117	219.715	7.68433e-06	1.20087	1	492	0.000135177	-2.81278e-05	1.18166	10 µA	0.880867	7.68433
1.20361	219.739	7.74231e-06	1.203	1	493	0.000135177	-2.81278e-05	1.18365	10 µA	0.883003	7.74231
1.20605	219.764	7.8064e-06	1.20575	1	494	0.000135177	-2.81278e-05	1.18623	10 µA	0.88575	7.8064
1.2085	219.788	7.86743e-06	1.20758	1	495	0.000135177	-2.81278e-05	1.18791	10 µA	0.887581	7.86743
1.21094	219.813	7.92542e-06	1.21002	1	496	0.000135177	-2.81278e-05	1.19021	10 µA	0.890022	7.92542
1.21338	219.837	7.9834e-06	1.21277	1	497	0.000135177	-2.81278e-05	1.19281	10 µA	0.892769	7.9834
1.21582	219.861	8.05359e-06	1.21521	1	498	0.000135177	-2.81278e-05	1.19508	10 µA	0.89521	8.05359
1.21826	219.886	8.12378e-06	1.21765	1	499	0.000135177	-2.81278e-05	1.19734	10 µA	0.897651	8.12378
1.2207	219.91	8.18787e-06	1.2204	1	500	0.000135177	-2.81278e-05	1.19993	10 µA	0.900398	8.18787
1.22314	219.935	8.25195e-06	1.22314	1	501	0.000135177	-2.81278e-05	1.20251	10 µA	0.903145	8.25195
1.22559	219.959	8.32214e-06	1.22467	1	502	0.000135177	-2.81278e-05	1.20387	10 µA	0.90467	8.32214
1.22803	219.983	8.39844e-06	1.22772	1	503	0.000135177	-2.81278e-05	1.20673	10 µA	0.907722	8.39844
1.23047	220.008	8.47168e-06	1.23016	1	504	0.000135177	-2.81278e-05	1.20898	10 µA	0.910164	8.47168
1.23291	220.032	8.54187e-06	1.2326	1	505	0.000135177	-2.81278e-05	1.21125	10 µA	0.912605	8.54187
1.23535	220.057	8.61511e-06	1.23474	1	506	0.000135177	-2.81278e-05	1.2132	10 µA	0.914741	8.61511
1.23779	220.081	8.69751e-06	1.23749	1	507	0.000135177	-2.81278e-05	1.21574	10 µA	0.917488	8.69751
1.24023	220.106	8.77991e-06	1.23962	1	508	0.000135177	-2.81278e-05	1.21767	10 µA	0.919624	8.77991
1.24268	220.13	8.85925e-06	1.24237	1	509	0.000135177	-2.81278e-05	1.22022	10 µA	0.922371	8.85925
1.24512	220.154	8.9386e-06	1.24481	1	510	0.000135177	-2.81278e-05	1.22247	10 µA	0.924812	8.9386
1.24756	220.179	9.02405e-06	1.24695	1	511	0.000135177	-2.81278e-05	1.22439	10 µA	0.926948	9.02405
1.25	220.203	9.1156e-06	1.24847	1	512	0.000135177	-2.81278e-05	1.22569	10 µA	0.928474	9.1156
1.25244	220.228	9.20715e-06	1.25153	1	513	0.000135177	-2.81278e-05	1.22851	10 µA	0.931526	9.20715
1.25488	220.252	9.2926e-06	1.25427	1	514	0.000135177	-2.81278e-05	1.23104	10 µA	0.934272	9.2926
1.25732	220.276	9.3811e-06	1.25641	1	515	0.000135177	-2.81278e-05	1.23296	10 µA	0.936409	9.3811
1.25977	220.301	9.47876e-06	1.25916	1	516	0.000135177	-2.81278e-05	1.23546	10 µA	0.939155	9.47876
1.26221	220.325	9.57947e-06	1.26129	1	517	0.000135177	-2.81278e-05	1.23734	10 µA	0.941292	9.57947
1.26465	220.35	9.67712e-06	1.26434	1	518	0.000135177	-2.81278e-05	1.24015	10 µA	0.944343	9.67712
1.26709	220.374	9.77173e-06	1.26709	1	519	0.000135177	-2.81278e-05	1.24266	10 µA	0.94709	9.77173
1.26953	220.399	9.87549e-06	1.26862	1	520	0.000135177	-2.81278e-05	1.24393	10 µA	0.948616	9.87549
1.27197	220.423	9.98535e-06	1.27136	1	521	0.000135177	-2.81278e-05	1.2464	10 µA	0.951362	9.98535
1.27441	220.447	1.00952e-05	1.2735	1	522	0.000135177	-2.81278e-05	1.24826	10 µA	0.953499	10.0952
1.27686	220.472	1.0199e-05	1.27686	1	523	0.000135177	-2.81278e-05	1.25136	10 µA	0.956855	10.199
1.2793	220.496	1.03088e-05	1.27869	1	524	0.000135177	-2.81278e-05	1.25291	10 µA	0.958687	10.3088
1.28174	220.521	1.04248e-05	1.28143	1	525	0.000135177	-2.81278e-05	1.25537	10 µA	0.961433	10.4248
1.28418	220.545	1.05469e-05	1.28326	1	526	0.000135177	-2.81278e-05	1.2569	10 µA	0.963264	10.5469
1.28662	220.569	1.06659e-05	1.28632	1	527	0.000135177	-2.81278e-05	1.25965	10 µA	0.966316	10.6659
1.28906	220.594	1.07819e-05	1.28876	1	528	0.000135177	-2.81278e-05	1.2618	10 µA	0.968757	10.7819
1.2915	220.618	1.09039e-05	1.29059	1	529	0.000135177	-2.81278e-05	1.26333	10 µA	0.970588	10.9039
1.29395	220.643	1.10352e-05	1.29364	1	530	0.000135177	-2.81278e-05	1.26605	10 µA	0.97364	11.0352
1.29639	220.667	1.11664e-05	1.29608	1	531	0.000135177	-2.81278e-05	1.26817	10 µA	0.976082	11.1664
1.29883	220.691	1.12946e-05	1.29761	1	532	0.000135177	-2.81278e-05	1.26937	10 µA	0.977607	11.2946
1.30127	220.716	1.14258e-05	1.30096	1	533	0.000135177	-2.81278e-05	1.2724	10 µA	0.980964	11.4258
1.30371	220.74	1.15631e-05	1.30341	1	534	0.000135177	-2.81278e-05	1.2745	10 µA	0.983406	11.5631
1.30615	220.765	1.17096e-05	1.30585	1	535	0.000135177	-2.81278e-05	1.27657	10 µA	0.985847	11.7096
1.30859	220.789	1.185e-05	1.30798	1	536	0.000135177	-2.81278e-05	1.27836	10 µA	0.987983	11.85
1.31104	220.814	1.19873e-05	1.31073	1	537	0.000135177	-2.81278e-05	1.28076	10 µA	0.99073	11.9873
1.31348	220.838	1.21338e-05	1.31348	1	538	0.000135177	-2.81278e-05	1.28314	10 µA	0.993477	12.1338
1.31592	220.862	1.22894e-05	1.31561	1	539	0.000135177	-2.81278e-05	1.28489	10 µA	0.995613	12.2894
1.31836	220.887	1.24481e-05	1.31744	1	540	0.000135177	-2.81278e-05	1.28632	10 µA	0.997444	12.4481
1.3208	220.911	1.26007e-05	1.32019	1	541	0.000135177	-2.81278e-05	1.28869	10 µA	1.00019	12.6007
1.32324	220.936	1.27563e-05	1.32263	1	542	0.000135177	-2.81278e-05	1.29074	10 µA	1.00263	12.7563
1.32568	220.96	1.29181e-05	1.32568	1	543	0.000135177	-2.81278e-05	1.29339	10 µA	1.00568	12.9181
1.32812	220.984	1.3089e-05	1.32751	1	544	0.000135177	-2.81278e-05	1.29479	10 µA	1.00751	13.089
1.33057	221.009	1.32568e-05	1.32965	1	545	0.000135177	-2.81278e-05	1.29651	10 µA	1.00965	13.2568
1.33301	221.033	1.34216e-05	1.3324	1	546	0.000135177	-2.81278e-05	1.29884	10 µA	1.0124	13.4216
1.33545	221.058	1.35956e-05	1.33484	1	547	0.000135177	-2.81278e-05	1.30085	10 µA	1.01484	13.5956
1.33789	221.082	1.37756e-05	1.33728	1	548	0.000135177	-2.81278e-05	1.30284	10 µA	1.01728	13.7756
1.34033	221.107	1.39618e-05	1.34033	1	549	0.000135177	-2.81278e-05	1.30543	10 µA	1.02033	13.9618
1.34277	221.131	1.41388e-05	1.34186	1	550	0.000135177	-2.81278e-05	1.30651	10 µA	1.02186	14.1388
1.34521	221.155	1.43219e-05	1.3446	1	551	0.000135177	-2.81278e-05	1.3088	10 µA	1.0246	14.3219
1.34766	221.18	1.45142e-05	1.34735	1	552	0.000135177	-2.81278e-05	1.31107	10 µA	1.02735	14.5142
1.3501	221.204	1.47125e-05	1.34949	1	553	0.000135177	-2.81278e-05	1.31271	10 µA	1.02949	14.7125
1.35254	221.229	1.49078e-05	1.35132	1	554	0.000135177	-2.81278e-05	1.31405	10 µA	1.03132	14.9078
1.35498	221.253	1.51001e-05	1.35437	1	555	0.000135177	-2.81278e-05	1.31662	10 µA	1.03437	15.1001
1.35742	221.277	1.53015e-05	1.35681	1	556	0.000135177	-2.81278e-05	1.31856	10 µA	1.03681	15.3015
1.35986	221.302	1.55121e-05	1.35956	1	557	0.000135177	-2.81278e-05	1.32078	10 µA	1.03956	15.5121
1.3623	221.326	1.57227e-05	1.362	1	558	0.000135177	-2.81278e-05	1.32269	10 µA	1.042	15.7227
1.36475	221.351	1.59332e-05	1.36353	1	559	0.000135177	-2.81278e-05	1.32369	10 µA	1.04353	15.9332
1.36719	221.375	1.61438e-05	1.36627	1	560	0.000135177	-2.81278e-05	1.32591	10 µA	1.04627	16.1438
1.36963	221.399	1.63666e-05	1.36902	1	561	0.000135177	-2.81278e-05	1.3281	10 µA	1.04902	16.3666
1.37207	221.424	1.65924e-05	1.37146	1	562	0.000135177	-2.81278e-05	1.32998	10 µA	1.05146	16.5924
1.37451	221.448	1.68182e-05	1.3736	1	563	0.000135177	-2.81278e-05	1.33155	10 µA	1.0536	16.8182
1.37695	221.473	1.70441e-05	1.37634	1	564	0.000135177	-2.81278e-05	1.33373	10 µA	1.05634	17.0441
1.37939	221.497	1.72729e-05	1.37817	1	565	0.000135177	-2.81278e-05	1.33499	10 µA	1.05817	17.2729
1.38184	221.522	1.7514e-05	1.38123	1	566	0.000135177	-2.81278e-05	1.33744	10 µA	1.06123	17.514
1.38428	221.546	1.77551e-05	1.38336	1	567	0.000135177	-2.81278e-05	1.33897	10 µA	1.06336	17.7551
1.38672	221.57	1.79932e-05	1.38611	1	568	0.000135177	-2.81278e-05	1.34113	10 µA	1.06611	17.9932
1.38916	221.595	1.82343e-05	1.38916	1	569	0.000135177	-2.81278e-05	1.34357	10 µA	1.06916	18.2343
1.3916	221.619	1.84845e-05	1.3913	1	570	0.000135177	-2.81278e-05	1.34509	10 µA	1.0713	18.4845
1.39404	221.644	1.87439e-05	1.39343	1	571	0.000135177	-2.81278e-05	1.34657	10 µA	1.07343	18.7439
1.39648	221.668	1.90002e-05	1.39618	1	572	0.000135177	-2.81278e-05	1.34868	10 µA	1.07618	19.0002
1.39893	221.692	1.92535e-05	1.39862	1	573	0.000135177	-2.81278e-05	1.35049	10 µA	1.07862	19.2535
1.40137	221.717	1.95129e-05	1.40045	1	574	0.000135177	-2.81278e-05	1.35167	10 µA	1.08045	19.5129
1.40381	221.741	1.97845e-05	1.40289	1	575	0.000135177	-2.81278e-05	1.35343	10 µA	1.08289	19.7845
1.40625	221.766	2.00562e-05	1.40533	1	576	0.000135177	-2.81278e-05	1.35519	10 µA	1.08533	20.0562
1.40869	221.79	2.03247e-05	1.40839	1	577	0.000135177	-2.81278e-05	1.35757	10 µA	1.08839	20.3247
1.41113	221.815	2.05963e-05	1.41052	1	578	0.000135177	-2.81278e-05	1.35903	10 µA	1.09052	20.5963
1.41357	221.839	2.08771e-05	1.41296	1	579	0.000135177	-2.81278e-05	1.36077	10 µA	1.09296	20.8771
1.41602	221.863	2.1167e-05	1.4151	1	580	0.000135177	-2.81278e-05	1.36218	10 µA	1.0951	21.167
1.41846	221.888	2.14539e-05	1.41785	1	581	0.000135177	-2.81278e-05	1.36421	10 µA	1.09785	21.4539
1.4209	221.912	2.17407e-05	1.41968	1	582	0.000135177	-2.81278e-05	1.36533	10 µA	1.09968	21.7407
1.42334	221.937	2.20276e-05	1.42273	1	583	0.000135177	-2.81278e-05	1.36766	10 µA	1.10273	22.0276
1.42578	221.961	2.23267e-05	1.42456	1	584	0.000135177	-2.81278e-05	1.36874	10 µA	1.10456	22.3267
1.42822	221.985	2.26318e-05	1.42761	1	585	0.000135177	-2.81278e-05	1.37103	10 µA	1.10761	22.6318
1.43066	222.01	2.2934e-05	1.43036	1	586	0.000135177	-2.81278e-05	1.37302	10 µA	1.11036	22.934
1.43311	222.034	2.32361e-05	1.43219	1	587	0.000135177	-2.81278e-05	1.3741	10 µA	1.11219	23.2361
1.43555	222.059	2.35443e-05	1.43494	1	588	0.000135177	-2.81278e-05	1.37608	10 µA	1.11494	23.5443
1.43799	222.083	2.38647e-05	1.43738	1	589	0.000135177	-2.81278e-05	1.37772	10 µA	1.11738	23.8647
1.44043	222.107	2.41821e-05	1.43921	1	590	0.000135177	-2.81278e-05	1.37875	10 µA	1.11921	24.1821
1.44287	222.132	2.44995e-05	1.44196	1	591	0.000135177	-2.81278e-05	1.38071	10 µA	1.12196	24.4995
1.44531	222.156	2.48199e-05	1.4444	1	592	0.000135177	-2.81278e-05	1.38235	10 µA	1.1244	24.8199
1.44775	222.181	2.51526e-05	1.44684	1	593	0.000135177	-2.81278e-05	1.38396	10 µA	1.12684	25.1526
1.4502	222.205	2.54883e-05	1.44989	1	594	0.000135177	-2.81278e-05	1.38617	10 µA	1.12989	25.4883
1.45264	222.23	2.58209e-05	1.45233	1	595	0.000135177	-2.81278e-05	1.38778	10 µA	1.13233	25.8209
1.45508	222.254	2.61536e-05	1.45447	1	596	0.000135177	-2.81278e-05	1.38908	10 µA	1.13447	26.1536
1.45752	222.278	2.64984e-05	1.45752	1	597	0.000135177	-2.81278e-05	1.39127	10 µA	1.13752	26.4984
1.45996	222.303	2.68494e-05	1.45935	1	598	0.000135177	-2.81278e-05	1.39223	10 µA	1.13935	26.8494
1.4624	222.327	2.72034e-05	1.46179	1	599	0.000135177	-2.81278e-05	1.39378	10 µA	1.14179	27.2034
1.46484	222.352	2.75482e-05	1.46423	1	600	0.000135177	-2.81278e-05	1.39536	10 µA	1.14423	27.5482
1.46729	222.376	2.79053e-05	1.46698	1	601	0.000135177	-2.81278e-05	1.39722	10 µA	1.14698	27.9053
1.46973	222.4	2.82715e-05	1.46912	1	602	0.000135177	-2.81278e-05	1.39844	10 µA	1.14912	28.2715
1.47217	222.425	2.86438e-05	1.47156	1	603	0.000135177	-2.81278e-05	1.39995	10 µA	1.15156	28.6438
1.47461	222.449	2.90131e-05	1.474	1	604	0.000135177	-2.81278e-05	1.40147	10 µA	1.154	29.0131
1.47705	222.474	2.93823e-05	1.47675	1	605	0.000135177	-2.81278e-05	1.40329	10 µA	1.15675	29.3823
1.47949	222.498	2.97607e-05	1.47888	1	606	0.000135177	-2.81278e-05	1.40448	10 µA	1.15888	29.7607
1.48193	222.523	3.01514e-05	1.48132	1	607	0.000135177	-2.81278e-05	1.40594	10 µA	1.16132	30.1514
1.48438	222.547	3.0545e-05	1.48346	1	608	0.000135177	-2.81278e-05	1.4071	100 µA	1.16346	30.545
1.48682	222.571	3.09326e-05	1.4859	1	609	0.000135177	-2.81278e-05	1.40857	100 µA	1.1659	30.9326
1.48926	222.596	3.13263e-05	1.48834	1	610	0.000135177	-2.81278e-05	1.41003	100 µA	1.16834	31.3263
1.4917	222.62	3.17322e-05	1.49109	1	611	0.000135177	-2.81278e-05	1.41176	100 µA	1.17109	31.7322
1.49414	222.645	3.21442e-05	1.49323	1	612	0.000135177	-2.81278e-05	1.41286	100 µA	1.17323	32.1442
1.49658	222.669	3.25531e-05	1.49567	1	613	0.000135177	-2.81278e-05	1.41428	100 µA	1.17567	32.5531
1.49902	222.693	3.2962e-05	1.4978	1	614	0.000135177	-2.81278e-05	1.4154	100 µA	1.1778	32.962
1.50146	222.718	3.33832e-05	1.50116	1	615	0.000135177	-2.81278e-05	1.4177	100 µA	1.18116	33.3832
1.49902	222.742	3.2843e-05	1.49872	1	616	0.000135177	-2.81278e-05	1.41661	100 µA	1.17872	32.843
1.49658	222.767	3.23151e-05	1.49628	1	617	0.000135177	-2.81278e-05	1.41549	100 µA	1.17628	32.3151
1.49414	222.791	3.17932e-05	1.49323	1	618	0.000135177	-2.81278e-05	1.41374	100 µA	1.17323	31.7932
1.4917	222.816	3.12775e-05	1.49078	1	619	0.000135177	-2.81278e-05	1.41259	100 µA	1.17078	31.2775
1.48926	222.84	3.078e-05	1.48865	1	620	0.000135177	-2.81278e-05	1.4117	100 µA	1.16865	30.78
1.48682	222.864	3.02948e-05	1.48651	1	621	0.000135177	-2.81278e-05	1.41077	100 µA	1.16651	30.2948
1.48438	222.889	2.98065e-05	1.48376	1	622	0.000135177	-2.81278e-05	1.40925	100 µA	1.16376	29.8065
1.48193	222.913	2.93274e-05	1.48132	1	623	0.000135177	-2.81278e-05	1.408	100 µA	1.16132	29.3274
1.47949	222.938	2.88544e-05	1.47888	1	624	0.000135177	-2.81278e-05	1.40675	100 µA	1.15888	28.8544
1.47705	222.962	2.83997e-05	1.47675	1	625	0.000135177	-2.81278e-05	1.40575	100 µA	1.15675	28.3997
1.47461	222.986	2.7948e-05	1.47369	1	626	0.000135177	-2.81278e-05	1.40382	100 µA	1.15369	27.948
1.47217	223.011	2.74994e-05	1.47156	1	627	0.000135177	-2.81278e-05	1.40281	100 µA	1.15156	27.4994
1.46973	223.035	2.70538e-05	1.46851	1	628	0.000135177	-2.81278e-05	1.40087	100 µA	1.14851	27.0538
1.46729	223.06	2.66235e-05	1.46667	1	629	0.000135177	-2.81278e-05	1.40012	100 µA	1.14667	26.6235
1.46484	223.084	2.62054e-05	1.46393	1	630	0.000135177	-2.81278e-05	1.39841	100 µA	1.14393	26.2054
1.4624	223.108	2.57843e-05	1.4621	1	631	0.000135177	-2.81278e-05	1.39764	100 µA	1.1421	25.7843
1.45996	223.133	2.53662e-05	1.45966	1	632	0.000135177	-2.81278e-05	1.39624	100 µA	1.13966	25.3662
1.45752	223.157	2.49603e-05	1.4566	1	633	0.000135177	-2.81278e-05	1.3942	100 µA	1.1366	24.9603
1.45508	223.182	2.45636e-05	1.45447	1	634	0.000135177	-2.81278e-05	1.39306	100 µA	1.13447	24.5636
1.45264	223.206	2.4176e-05	1.45172	1	635	0.000135177	-2.81278e-05	1.39128	100 µA	1.13172	24.176
1.4502	223.231	2.37823e-05	1.44958	1	636	0.000135177	-2.81278e-05	1.39013	100 µA	1.12958	23.7823
1.44775	223.255	2.33978e-05	1.44684	1	637	0.000135177	-2.81278e-05	1.38834	100 µA	1.12684	23.3978
1.44531	223.279	2.30194e-05	1.4444	1	638	0.000135177	-2.81278e-05	1.38685	100 µA	1.1244	23.0194
1.44287	223.304	2.26563e-05	1.44226	1	639	0.000135177	-2.81278e-05	1.38562	100 µA	1.12226	22.6563
1.44043	223.328	2.22931e-05	1.44012	1	640	0.000135177	-2.81278e-05	1.38439	100 µA	1.12012	22.2931
1.43799	223.353	2.19269e-05	1.43738	1	641	0.000135177	-2.81278e-05	1.38256	100 µA	1.11738	21.9269
1.43555	223.377	2.15698e-05	1.43494	1	642	0.000135177	-2.81278e-05	1.38101	100 µA	1.11494	21.5698
1.43311	223.401	2.1228e-05	1.4328	1	643	0.000135177	-2.81278e-05	1.37973	100 µA	1.1128	21.228
1.43066	223.426	2.08893e-05	1.43005	1	644	0.000135177	-2.81278e-05	1.37783	100 µA	1.11005	20.8893
1.42822	223.45	2.05505e-05	1.42731	1	645	0.000135177	-2.81278e-05	1.37593	100 µA	1.10731	20.5505
1.42578	223.475	2.02118e-05	1.42487	1	646	0.000135177	-2.81278e-05	1.37434	100 µA	1.10487	20.2118
1.42334	223.499	1.98853e-05	1.42212	1	647	0.000135177	-2.81278e-05	1.37241	100 µA	1.10212	19.8853
1.4209	223.524	1.95679e-05	1.42029	1	648	0.000135177	-2.81278e-05	1.37137	100 µA	1.10029	19.5679
1.41846	223.548	1.92535e-05	1.41785	1	649	0.000135177	-2.81278e-05	1.36971	100 µA	1.09785	19.2535
1.41602	223.572	1.89362e-05	1.41571	1	650	0.000135177	-2.81278e-05	1.36837	100 µA	1.09571	18.9362
1.41357	223.597	1.86279e-05	1.41296	1	651	0.000135177	-2.81278e-05	1.36639	100 µA	1.09296	18.6279
1.41113	223.621	1.83258e-05	1.41052	1	652	0.000135177	-2.81278e-05	1.36471	100 µA	1.09052	18.3258
1.40869	223.646	1.80328e-05	1.40839	1	653	0.000135177	-2.81278e-05	1.3633	100 µA	1.08839	18.0328
1.40625	223.67	1.77399e-05	1.40533	1	654	0.000135177	-2.81278e-05	1.36098	100 µA	1.08533	17.7399
1.40381	223.694	1.74469e-05	1.4032	1	655	0.000135177	-2.81278e-05	1.35958	100 µA	1.0832	17.4469
1.40137	223.719	1.71631e-05	1.40076	1	656	0.000135177	-2.81278e-05	1.35785	100 µA	1.08076	17.1631
1.39893	223.743	1.68854e-05	1.39832	1	657	0.000135177	-2.81278e-05	1.3561	100 µA	1.07832	16.8854
1.39648	223.768	1.66138e-05	1.39618	1	658	0.000135177	-2.81278e-05	1.35464	100 µA	1.07618	16.6138
1.39404	223.792	1.63391e-05	1.39374	1	659	0.000135177	-2.81278e-05	1.35289	100 µA	1.07374	16.3391
1.3916	223.816	1.60675e-05	1.39099	1	660	0.000135177	-2.81278e-05	1.35082	100 µA	1.07099	16.0675
1.38916	223.841	1.58051e-05	1.38794	1	661	0.000135177	-2.81278e-05	1.34843	100 µA	1.06794	15.8051
1.38672	223.865	1.55548e-05	1.38641	1	662	0.000135177	-2.81278e-05	1.34753	100 µA	1.06641	15.5548
1.38428	223.89	1.52985e-05	1.38397	1	663	0.000135177	-2.81278e-05	1.34573	100 µA	1.06397	15.2985
1.38184	223.914	1.50391e-05	1.38123	1	664	0.000135177	-2.81278e-05	1.34363	100 µA	1.06123	15.0391
1.37939	223.939	1.47919e-05	1.37878	1	665	0.000135177	-2.81278e-05	1.3418	100 µA	1.05878	14.7919
1.37695	223.963	1.45538e-05	1.37604	1	666	0.000135177	-2.81278e-05	1.33965	100 µA	1.05604	14.5538
1.37451	223.987	1.43188e-05	1.37421	1	667	0.000135177	-2.81278e-05	1.33841	100 µA	1.05421	14.3188
1.37207	224.012	1.40778e-05	1.37146	1	668	0.000135177	-2.81278e-05	1.33627	100 µA	1.05146	14.0778
1.36963	224.036	1.38428e-05	1.36871	1	669	0.000135177	-2.81278e-05	1.33411	100 µA	1.04871	13.8428
1.36719	224.061	1.36169e-05	1.36627	1	670	0.000135177	-2.81278e-05	1.33223	100 µA	1.04627	13.6169
1.36475	224.085	1.33972e-05	1.36444	1	671	0.000135177	-2.81278e-05	1.33095	100 µA	1.04444	13.3972
1.3623	224.109	1.31775e-05	1.36261	1	672	0.000135177	-2.81278e-05	1.32967	100 µA	1.04261	13.1775
1.35986	224.134	1.29547e-05	1.35925	1	673	0.000135177	-2.81278e-05	1.32687	100 µA	1.03925	12.9547
1.35742	224.158	1.2738e-05	1.35651	1	674	0.000135177	-2.81278e-05	1.32466	100 µA	1.03651	12.738
1.35498	224.183	1.25336e-05	1.35376	1	675	0.000135177	-2.81278e-05	1.32243	100 µA	1.03376	12.5336
1.35254	224.207	1.23291e-05	1.35193	1	676	0.000135177	-2.81278e-05	1.32111	100 µA	1.03193	12.3291
1.3501	224.232	1.21216e-05	1.34949	1	677	0.000135177	-2.81278e-05	1.31918	100 µA	1.02949	12.1216
1.34766	224.256	1.19141e-05	1.34674	1	678	0.000135177	-2.81278e-05	1.31696	100 µA	1.02674	11.9141
1.34521	224.28	1.17188e-05	1.3443	1	679	0.000135177	-2.81278e-05	1.315	100 µA	1.0243	11.7188
1.34277	224.305	1.15326e-05	1.34186	1	680	0.000135177	-2.81278e-05	1.31303	100 µA	1.02186	11.5326
1.34033	224.329	1.13434e-05	1.34003	1	681	0.000135177	-2.81278e-05	1.31167	100 µA	1.02003	11.3434
1.33789	224.354	1.11481e-05	1.33759	1	682	0.000135177	-2.81278e-05	1.30972	100 µA	1.01759	11.1481
1.33545	224.378	1.09619e-05	1.33484	1	683	0.000135177	-2.81278e-05	1.30743	100 µA	1.01484	10.9619
1.33301	224.402	1.07849e-05	1.3324	1	684	0.000135177	-2.81278e-05	1.30544	100 µA	1.0124	10.7849
1.33057	224.427	1.0611e-05	1.32996	1	685	0.000135177	-2.81278e-05	1.30343	100 µA	1.00996	10.611
1.32812	224.451	1.04309e-05	1.32782	1	686	0.000135177	-2.81278e-05	1.30174	100 µA	1.00782	10.4309
1.32568	224.476	1.02539e-05	1.32538	1	687	0.000135177	-2.81278e-05	1.29974	100 µA	1.00538	10.2539
1.32324	224.5	1.00861e-05	1.32324	1	688	0.000135177	-2.81278e-05	1.29803	100 µA	1.00324	10.0861
1.3208	224.524	9.92432e-06	1.32019	1	689	0.000135177	-2.81278e-05	1.29538	100 µA	1.00019	9.92432
1.31836	224.549	9.76257e-06	1.31805	1	690	0.000135177	-2.81278e-05	1.29365	100 µA	0.998054	9.76257
1.31592	224.573	9.59473e-06	1.31561	1	691	0.000135177	-2.81278e-05	1.29163	100 µA	0.995613	9.59473
1.31348	224.598	9.43604e-06	1.31348	1	692	0.000135177	-2.81278e-05	1.28989	100 µA	0.993477	9.43604
1.31104	224.622	9.28345e-06	1.31012	1	693	0.000135177	-2.81278e-05	1.28691	100 µA	0.99012	9.28345
1.30859	224.647	9.13086e-06	1.30829	1	694	0.000135177	-2.81278e-05	1.28546	10 µA	0.988289	9.13086
1.30615	224.671	8.97827e-06	1.30554	1	695	0.000135177	-2.81278e-05	1.2831	10 µA	0.985542	8.97827
1.30371	224.695	8.82568e-06	1.30371	1	696	0.000135177	-2.81278e-05	1.28165	10 µA	0.983711	8.82568
1.30127	224.72	8.6792e-06	1.30066	1	697	0.000135177	-2.81278e-05	1.27896	10 µA	0.980659	8.6792
1.29883	224.744	8.54187e-06	1.29852	1	698	0.000135177	-2.81278e-05	1.27717	10 µA	0.978523	8.54187
1.29639	224.769	8.40454e-06	1.29608	1	699	0.000135177	-2.81278e-05	1.27507	10 µA	0.976082	8.40454
1.29395	224.793	8.26111e-06	1.29333	1	700	0.000135177	-2.81278e-05	1.27268	10 µA	0.973335	8.26111
1.2915	224.817	8.12073e-06	1.29059	1	701	0.000135177	-2.81278e-05	1.27029	10 µA	0.970588	8.12073
1.28906	224.842	7.99255e-06	1.28876	1	702	0.000135177	-2.81278e-05	1.26878	10 µA	0.968757	7.99255
1.28662	224.866	7.86438e-06	1.28601	1	703	0.000135177	-2.81278e-05	1.26635	10 µA	0.966011	7.86438
1.28418	224.891	7.73621e-06	1.28387	1	704	0.000135177	-2.81278e-05	1.26453	10 µA	0.963875	7.73621
1.28174	224.915	7.60498e-06	1.28113	1	705	0.000135177	-2.81278e-05	1.26212	10 µA	0.961128	7.60498
1.2793	224.94	7.47986e-06	1.27869	1	706	0.000135177	-2.81278e-05	1.25999	10 µA	0.958687	7.47986
1.27686	224.964	7.36389e-06	1.27655	1	707	0.000135177	-2.81278e-05	1.25814	10 µA	0.95655	7.36389
1.27441	224.988	7.24792e-06	1.2738	1	708	0.000135177	-2.81278e-05	1.25568	10 µA	0.953804	7.24792
1.27197	225.013	7.12585e-06	1.27136	1	709	0.000135177	-2.81278e-05	1.25355	10 µA	0.951362	7.12585
1.26953	225.037	7.00684e-06	1.26892	1	710	0.000135177	-2.81278e-05	1.2514	10 µA	0.948921	7.00684
1.26709	225.062	6.89697e-06	1.26617	1	711	0.000135177	-2.81278e-05	1.24893	10 µA	0.946174	6.89697
1.26465	225.086	6.79016e-06	1.26373	1	712	0.000135177	-2.81278e-05	1.24676	10 µA	0.943733	6.79016
1.26221	225.11	6.6803e-06	1.2616	1	713	0.000135177	-2.81278e-05	1.2449	10 µA	0.941597	6.6803
1.25977	225.135	6.56738e-06	1.25916	1	714	0.000135177	-2.81278e-05	1.24274	10 µA	0.939155	6.56738
1.25732	225.159	6.46362e-06	1.25671	1	715	0.000135177	-2.81278e-05	1.24055	10 µA	0.936714	6.46362
1.25488	225.184	6.36292e-06	1.25427	1	716	0.000135177	-2.81278e-05	1.23837	10 µA	0.934272	6.36292
1.25244	225.208	6.26526e-06	1.25214	1	717	0.000135177	-2.81278e-05	1.23647	10 µA	0.932136	6.26526
1.25	225.232	6.1615e-06	1.24969	1	718	0.000135177	-2.81278e-05	1.23429	10 µA	0.929695	6.1615
1.24756	225.257	6.06079e-06	1.24664	1	719	0.000135177	-2.81278e-05	1.23149	10 µA	0.926643	6.06079
1.24512	225.281	5.96924e-06	1.24512	1	720	0.000135177	-2.81278e-05	1.23019	10 µA	0.925117	5.96924
1.24268	225.306	5.87769e-06	1.24207	1	721	0.000135177	-2.81278e-05	1.22737	10 µA	0.922065	5.87769
1.24023	225.33	5.78613e-06	1.23962	1	722	0.000135177	-2.81278e-05	1.22516	10 µA	0.919624	5.78613
1.23779	225.355	5.68848e-06	1.23718	1	723	0.000135177	-2.81278e-05	1.22296	10 µA	0.917183	5.68848
1.23535	225.379	5.59998e-06	1.23474	1	724	0.000135177	-2.81278e-05	1.22074	10 µA	0.914741	5.59998
1.23291	225.403	5.51758e-06	1.2326	1	725	0.000135177	-2.81278e-05	1.21881	10 µA	0.912605	5.51758
1.23047	225.428	5.43518e-06	1.22986	1	726	0.000135177	-2.81278e-05	1.21627	10 µA	0.909858	5.43518
1.22803	225.452	5.34973e-06	1.22772	1	727	0.000135177	-2.81278e-05	1.21435	10 µA	0.907722	5.34973
1.22559	225.477	5.26123e-06	1.22498	1	728	0.000135177	-2.81278e-05	1.21182	10 µA	0.904976	5.26123
1.22314	225.501	5.18188e-06	1.22223	1	729	0.000135177	-2.81278e-05	1.20927	10 µA	0.902229	5.18188
1.2207	225.525	5.10864e-06	1.2204	1	730	0.000135177	-2.81278e-05	1.20763	10 µA	0.900398	5.10864
1.21826	225.55	5.03235e-06	1.21826	1	731	0.000135177	-2.81278e-05	1.20568	10 µA	0.898262	5.03235
1.21582	225.574	4.95148e-06	1.2149	1	732	0.000135177	-2.81278e-05	1.20253	10 µA	0.894905	4.95148
1.21338	225.599	4.87518e-06	1.21277	1	733	0.000135177	-2.81278e-05	1.20058	10 µA	0.892769	4.87518
1.21094	225.623	4.80591e-06	1.21033	1	734	0.000135177	-2.81278e-05	1.19831	10 µA	0.890327	4.80591
1.2085	225.648	4.73785e-06	1.20819	1	735	0.000135177	-2.81278e-05	1.19635	10 µA	0.888191	4.73785
1.20605	225.672	4.66461e-06	1.20605	1	736	0.000135177	-2.81278e-05	1.19439	10 µA	0.886055	4.66461
1.20361	225.696	4.59076e-06	1.203	1	737	0.000135177	-2.81278e-05	1.19153	10 µA	0.883003	4.59076
1.20117	225.721	4.52454e-06	1.20056	1	738	0.000135177	-2.81278e-05	1.18925	10 µA	0.880562	4.52454
1.19873	225.745	4.46381e-06	1.19843	1	739	0.000135177	-2.81278e-05	1.18727	10 µA	0.878425	4.46381
1.19629	225.77	4.39941e-06	1.19537	1	740	0.000135177	-2.81278e-05	1.18437	10 µA	0.875374	4.39941
1.19385	225.794	4.33075e-06	1.19324	1	741	0.000135177	-2.81278e-05	1.18241	10 µA	0.873237	4.33075
1.19141	225.818	4.26605e-06	1.1911	1	742	0.000135177	-2.81278e-05	1.18044	10 µA	0.871101	4.26605
1.18896	225.843	4.20898e-06	1.18896	1	743	0.000135177	-2.81278e-05	1.17844	10 µA	0.868965	4.20898
1.18652	225.867	4.15283e-06	1.18591	1	744	0.000135177	-2.81278e-05	1.17553	10 µA	0.865913	4.15283
1.18408	225.892	4.0918e-06	1.18317	1	745	0.000135177	-2.81278e-05	1.17294	10 µA	0.863167	4.0918
1.18164	225.916	4.02893e-06	1.18042	1	746	0.000135177	-2.81278e-05	1.17035	10 µA	0.86042	4.02893
1.1792	225.94	3.97339e-06	1.17859	1	747	0.000135177	-2.81278e-05	1.16866	10 µA	0.858589	3.97339
1.17676	225.965	3.92303e-06	1.17554	1	748	0.000135177	-2.81278e-05	1.16573	10 µA	0.855537	3.92303
1.17432	225.989	3.86993e-06	1.17371	1	749	0.000135177	-2.81278e-05	1.16403	10 µA	0.853706	3.86993
1.17188	226.014	3.81195e-06	1.17157	1	750	0.000135177	-2.81278e-05	1.16204	10 µA	0.85157	3.81195
1.16943	226.038	3.75702e-06	1.16943	1	751	0.000135177	-2.81278e-05	1.16004	10 µA	0.849434	3.75702
1.16699	226.063	3.70941e-06	1.16638	1	752	0.000135177	-2.81278e-05	1.15711	10 µA	0.846382	3.70941
1.16455	226.087	3.66364e-06	1.16364	1	753	0.000135177	-2.81278e-05	1.15448	10 µA	0.843635	3.66364
1.16211	226.111	3.61237e-06	1.16119	1	754	0.000135177	-2.81278e-05	1.15216	10 µA	0.841194	3.61237
1.15967	226.136	3.55927e-06	1.15936	1	755	0.000135177	-2.81278e-05	1.15046	10 µA	0.839363	3.55927
1.15723	226.16	3.51257e-06	1.15692	1	756	0.000135177	-2.81278e-05	1.14814	10 µA	0.836921	3.51257
1.15479	226.185	3.47137e-06	1.15479	1	757	0.000135177	-2.81278e-05	1.14611	10 µA	0.834785	3.47137
1.15234	226.209	3.42712e-06	1.15204	1	758	0.000135177	-2.81278e-05	1.14347	10 µA	0.832039	3.42712
1.1499	226.233	3.3786e-06	1.14929	1	759	0.000135177	-2.81278e-05	1.14085	10 µA	0.829292	3.3786
1.14746	226.258	3.33191e-06	1.14685	1	760	0.000135177	-2.81278e-05	1.13852	10 µA	0.826851	3.33191
1.14502	226.282	3.29224e-06	1.14441	1	761	0.000135177	-2.81278e-05	1.13618	10 µA	0.824409	3.29224
1.14258	226.307	3.2547e-06	1.14197	1	762	0.000135177	-2.81278e-05	1.13383	10 µA	0.821968	3.2547
1.14014	226.331	3.21198e-06	1.13953	1	763	0.000135177	-2.81278e-05	1.1315	10 µA	0.819526	3.21198
1.1377	226.356	3.16681e-06	1.13678	1	764	0.000135177	-2.81278e-05	1.12886	10 µA	0.81678	3.16681
1.13525	226.38	3.12683e-06	1.13464	1	765	0.000135177	-2.81278e-05	1.12683	10 µA	0.814644	3.12683
1.13281	226.404	3.09265e-06	1.13251	1	766	0.000135177	-2.81278e-05	1.12478	10 µA	0.812507	3.09265
1.13037	226.429	3.05634e-06	1.12976	1	767	0.000135177	-2.81278e-05	1.12212	10 µA	0.809761	3.05634
1.12793	226.453	3.01514e-06	1.12762	1	768	0.000135177	-2.81278e-05	1.12009	10 µA	0.807625	3.01514
1.12549	226.478	2.97485e-06	1.12488	1	769	0.000135177	-2.81278e-05	1.11744	10 µA	0.804878	2.97485
1.12305	226.502	2.94189e-06	1.12213	1	770	0.000135177	-2.81278e-05	1.11478	10 µA	0.802131	2.94189
1.12061	226.526	2.91138e-06	1.12	1	771	0.000135177	-2.81278e-05	1.11272	10 µA	0.799995	2.91138
1.11816	226.551	2.87567e-06	1.11755	1	772	0.000135177	-2.81278e-05	1.11036	10 µA	0.797554	2.87567
1.11572	226.575	2.8363e-06	1.11511	1	773	0.000135177	-2.81278e-05	1.10802	10 µA	0.795112	2.8363
1.11328	226.6	2.80243e-06	1.11298	1	774	0.000135177	-2.81278e-05	1.10597	10 µA	0.792976	2.80243
1.11084	226.624	2.77405e-06	1.11053	1	775	0.000135177	-2.81278e-05	1.1036	10 µA	0.790535	2.77405
1.1084	226.649	2.74475e-06	1.10809	1	776	0.000135177	-2.81278e-05	1.10123	10 µA	0.788093	2.74475
1.10596	226.673	2.70935e-06	1.10504	1	777	0.000135177	-2.81278e-05	1.09827	10 µA	0.785042	2.70935
1.10352	226.697	2.67426e-06	1.1026	1	778	0.000135177	-2.81278e-05	1.09591	10 µA	0.7826	2.67426
1.10107	226.722	2.64587e-06	1.10107	1	779	0.000135177	-2.81278e-05	1.09446	10 µA	0.781074	2.64587
1.09863	226.746	2.62085e-06	1.09772	1	780	0.000135177	-2.81278e-05	1.09117	10 µA	0.777717	2.62085
1.09619	226.771	2.59094e-06	1.09589	1	781	0.000135177	-2.81278e-05	1.08941	10 µA	0.775886	2.59094
1.09375	226.795	2.55707e-06	1.09314	1	782	0.000135177	-2.81278e-05	1.08675	10 µA	0.77314	2.55707
1.09131	226.819	2.52747e-06	1.09039	1	783	0.000135177	-2.81278e-05	1.08407	10 µA	0.770393	2.52747
1.08887	226.844	2.50366e-06	1.08826	1	784	0.000135177	-2.81278e-05	1.082	10 µA	0.768257	2.50366
1.08643	226.868	2.47925e-06	1.08551	1	785	0.000135177	-2.81278e-05	1.07931	10 µA	0.76551	2.47925
1.08398	226.893	2.44873e-06	1.08337	1	786	0.000135177	-2.81278e-05	1.07725	10 µA	0.763374	2.44873
1.08154	226.917	2.4176e-06	1.08124	1	787	0.000135177	-2.81278e-05	1.07519	10 µA	0.761238	2.4176
1.0791	226.941	2.39319e-06	1.0788	1	788	0.000135177	-2.81278e-05	1.07281	10 µA	0.758796	2.39319
1.07666	226.966	2.37244e-06	1.07605	1	789	0.000135177	-2.81278e-05	1.07012	10 µA	0.75605	2.37244
1.07422	226.99	2.34711e-06	1.07391	1	790	0.000135177	-2.81278e-05	1.06805	10 µA	0.753914	2.34711
1.07178	227.015	2.31689e-06	1.07117	1	791	0.000135177	-2.81278e-05	1.06537	10 µA	0.751167	2.31689
1.06934	227.039	2.29034e-06	1.06842	1	792	0.000135177	-2.81278e-05	1.06269	10 µA	0.74842	2.29034
1.06689	227.064	2.27051e-06	1.06659	1	793	0.000135177	-2.81278e-05	1.06091	10 µA	0.746589	2.27051
1.06445	227.088	2.24976e-06	1.06354	1	794	0.000135177	-2.81278e-05	1.05791	10 µA	0.743538	2.24976
1.06201	227.112	2.2229e-06	1.06171	1	795	0.000135177	-2.81278e-05	1.05615	10 µA	0.741707	2.2229
1.05957	227.137	2.19482e-06	1.05927	1	796	0.000135177	-2.81278e-05	1.05378	10 µA	0.739265	2.19482
1.05713	227.161	2.17346e-06	1.05682	1	797	0.000135177	-2.81278e-05	1.05139	10 µA	0.736824	2.17346
1.05469	227.186	2.15576e-06	1.05438	1	798	0.000135177	-2.81278e-05	1.04899	10 µA	0.734382	2.15576
1.05225	227.21	2.13348e-06	1.05164	1	799	0.000135177	-2.81278e-05	1.0463	10 µA	0.731636	2.13348
1.0498	227.234	2.10632e-06	1.04919	1	800	0.000135177	-2.81278e-05	1.04393	10 µA	0.729194	2.10632
1.04736	227.259	2.08221e-06	1.04675	1	801	0.000135177	-2.81278e-05	1.04155	10 µA	0.726753	2.08221
1.04492	227.283	2.06451e-06	1.04431	1	802	0.000135177	-2.81278e-05	1.03915	10 µA	0.724312	2.06451
1.04248	227.308	2.04681e-06	1.04187	1	803	0.000135177	-2.81278e-05	1.03675	10 µA	0.72187	2.04681
1.04004	227.332	2.02271e-06	1.03912	1	804	0.000135177	-2.81278e-05	1.03407	10 µA	0.719124	2.02271
1.0376	227.357	1.99677e-06	1.03638	1	805	0.000135177	-2.81278e-05	1.03139	10 µA	0.716377	1.99677
1.03516	227.381	1.97723e-06	1.03455	1	806	0.000135177	-2.81278e-05	1.0296	10 µA	0.714546	1.97723
1.03271	227.405	1.96167e-06	1.0318	1	807	0.000135177	-2.81278e-05	1.0269	10 µA	0.711799	1.96167
1.03027	227.43	1.94214e-06	1.02936	1	808	0.000135177	-2.81278e-05	1.0245	10 µA	0.709358	1.94214
1.02783	227.454	1.91681e-06	1.02722	1	809	0.000135177	-2.81278e-05	1.02243	10 µA	0.707222	1.91681
1.02539	227.479	1.89423e-06	1.02417	1	810	0.000135177	-2.81278e-05	1.01943	10 µA	0.70417	1.89423
1.02295	227.503	1.87805e-06	1.02203	1	811	0.000135177	-2.81278e-05	1.01734	10 µA	0.702034	1.87805
1.02051	227.527	1.86279e-06	1.0202	1	812	0.000135177	-2.81278e-05	1.01555	10 µA	0.700203	1.86279
1.01807	227.552	1.84021e-06	1.01685	1	813	0.000135177	-2.81278e-05	1.01225	10 µA	0.696846	1.84021
1.01562	227.576	1.8158e-06	1.01501	1	814	0.000135177	-2.81278e-05	1.01048	10 µA	0.695015	1.8158
1.01318	227.601	1.79688e-06	1.01227	1	815	0.000135177	-2.81278e-05	1.00778	10 µA	0.692268	1.79688
1.01074	227.625	1.78284e-06	1.01013	1	816	0.000135177	-2.81278e-05	1.00567	10 µA	0.690132	1.78284
1.0083	227.649	1.76514e-06	1.008	1	817	0.000135177	-2.81278e-05	1.00358	10 µA	0.687996	1.76514
1.00586	227.674	1.74103e-06	1.00555	1	818	0.000135177	-2.81278e-05	1.0012	10 µA	0.685554	1.74103
1.00342	227.698	1.71967e-06	1.0025	1	819	0.000135177	-2.81278e-05	0.998203	10 µA	0.682502	1.71967
1.00098	227.723	1.7041e-06	1.00006	1	820	0.000135177	-2.81278e-05	0.995801	10 µA	0.680061	1.7041
0.998535	227.747	1.68976e-06	0.998535	1	821	0.000135177	-2.81278e-05	0.994311	10 µA	0.678535	1.68976
0.996094	227.772	1.66931e-06	0.995178	1	822	0.000135177	-2.81278e-05	0.991005	10 µA	0.675178	1.66931
0.993652	227.796	1.64551e-06	0.993042	1	823	0.000135177	-2.81278e-05	0.988928	10 µA	0.673042	1.64551
0.991211	227.82	1.6272e-06	0.990601	1	824	0.000135177	-2.81278e-05	0.986533	10 µA	0.670601	1.6272
0.98877	227.845	1.61407e-06	0.987549	1	825	0.000135177	-2.81278e-05	0.983514	10 µA	0.667549	1.61407
0.986328	227.869	1.59729e-06	0.985718	1	826	0.000135177	-2.81278e-05	0.981725	10 µA	0.665718	1.59729
0.983887	227.894	1.57501e-06	0.983582	1	827	0.000135177	-2.81278e-05	0.979644	10 µA	0.663582	1.57501
0.981445	227.918	1.55334e-06	0.98114	1	828	0.000135177	-2.81278e-05	0.977257	10 µA	0.66114	1.55334
0.979004	227.942	1.53839e-06	0.978699	1	829	0.000135177	-2.81278e-05	0.974853	10 µA	0.658699	1.53839
0.976562	227.967	1.52527e-06	0.975952	1	830	0.000135177	-2.81278e-05	0.972139	10 µA	0.655952	1.52527
0.974121	227.991	1.50574e-06	0.973511	1	831	0.000135177	-2.81278e-05	0.969746	10 µA	0.653511	1.50574
0.97168	228.016	1.48285e-06	0.971069	1	832	0.000135177	-2.81278e-05	0.967362	10 µA	0.651069	1.48285
0.969238	228.04	1.46515e-06	0.968323	1	833	0.000135177	-2.81278e-05	0.96466	10 µA	0.648323	1.46515
0.966797	228.065	1.45264e-06	0.966492	1	834	0.000135177	-2.81278e-05	0.96286	10 µA	0.646492	1.45264
0.964355	228.089	1.43738e-06	0.96405	1	835	0.000135177	-2.81278e-05	0.960457	10 µA	0.64405	1.43738
0.961914	228.113	1.41663e-06	0.961609	1	836	0.000135177	-2.81278e-05	0.958067	10 µA	0.641609	1.41663
0.959473	228.138	1.39587e-06	0.958862	1	837	0.000135177	-2.81278e-05	0.955373	10 µA	0.638862	1.39587
0.957031	228.162	1.38153e-06	0.956726	1	838	0.000135177	-2.81278e-05	0.953272	10 µA	0.636726	1.38153
0.95459	228.187	1.36993e-06	0.953979	1	839	0.000135177	-2.81278e-05	0.950555	10 µA	0.633979	1.36993
0.952148	228.211	1.35254e-06	0.951538	1	840	0.000135177	-2.81278e-05	0.948157	10 µA	0.631538	1.35254
0.949707	228.235	1.33087e-06	0.949707	1	841	0.000135177	-2.81278e-05	0.94638	10 µA	0.629707	1.33087
0.947266	228.26	1.31409e-06	0.94635	1	842	0.000135177	-2.81278e-05	0.943065	10 µA	0.62635	1.31409
0.944824	228.284	1.3028e-06	0.944214	1	843	0.000135177	-2.81278e-05	0.940957	10 µA	0.624214	1.3028
0.942383	228.309	1.28998e-06	0.941467	1	844	0.000135177	-2.81278e-05	0.938242	10 µA	0.621467	1.28998
0.939941	228.333	1.27075e-06	0.939331	1	845	0.000135177	-2.81278e-05	0.936154	10 µA	0.619331	1.27075
0.9375	228.357	1.25153e-06	0.9375	1	846	0.000135177	-2.81278e-05	0.934371	10 µA	0.6175	1.25153
0.935059	228.382	1.2381e-06	0.934753	1	847	0.000135177	-2.81278e-05	0.931658	10 µA	0.614753	1.2381
0.932617	228.406	1.22864e-06	0.932007	1	848	0.000135177	-2.81278e-05	0.928935	10 µA	0.612007	1.22864
0.930176	228.431	1.21399e-06	0.92926	1	849	0.000135177	-2.81278e-05	0.926225	10 µA	0.60926	1.21399
0.927734	228.455	1.19446e-06	0.927124	1	850	0.000135177	-2.81278e-05	0.924138	10 µA	0.607124	1.19446
0.925293	228.48	1.17981e-06	0.924988	1	851	0.000135177	-2.81278e-05	0.922038	10 µA	0.604988	1.17981
0.922852	228.504	1.17004e-06	0.922241	1	852	0.000135177	-2.81278e-05	0.919316	10 µA	0.602241	1.17004
0.92041	228.528	1.16028e-06	0.920105	1	853	0.000135177	-2.81278e-05	0.917204	10 µA	0.600105	1.16028
0.917969	228.553	1.1441e-06	0.917053	1	854	0.000135177	-2.81278e-05	0.914193	10 µA	0.597053	1.1441
0.915527	228.577	1.1264e-06	0.915222	1	855	0.000135177	-2.81278e-05	0.912406	10 µA	0.595222	1.1264
0.913086	228.602	1.11572e-06	0.912781	1	856	0.000135177	-2.81278e-05	0.909991	10 µA	0.592781	1.11572
0.910645	228.626	1.1087e-06	0.910034	1	857	0.000135177	-2.81278e-05	0.907262	10 µA	0.590034	1.1087
0.908203	228.65	1.0968e-06	0.907593	1	858	0.000135177	-2.81278e-05	0.904851	10 µA	0.587593	1.0968
0.905762	228.675	1.08032e-06	0.905151	1	859	0.000135177	-2.81278e-05	0.902451	10 µA	0.585151	1.08032
0.90332	228.699	1.06689e-06	0.90271	1	860	0.000135177	-2.81278e-05	0.900043	10 µA	0.58271	1.06689
0.900879	228.724	1.05988e-06	0.899963	1	861	0.000135177	-2.81278e-05	0.897314	10 µA	0.579963	1.05988
0.898438	228.748	1.05225e-06	0.898132	1	862	0.000135177	-2.81278e-05	0.895502	10 µA	0.578132	1.05225
0.895996	228.773	1.03851e-06	0.895081	1	863	0.000135177	-2.81278e-05	0.892484	10 µA	0.575081	1.03851
0.893555	228.797	1.02295e-06	0.892944	1	864	0.000135177	-2.81278e-05	0.890387	10 µA	0.572944	1.02295
0.891113	228.821	1.01349e-06	0.890198	1	865	0.000135177	-2.81278e-05	0.887664	10 µA	0.570198	1.01349
0.888672	228.846	1.00861e-06	0.888367	1	866	0.000135177	-2.81278e-05	0.885845	10 µA	0.568367	1.00861
0.88623	228.87	9.99146e-07	0.88562	1	867	0.000135177	-2.81278e-05	0.883122	10 µA	0.56562	0.999146
0.883789	228.895	9.84497e-07	0.883179	1	868	0.000135177	-2.81278e-05	0.880717	10 µA	0.563179	0.984497
0.881348	228.919	9.71985e-07	0.880737	1	869	0.000135177	-2.81278e-05	0.878307	10 µA	0.560737	0.971985
0.878906	228.943	9.65881e-07	0.877686	1	870	0.000135177	-2.81278e-05	0.875271	10 µA	0.557686	0.965881
0.876465	228.968	9.60083e-07	0.875854	1	871	0.000135177	-2.81278e-05	0.873454	10 µA	0.555854	0.960083
0.874023	228.992	9.49097e-07	0.873108	1	872	0.000135177	-2.81278e-05	0.870735	1 µA	0.553108	0.949097
0.871582	229.017	9.34448e-07	0.870972	1	873	0.000135177	-2.81278e-05	0.868636	1 µA	0.550972	0.934448
0.869141	229.041	9.25598e-07	0.86853	1	874	0.000135177	-2.81278e-05	0.866216	1 µA	0.54853	0.925598
0.866699	229.065	9.21326e-07	0.866089	1	875	0.000135177	-2.81278e-05	0.863786	1 µA	0.546089	0.921326
0.864258	229.09	9.12781e-07	0.863342	1	876	0.000135177	-2.81278e-05	0.86106	1 µA	0.543342	0.912781
0.861816	229.114	8.98437e-07	0.861511	1	877	0.000135177	-2.81278e-05	0.859265	1 µA	0.541511	0.898437
0.859375	229.139	8.8562e-07	0.858459	1	878	0.000135177	-2.81278e-05	0.856245	1 µA	0.538459	0.88562
0.856934	229.163	8.79211e-07	0.856323	1	879	0.000135177	-2.81278e-05	0.854125	1 µA	0.536323	0.879211
0.854492	229.188	8.73413e-07	0.853882	1	880	0.000135177	-2.81278e-05	0.851698	1 µA	0.533882	0.873413
0.852051	229.212	8.61206e-07	0.85144	1	881	0.000135177	-2.81278e-05	0.849287	1 µA	0.53144	0.861206
0.849609	229.236	8.45947e-07	0.848694	1	882	0.000135177	-2.81278e-05	0.846579	1 µA	0.528694	0.845947
0.847168	229.261	8.35571e-07	0.846252	1	883	0.000135177	-2.81278e-05	0.844164	1 µA	0.526252	0.835571
0.844727	229.285	8.29773e-07	0.844116	1	884	0.000135177	-2.81278e-05	0.842042	1 µA	0.524116	0.829773
0.842285	229.31	8.20007e-07	0.841675	1	885	0.000135177	-2.81278e-05	0.839625	1 µA	0.521675	0.820007
0.839844	229.334	8.04443e-07	0.839539	1	886	0.000135177	-2.81278e-05	0.837527	1 µA	0.519539	0.804443
0.837402	229.358	7.89795e-07	0.836792	1	887	0.000135177	-2.81278e-05	0.834818	1 µA	0.516792	0.789795
0.834961	229.383	7.80945e-07	0.834351	1	888	0.000135177	-2.81278e-05	0.832398	1 µA	0.514351	0.780945
0.83252	229.407	7.7301e-07	0.83252	1	889	0.000135177	-2.81278e-05	0.830587	1 µA	0.51252	0.77301
0.830078	229.432	7.58972e-07	0.828857	1	890	0.000135177	-2.81278e-05	0.82696	1 µA	0.508857	0.758972
0.827637	229.456	7.40356e-07	0.827026	1	891	0.000135177	-2.81278e-05	0.825175	1 µA	0.507026	0.740356
0.825195	229.481	7.26318e-07	0.823975	1	892	0.000135177	-2.81278e-05	0.822159	1 µA	0.503975	0.726318
0.822754	229.505	7.16858e-07	0.822144	1	893	0.000135177	-2.81278e-05	0.820351	1 µA	0.502144	0.716858
0.820312	229.529	7.04346e-07	0.820007	1	894	0.000135177	-2.81278e-05	0.818246	1 µA	0.500007	0.704346
0.817871	229.554	6.84509e-07	0.817261	1	895	0.000135177	-2.81278e-05	0.815549	1 µA	0.497261	0.684509
0.81543	229.578	6.64978e-07	0.814514	1	896	0.000135177	-2.81278e-05	0.812852	1 µA	0.494514	0.664978
0.812988	229.603	6.5155e-07	0.812683	1	897	0.000135177	-2.81278e-05	0.811054	1 µA	0.492683	0.65155
0.810547	229.627	6.39038e-07	0.809937	1	898	0.000135177	-2.81278e-05	0.808339	1 µA	0.489937	0.639038
0.808105	229.651	6.19812e-07	0.80719	1	899	0.000135177	-2.81278e-05	0.80564	1 µA	0.48719	0.619812
0.805664	229.676	5.95703e-07	0.805054	1	900	0.000135177	-2.81278e-05	0.803564	1 µA	0.485054	0.595703
0.803223	229.7	5.75256e-07	0.802917	1	901	0.000135177	-2.81278e-05	0.801479	1 µA	0.482917	0.575256
0.800781	229.725	5.59692e-07	0.799866	1	902	0.000135177	-2.81278e-05	0.798466	1 µA	0.479866	0.559692
0.79834	229.749	5.40771e-07	0.798035	1	903	0.000135177	-2.81278e-05	0.796683	1 µA	0.478035	0.540771
0.795898	229.773	5.14221e-07	0.794983	1	904	0.000135177	-2.81278e-05	0.793697	1 µA	0.474983	0.514221
0.793457	229.798	4.8645e-07	0.792542	1	905	0.000135177	-2.81278e-05	0.791325	1 µA	0.472542	0.48645
0.791016	229.822	4.64447e-07	0.790405	1	906	0.000135177	-2.81278e-05	0.789244	1 µA	0.470405	0.464447
0.788574	229.847	4.43451e-07	0.787659	1	907	0.000135177	-2.81278e-05	0.78655	1 µA	0.467659	0.443451
0.786133	229.871	4.15588e-07	0.785217	1	908	0.000135177	-2.81278e-05	0.784178	1 µA	0.465217	0.415588
0.783691	229.896	3.81866e-07	0.783081	1	909	0.000135177	-2.81278e-05	0.782126	1 µA	0.463081	0.381866
0.78125	229.92	3.51074e-07	0.780334	1	910	0.000135177	-2.81278e-05	0.779457	1 µA	0.460334	0.351074
0.778809	229.944	3.25073e-07	0.778198	1	911	0.000135177	-2.81278e-05	0.777386	1 µA	0.458198	0.325073
0.776367	229.969	2.94861e-07	0.775452	1	912	0.000135177	-2.81278e-05	0.774715	1 µA	0.455452	0.294861
0.773926	229.993	2.56958e-07	0.773315	1	913	0.000135177	-2.81278e-05	0.772673	1 µA	0.453315	0.256958
0.771484	230.018	2.16614e-07	0.770569	1	914	0.000135177	-2.81278e-05	0.770027	1 µA	0.450569	0.216614
0.769043	230.042	1.81244e-07	0.768738	1	915	0.000135177	-2.81278e-05	0.768285	1 µA	0.448738	0.181244
0.766602	230.066	1.46729e-07	0.765991	1	916	0.000135177	-2.81278e-05	0.765624	1 µA	0.445991	0.146729
0.76416	230.091	1.04797e-07	0.763855	1	917	0.000135177	-2.81278e-05	0.763593	1 µA	0.443855	0.104797
0.761719	230.115	5.59692e-08	0.761414	1	918	0.000135177	-2.81278e-05	0.761274	1 µA	0.441414	0.0559692
0.759277	230.14	9.50623e-09	0.758362	1	919	0.000135177	-2.81278e-05	0.758338	1 µA	0.438362	0.00950623
0.756836	230.164	-3.33862e-08	0.75592	1	920	0.000135177	-2.81278e-05	0.756004	1 µA	0.43592	-0.0333862
0.754395	230.189	-8.0658e-08	0.753784	1	921	0.000135177	-2.81278e-05	0.753986	1 µA	0.433784	-0.080658
0.751953	230.213	-1.36292e-07	0.751343	1	922	0.000135177	-2.81278e-05	0.751684	1 µA	0.431343	-0.136292
0.749512	230.237	-1.95312e-07	0.74881	1	923	0.000135177	-2.81278e-05	0.749298	1 µA	0.42881	-0.195312
0.74707	230.262	-2.50122e-07	0.746368	1	924	0.000135177	-2.81278e-05	0.746994	1 µA	0.426368	-0.250122
0.744629	230.286	-3.04871e-07	0.743958	1	925	0.000135177	-2.81278e-05	0.74472	1 µA	0.423958	-0.304871
0.742188	230.311	-3.67615e-07	0.741547	1	926	0.000135177	-2.81278e-05	0.742466	1 µA	0.421547	-0.367615
0.739746	230.335	-4.38385e-07	0.739105	1	927	0.000135177	-2.81278e-05	0.740201	1 µA	0.419105	-0.438385
0.737305	230.359	-5.07812e-07	0.736664	1	928	0.000135177	-2.81278e-05	0.737933	1 µA	0.416664	-0.507812
0.734863	230.384	-5.7373e-07	0.734161	1	929	0.000135177	-2.81278e-05	0.735596	1 µA	0.414161	-0.57373
0.732422	230.408	-6.44531e-07	0.73175	1	930	0.000135177	-2.81278e-05	0.733362	1 µA	0.41175	-0.644531
0.72998	230.433	-7.24182e-07	0.729309	1	931	0.000135177	-2.81278e-05	0.73112	1 µA	0.409309	-0.724182
0.727539	230.457	-8.08411e-07	0.726898	1	932	0.000135177	-2.81278e-05	0.728919	1 µA	0.406898	-0.808411
0.725098	230.481	-8.88672e-07	0.724518	1	933	0.000135177	-2.81278e-05	0.72674	1 µA	0.404518	-0.888672
0.722656	230.506	-9.69543e-07	0.722046	1	934	0.000135177	-2.81278e-05	0.72447	1 µA	0.402046	-0.969543
0.720215	230.53	-1.05804e-06	0.719666	1	935	0.000135177	-2.81278e-05	0.722311	1 µA	0.399666	-1.05804
0.717773	230.555	-1.15479e-06	0.717194	1	936	0.000135177	-2.81278e-05	0.720081	1 µA	0.397194	-1.15479
0.715332	230.579	-1.25092e-06	0.714783	1	937	0.000135177	-2.81278e-05	0.71791	1 µA	0.394783	-1.25092
0.712891	230.604	-1.34399e-06	0.712372	1	938	0.000135177	-2.81278e-05	0.715732	1 µA	0.392372	-1.34399
0.710449	230.628	-1.44073e-06	0.709961	1	939	0.000135177	-2.81278e-05	0.713563	1 µA	0.389961	-1.44073
0.708008	230.652	-1.54694e-06	0.70755	1	940	0.000135177	-2.81278e-05	0.711417	1 µA	0.38755	-1.54694
0.705566	230.677	-1.6568e-06	0.705017	1	941	0.000135177	-2.81278e-05	0.709159	1 µA	0.385017	-1.6568
0.703125	230.701	-1.7627e-06	0.702637	1	942	0.000135177	-2.81278e-05	0.707043	1 µA	0.382637	-1.7627
0.700684	230.726	-1.86707e-06	0.700226	1	943	0.000135177	-2.81278e-05	0.704893	1 µA	0.380226	-1.86707
0.698242	230.75	-1.97815e-06	0.697815	1	944	0.000135177	-2.81278e-05	0.70276	1 µA	0.377815	-1.97815
0.695801	230.774	-2.09686e-06	0.695343	1	945	0.000135177	-2.81278e-05	0.700585	1 µA	0.375343	-2.09686
0.693359	230.799	-2.21313e-06	0.692932	1	946	0.000135177	-2.81278e-05	0.698465	1 µA	0.372932	-2.21313
0.690918	230.823	-2.32361e-06	0.690521	1	947	0.000135177	-2.81278e-05	0.69633	1 µA	0.370521	-2.32361
0.688477	230.848	-2.43652e-06	0.68808	1	948	0.000135177	-2.81278e-05	0.694171	1 µA	0.36808	-2.43652
0.686035	230.872	-2.55707e-06	0.685669	1	949	0.000135177	-2.81278e-05	0.692062	1 µA	0.365669	-2.55707
0.683594	230.897	-2.67914e-06	0.683228	1	950	0.000135177	-2.81278e-05	0.689925	1 µA	0.363228	-2.67914
0.681152	230.921	-2.79358e-06	0.680847	1	951	0.000135177	-2.81278e-05	0.687831	1 µA	0.360847	-2.79358
0.678711	230.945	-2.90436e-06	0.678406	1	952	0.000135177	-2.81278e-05	0.685667	1 µA	0.358406	-2.90436
0.67627	230.97	-3.01941e-06	0.676056	1	953	0.000135177	-2.81278e-05	0.683604	1 µA	0.356056	-3.01941
0.673828	230.994	-3.13934e-06	0.673157	1	954	0.000135177	-2.81278e-05	0.681005	10 µA	0.353157	-3.13934
0.671387	231.019	-3.25317e-06	0.670685	1	955	0.000135177	-2.81278e-05	0.678818	10 µA	0.350685	-3.25317
0.668945	231.043	-3.35876e-06	0.668304	1	956	0.000135177	-2.81278e-05	0.676701	10 µA	0.348304	-3.35876
0.666504	231.067	-3.46191e-06	0.665863	1	957	0.000135177	-2.81278e-05	0.674518	10 µA	0.345863	-3.46191
0.664062	231.092	-3.56934e-06	0.663361	1	958	0.000135177	-2.81278e-05	0.672284	10 µA	0.343361	-3.56934
0.661621	231.116	-3.67615e-06	0.661011	1	959	0.000135177	-2.81278e-05	0.670201	10 µA	0.341011	-3.67615
0.65918	231.141	-3.77106e-06	0.658539	1	960	0.000135177	-2.81278e-05	0.667966	10 µA	0.338539	-3.77106
0.656738	231.165	-3.85834e-06	0.656097	1	961	0.000135177	-2.81278e-05	0.665743	10 µA	0.336097	-3.85834
0.654297	231.19	-3.94501e-06	0.653656	1	962	0.000135177	-2.81278e-05	0.663519	10 µA	0.333656	-3.94501
0.651855	231.214	-4.03259e-06	0.651215	1	963	0.000135177	-2.81278e-05	0.661296	10 µA	0.331215	-4.03259
0.649414	231.238	-4.11285e-06	0.648712	1	964	0.000135177	-2.81278e-05	0.658994	10 µA	0.328712	-4.11285
0.646973	231.263	-4.18121e-06	0.646332	1	965	0.000135177	-2.81278e-05	0.656785	10 µA	0.326332	-4.18121
0.644531	231.287	-4.24347e-06	0.64389	1	966	0.000135177	-2.81278e-05	0.654499	10 µA	0.32389	-4.24347
0.64209	231.312	-4.30542e-06	0.641449	1	967	0.000135177	-2.81278e-05	0.652213	10 µA	0.321449	-4.30542
0.639648	231.336	-4.36493e-06	0.639038	1	968	0.000135177	-2.81278e-05	0.64995	10 µA	0.319038	-4.36493
0.637207	231.36	-4.41254e-06	0.636566	1	969	0.000135177	-2.81278e-05	0.647598	10 µA	0.316566	-4.41254
0.634766	231.385	-4.44916e-06	0.634155	1	970	0.000135177	-2.81278e-05	0.645278	10 µA	0.314155	-4.44916
0.632324	231.409	-4.48303e-06	0.631714	1	971	0.000135177	-2.81278e-05	0.642921	10 µA	0.311714	-4.48303
0.629883	231.434	-4.51721e-06	0.629242	1	972	0.000135177	-2.81278e-05	0.640535	10 µA	0.309242	-4.51721
0.627441	231.458	-4.54346e-06	0.626831	1	973	0.000135177	-2.81278e-05	0.63819	10 µA	0.306831	-4.54346
0.625	231.482	-4.55688e-06	0.624329	1	974	0.000135177	-2.81278e-05	0.635721	10 µA	0.304329	-4.55688
0.622559	231.507	-4.5636e-06	0.621918	1	975	0.000135177	-2.81278e-05	0.633327	10 µA	0.301918	-4.5636
0.620117	231.531	-4.57092e-06	0.619476	1	976	0.000135177	-2.81278e-05	0.630904	10 µA	0.299476	-4.57092
0.617676	231.556	-4.5755e-06	0.617065	1	977	0.000135177	-2.81278e-05	0.628504	10 µA	0.297065	-4.5755
0.615234	231.58	-4.57062e-06	0.614594	1	978	0.000135177	-2.81278e-05	0.62602	10 µA	0.294594	-4.57062
0.612793	231.605	-4.55597e-06	0.612183	1	979	0.000135177	-2.81278e-05	0.623573	10 µA	0.292183	-4.55597
0.610352	231.629	-4.54041e-06	0.60968	1	980	0.000135177	-2.81278e-05	0.621031	10 µA	0.28968	-4.54041
0.60791	231.653	-4.52637e-06	0.607269	1	981	0.000135177	-2.81278e-05	0.618585	10 µA	0.287269	-4.52637
0.605469	231.678	-4.50897e-06	0.604797	1	982	0.000135177	-2.81278e-05	0.61607	10 µA	0.284797	-4.50897
0.603027	231.702	-4.4809e-06	0.602417	1	983	0.000135177	-2.81278e-05	0.613619	10 µA	0.282417	-4.4809
0.600586	231.727	-4.44855e-06	0.600037	1	984	0.000135177	-2.81278e-05	0.611158	10 µA	0.280037	-4.44855
0.598145	231.751	-4.41986e-06	0.597565	1	985	0.000135177	-2.81278e-05	0.608614	10 µA	0.277565	-4.41986
0.595703	231.775	-4.39301e-06	0.595093	1	986	0.000135177	-2.81278e-05	0.606075	10 µA	0.275093	-4.39301
0.593262	231.8	-4.36005e-06	0.592651	1	987	0.000135177	-2.81278e-05	0.603551	10 µA	0.272651	-4.36005
0.59082	231.824	-4.32068e-06	0.590149	1	988	0.000135177	-2.81278e-05	0.600951	10 µA	0.270149	-4.32068
0.588379	231.849	-4.28223e-06	0.587799	1	989	0.000135177	-2.81278e-05	0.598505	10 µA	0.267799	-4.28223
0.585938	231.873	-4.24896e-06	0.585327	1	990	0.000135177	-2.81278e-05	0.59595	10 µA	0.265327	-4.24896
0.583496	231.898	-4.21692e-06	0.582886	1	991	0.000135177	-2.81278e-05	0.593428	10 µA	0.262886	-4.21692
0.581055	231.922	-4.17694e-06	0.580414	1	992	0.000135177	-2.81278e-05	0.590856	10 µA	0.260414	-4.17694
0.578613	231.946	-4.13422e-06	0.578064	1	993	0.000135177	-2.81278e-05	0.5884	10 µA	0.258064	-4.13422
0.576172	231.971	-4.0976e-06	0.575562	1	994	0.000135177	-2.81278e-05	0.585806	10 µA	0.255562	-4.0976
0.57373	231.995	-4.06494e-06	0.57312	1	995	0.000135177	-2.81278e-05	0.583282	10 µA	0.25312	-4.06494
0.571289	232.02	-4.03015e-06	0.57074	1	996	0.000135177	-2.81278e-05	0.580815	10 µA	0.25074	-4.03015
0.568848	232.044	-3.99017e-06	0.568237	1	997	0.000135177	-2.81278e-05	0.578213	10 µA	0.248237	-3.99017
0.566406	232.068	-3.95203e-06	0.565826	1	998	0.000135177	-2.81278e-05	0.575706	10 µA	0.245826	-3.95203
0.563965	232.093	-3.92029e-06	0.563354	1	999	0.000135177	-2.81278e-05	0.573155	10 µA	0.243354	-3.92029
0.561523	232.117	-3.8916e-06	0.560944	1	1000	0.000135177	-2.81278e-05	0.570673	10 µA	0.240944	-3.8916
0.559082	232.142	-3.85773e-06	0.558502	1	1001	0.000135177	-2.81278e-05	0.568147	10 µA	0.238502	-3.85773
0.556641	232.166	-3.82111e-06	0.556122	1	1002	0.000135177	-2.81278e-05	0.565675	10 µA	0.236122	-3.82111
0.554199	232.19	-3.79028e-06	0.553619	1	1003	0.000135177	-2.81278e-05	0.563095	10 µA	0.233619	-3.79028
0.551758	232.215	-3.76556e-06	0.551239	1	1004	0.000135177	-2.81278e-05	0.560653	10 µA	0.231239	-3.76556
0.549316	232.239	-3.73932e-06	0.548767	1	1005	0.000135177	-2.81278e-05	0.558115	10 µA	0.228767	-3.73932
0.546875	232.264	-3.70789e-06	0.546265	1	1006	0.000135177	-2.81278e-05	0.555534	10 µA	0.226265	-3.70789
0.544434	232.288	-3.67798e-06	0.543884	1	1007	0.000135177	-2.81278e-05	0.553079	10 µA	0.223884	-3.67798
0.541992	232.313	-3.65509e-06	0.541504	1	1008	0.000135177	-2.81278e-05	0.550642	10 µA	0.221504	-3.65509
0.539551	232.337	-3.63617e-06	0.539001	1	1009	0.000135177	-2.81278e-05	0.548092	10 µA	0.219001	-3.63617
0.537109	232.361	-3.61176e-06	0.536591	1	1010	0.000135177	-2.81278e-05	0.54562	10 µA	0.216591	-3.61176
0.534668	232.386	-3.5849e-06	0.534149	1	1011	0.000135177	-2.81278e-05	0.543111	10 µA	0.214149	-3.5849
0.532227	232.41	-3.56323e-06	0.531677	1	1012	0.000135177	-2.81278e-05	0.540585	10 µA	0.211677	-3.56323
0.529785	232.435	-3.54736e-06	0.529236	1	1013	0.000135177	-2.81278e-05	0.538104	10 µA	0.209236	-3.54736
0.527344	232.459	-3.53119e-06	0.526764	1	1014	0.000135177	-2.81278e-05	0.535592	10 µA	0.206764	-3.53119
0.524902	232.483	-3.50922e-06	0.524384	1	1015	0.000135177	-2.81278e-05	0.533157	10 µA	0.204384	-3.50922
0.522461	232.508	-3.48816e-06	0.521942	1	1016	0.000135177	-2.81278e-05	0.530663	10 µA	0.201942	-3.48816
0.52002	232.532	-3.47412e-06	0.519501	1	1017	0.000135177	-2.81278e-05	0.528186	10 µA	0.199501	-3.47412
0.517578	232.557	-3.46344e-06	0.517059	1	1018	0.000135177	-2.81278e-05	0.525718	10 µA	0.197059	-3.46344
0.515137	232.581	-3.44879e-06	0.514587	1	1019	0.000135177	-2.81278e-05	0.523209	10 µA	0.194587	-3.44879
0.512695	232.606	-3.43018e-06	0.512238	1	1020	0.000135177	-2.81278e-05	0.520813	10 µA	0.192238	-3.43018
0.510254	232.63	-3.41583e-06	0.509796	1	1021	0.000135177	-2.81278e-05	0.518336	10 µA	0.189796	-3.41583
0.507812	232.654	-3.4082e-06	0.507294	1	1022	0.000135177	-2.81278e-05	0.515814	10 µA	0.187294	-3.4082
0.505371	232.679	-3.39996e-06	0.504883	1	1023	0.000135177	-2.81278e-05	0.513383	10 µA	0.184883	-3.39996
0.50293	232.703	-3.38593e-06	0.50238	1	1024	0.000135177	-2.81278e-05	0.510845	10 µA	0.18238	-3.38593
0.500488	232.728	-3.37158e-06	0.499939	1	1025	0.000135177	-2.81278e-05	0.508368	10 µA	0.179939	-3.37158
0.498047	232.752	-3.36365e-06	0.497498	1	1026	0.000135177	-2.81278e-05	0.505907	10 µA	0.177498	-3.36365
0.495605	232.776	-3.35968e-06	0.495056	1	1027	0.000135177	-2.81278e-05	0.503455	10 µA	0.175056	-3.35968
0.493164	232.801	-3.35144e-06	0.492645	1	1028	0.000135177	-2.81278e-05	0.501024	10 µA	0.172645	-3.35144
0.490723	232.825	-3.33893e-06	0.490234	1	1029	0.000135177	-2.81278e-05	0.498582	10 µA	0.170234	-3.33893
0.488281	232.85	-3.32947e-06	0.487793	1	1030	0.000135177	-2.81278e-05	0.496117	10 µA	0.167793	-3.32947
0.48584	232.874	-3.32611e-06	0.485382	1	1031	0.000135177	-2.81278e-05	0.493697	10 µA	0.165382	-3.32611
0.483398	232.898	-3.32306e-06	0.48291	1	1032	0.000135177	-2.81278e-05	0.491218	10 µA	0.16291	-3.32306
0.480957	232.923	-3.31421e-06	0.480438	1	1033	0.000135177	-2.81278e-05	0.488724	10 µA	0.160438	-3.31421
0.478516	232.947	-3.30414e-06	0.478027	1	1034	0.000135177	-2.81278e-05	0.486288	10 µA	0.158027	-3.30414
0.476074	232.972	-3.29987e-06	0.475586	1	1035	0.000135177	-2.81278e-05	0.483836	10 µA	0.155586	-3.29987
0.473633	232.996	-3.29987e-06	0.473083	1	1036	0.000135177	-2.81278e-05	0.481333	10 µA	0.153083	-3.29987
0.471191	233.021	-3.2959e-06	0.470703	1	1037	0.000135177	-2.81278e-05	0.478943	10 µA	0.150703	-3.2959
0.46875	233.045	-3.28705e-06	0.468292	1	1038	0.000135177	-2.81278e-05	0.47651	10 µA	0.148292	-3.28705
0.466309	233.069	-3.28033e-06	0.465851	1	1039	0.000135177	-2.81278e-05	0.474052	10 µA	0.145851	-3.28033
0.463867	233.094	-3.28033e-06	0.463409	1	1040	0.000135177	-2.81278e-05	0.47161	10 µA	0.143409	-3.28033
0.461426	233.118	-3.28094e-06	0.460907	1	1041	0.000135177	-2.81278e-05	0.469109	10 µA	0.140907	-3.28094
0.458984	233.143	-3.27545e-06	0.458557	1	1042	0.000135177	-2.81278e-05	0.466746	10 µA	0.138557	-3.27545
0.456543	233.167	-3.26813e-06	0.456085	1	1043	0.000135177	-2.81278e-05	0.464256	10 µA	0.136085	-3.26813
0.454102	233.191	-3.2663e-06	0.453644	1	1044	0.000135177	-2.81278e-05	0.46181	10 µA	0.133644	-3.2663
0.45166	233.216	-3.26874e-06	0.451233	1	1045	0.000135177	-2.81278e-05	0.459405	10 µA	0.131233	-3.26874
0.449219	233.24	-3.26874e-06	0.448792	1	1046	0.000135177	-2.81278e-05	0.456963	10 µA	0.128792	-3.26874
0.446777	233.265	-3.26263e-06	0.446381	1	1047	0.000135177	-2.81278e-05	0.454537	10 µA	0.126381	-3.26263
0.444336	233.289	-3.25867e-06	0.443909	1	1048	0.000135177	-2.81278e-05	0.452055	10 µA	0.123909	-3.25867
0.441895	233.314	-3.2608e-06	0.441559	1	1049	0.000135177	-2.81278e-05	0.449711	10 µA	0.121559	-3.2608
0.439453	233.338	-3.26508e-06	0.438995	1	1050	0.000135177	-2.81278e-05	0.447158	10 µA	0.118995	-3.26508
0.437012	233.362	-3.26263e-06	0.436646	1	1051	0.000135177	-2.81278e-05	0.444802	10 µA	0.116646	-3.26263
0.43457	233.387	-3.25775e-06	0.434143	1	1052	0.000135177	-2.81278e-05	0.442287	10 µA	0.114143	-3.25775
0.432129	233.411	-3.25867e-06	0.431763	1	1053	0.000135177	-2.81278e-05	0.439909	10 µA	0.111763	-3.25867
0.429688	233.436	-3.26416e-06	0.42926	1	1054	0.000135177	-2.81278e-05	0.437421	10 µA	0.10926	-3.26416
0.427246	233.46	-3.26721e-06	0.426819	1	1055	0.000135177	-2.81278e-05	0.434987	10 µA	0.106819	-3.26721
0.424805	233.484	-3.26416e-06	0.424408	1	1056	0.000135177	-2.81278e-05	0.432568	10 µA	0.104408	-3.26416
0.422363	233.509	-3.26263e-06	0.421936	1	1057	0.000135177	-2.81278e-05	0.430093	10 µA	0.101936	-3.26263
0.419922	233.533	-3.26782e-06	0.419525	1	1058	0.000135177	-2.81278e-05	0.427695	10 µA	0.0995251	-3.26782
0.41748	233.558	-3.27423e-06	0.417084	1	1059	0.000135177	-2.81278e-05	0.425269	10 µA	0.0970837	-3.27423
0.415039	233.582	-3.27545e-06	0.414673	1	1060	0.000135177	-2.81278e-05	0.422861	10 µA	0.0946729	-3.27545
0.412598	233.606	-3.27362e-06	0.412231	1	1061	0.000135177	-2.81278e-05	0.420415	10 µA	0.0922314	-3.27362
0.410156	233.631	-3.27637e-06	0.409729	1	1062	0.000135177	-2.81278e-05	0.41792	10 µA	0.089729	-3.27637
0.407715	233.655	-3.28461e-06	0.407349	1	1063	0.000135177	-2.81278e-05	0.41556	10 µA	0.0873486	-3.28461
0.405273	233.68	-3.29041e-06	0.404938	1	1064	0.000135177	-2.81278e-05	0.413164	10 µA	0.0849377	-3.29041
0.402832	233.704	-3.29071e-06	0.402435	1	1065	0.000135177	-2.81278e-05	0.410662	10 µA	0.0824353	-3.29071
0.400391	233.729	-3.29132e-06	0.399994	1	1066	0.000135177	-2.81278e-05	0.408222	10 µA	0.0799939	-3.29132
0.397949	233.753	-3.29834e-06	0.397583	1	1067	0.000135177	-2.81278e-05	0.405829	10 µA	0.077583	-3.29834
0.395508	233.777	-3.3075e-06	0.395142	1	1068	0.000135177	-2.81278e-05	0.40341	10 µA	0.0751416	-3.3075
0.393066	233.802	-3.31207e-06	0.39267	1	1069	0.000135177	-2.81278e-05	0.40095	10 µA	0.0726697	-3.31207
0.390625	233.826	-3.31238e-06	0.390228	1	1070	0.000135177	-2.81278e-05	0.398509	10 µA	0.0702283	-3.31238
0.388184	233.851	-3.31665e-06	0.387817	1	1071	0.000135177	-2.81278e-05	0.396109	10 µA	0.0678174	-3.31665
0.385742	233.875	-3.32733e-06	0.385345	1	1072	0.000135177	-2.81278e-05	0.393664	10 µA	0.0653455	-3.32733
0.383301	233.899	-3.33588e-06	0.382965	1	1073	0.000135177	-2.81278e-05	0.391305	10 µA	0.0629651	-3.33588
0.380859	233.924	-3.33801e-06	0.380493	1	1074	0.000135177	-2.81278e-05	0.388838	10 µA	0.0604932	-3.33801
0.378418	233.948	-3.34076e-06	0.378082	1	1075	0.000135177	-2.81278e-05	0.386434	10 µA	0.0580823	-3.34076
0.375977	233.973	-3.34961e-06	0.375641	1	1076	0.000135177	-2.81278e-05	0.384015	10 µA	0.0556409	-3.34961
0.373535	233.997	-3.36121e-06	0.373169	1	1077	0.000135177	-2.81278e-05	0.381572	10 µA	0.0531689	-3.36121
0.371094	234.022	-3.36761e-06	0.370728	1	1078	0.000135177	-2.81278e-05	0.379147	10 µA	0.0507275	-3.36761
0.368652	234.046	-3.36975e-06	0.368317	1	1079	0.000135177	-2.81278e-05	0.376741	10 µA	0.0483167	-3.36975
0.366211	234.07	-3.37616e-06	0.365906	1	1080	0.000135177	-2.81278e-05	0.374346	10 µA	0.0459058	-3.37616
0.36377	234.095	-3.38806e-06	0.363464	1	1081	0.000135177	-2.81278e-05	0.371935	10 µA	0.0434644	-3.38806
0.361328	234.119	-3.39874e-06	0.360992	1	1082	0.000135177	-2.81278e-05	0.369489	10 µA	0.0409924	-3.39874
0.358887	234.144	-3.40363e-06	0.358521	1	1083	0.000135177	-2.81278e-05	0.36703	10 µA	0.0385205	-3.40363
0.356445	234.168	-3.40759e-06	0.35614	1	1084	0.000135177	-2.81278e-05	0.364659	10 µA	0.0361401	-3.40759
0.354004	234.192	-3.41766e-06	0.353638	1	1085	0.000135177	-2.81278e-05	0.362182	10 µA	0.0336377	-3.41766
0.351562	234.217	-3.4314e-06	0.351288	1	1086	0.000135177	-2.81278e-05	0.359866	10 µA	0.0312878	-3.4314
0.349121	234.241	-3.44025e-06	0.348755	1	1087	0.000135177	-2.81278e-05	0.357355	10 µA	0.0287549	-3.44025
0.34668	234.266	-3.44421e-06	0.346405	1	1088	0.000135177	-2.81278e-05	0.355016	10 µA	0.026405	-3.44421
0.344238	234.29	-3.45093e-06	0.343933	1	1089	0.000135177	-2.81278e-05	0.35256	10 µA	0.0239331	-3.45093
0.341797	234.314	-3.46497e-06	0.341461	1	1090	0.000135177	-2.81278e-05	0.350124	10 µA	0.0214612	-3.46497
0.339355	234.339	-3.47748e-06	0.338989	1	1091	0.000135177	-2.81278e-05	0.347683	10 µA	0.0189893	-3.47748
0.336914	234.363	-3.48419e-06	0.336639	1	1092	0.000135177	-2.81278e-05	0.34535	10 µA	0.0166394	-3.48419
0.334473	234.388	-3.48907e-06	0.334167	1	1093	0.000135177	-2.81278e-05	0.34289	10 µA	0.0141675	-3.48907
0.332031	234.412	-3.50037e-06	0.331696	1	1094	0.000135177	-2.81278e-05	0.340446	10 µA	0.0116956	-3.50037
0.32959	234.437	-3.51563e-06	0.329285	1	1095	0.000135177	-2.81278e-05	0.338074	10 µA	0.00928467	-3.51563
0.327148	234.461	-3.526e-06	0.326874	1	1096	0.000135177	-2.81278e-05	0.335689	10 µA	0.00687378	-3.526
0.324707	234.485	-3.53149e-06	0.324402	1	1097	0.000135177	-2.81278e-05	0.333231	10 µA	0.00440186	-3.53149
0.322266	234.51	-3.53973e-06	0.32193	1	1098	0.000135177	-2.81278e-05	0.330779	10 µA	0.00192993	-3.53973
0.319824	234.534	-3.55408e-06	0.31955	1	1099	0.000135177	-2.81278e-05	0.328435	10 µA	-0.000450439	-3.55408
0.317383	234.559	-3.56873e-06	0.317108	1	1100	0.000135177	-2.81278e-05	0.32603	10 µA	-0.00289185	-3.56873
0.314941	234.583	-3.57727e-06	0.314667	1	1101	0.000135177	-2.81278e-05	0.32361	10 µA	-0.00533325	-3.57727
0.3125	234.607	-3.58337e-06	0.312195	1	1102	0.000135177	-2.81278e-05	0.321153	10 µA	-0.00780518	-3.58337
0.310059	234.632	-3.59619e-06	0.309753	1	1103	0.000135177	-2.81278e-05	0.318744	10 µA	-0.0102466	-3.59619
0.307617	234.656	-3.61237e-06	0.307343	1	1104	0.000135177	-2.81278e-05	0.316373	10 µA	-0.0126575	-3.61237
0.305176	234.681	-3.62457e-06	0.304901	1	1105	0.000135177	-2.81278e-05	0.313963	10 µA	-0.0150989	-3.62457
0.302734	234.705	-3.63159e-06	0.302429	1	1106	0.000135177	-2.81278e-05	0.311508	10 µA	-0.0175708	-3.63159
0.300293	234.73	-3.64014e-06	0.300018	1	1107	0.000135177	-2.81278e-05	0.309119	10 µA	-0.0199817	-3.64014
0.297852	234.754	-3.65509e-06	0.297577	1	1108	0.000135177	-2.81278e-05	0.306715	10 µA	-0.0224231	-3.65509
0.29541	234.778	-3.67126e-06	0.295166	1	1109	0.000135177	-2.81278e-05	0.304344	10 µA	-0.024834	-3.67126
0.292969	234.803	-3.68073e-06	0.292694	1	1110	0.000135177	-2.81278e-05	0.301896	10 µA	-0.0273059	-3.68073
0.290527	234.827	-3.68805e-06	0.290222	1	1111	0.000135177	-2.81278e-05	0.299442	10 µA	-0.0297778	-3.68805
0.288086	234.852	-3.70026e-06	0.287811	1	1112	0.000135177	-2.81278e-05	0.297062	10 µA	-0.0321887	-3.70026
0.285645	234.876	-3.71735e-06	0.28537	1	1113	0.000135177	-2.81278e-05	0.294663	10 µA	-0.0346301	-3.71735
0.283203	234.9	-3.73108e-06	0.282928	1	1114	0.000135177	-2.81278e-05	0.292256	10 µA	-0.0370715	-3.73108
0.280762	234.925	-3.73871e-06	0.280518	1	1115	0.000135177	-2.81278e-05	0.289864	10 µA	-0.0394824	-3.73871
0.27832	234.949	-3.74786e-06	0.278046	1	1116	0.000135177	-2.81278e-05	0.287415	10 µA	-0.0419543	-3.74786
0.275879	234.974	-3.76343e-06	0.275635	1	1117	0.000135177	-2.81278e-05	0.285043	10 µA	-0.0443652	-3.76343
0.273438	234.998	-3.78052e-06	0.273163	1	1118	0.000135177	-2.81278e-05	0.282614	10 µA	-0.0468372	-3.78052
0.270996	235.023	-3.79181e-06	0.270752	1	1119	0.000135177	-2.81278e-05	0.280231	10 µA	-0.049248	-3.79181
0.268555	235.047	-3.79883e-06	0.26825	1	1120	0.000135177	-2.81278e-05	0.277747	10 µA	-0.0517505	-3.79883
0.266113	235.071	-3.81165e-06	0.265869	1	1121	0.000135177	-2.81278e-05	0.275398	10 µA	-0.0541309	-3.81165
0.263672	235.096	-3.82874e-06	0.263367	1	1122	0.000135177	-2.81278e-05	0.272939	10 µA	-0.0566333	-3.82874
0.26123	235.12	-3.84308e-06	0.260986	1	1123	0.000135177	-2.81278e-05	0.270594	10 µA	-0.0590137	-3.84308
0.258789	235.145	-3.85162e-06	0.258545	1	1124	0.000135177	-2.81278e-05	0.268174	10 µA	-0.0614551	-3.85162
0.256348	235.169	-3.86108e-06	0.256165	1	1125	0.000135177	-2.81278e-05	0.265817	10 µA	-0.0638354	-3.86108
0.253906	235.193	-3.87665e-06	0.253662	1	1126	0.000135177	-2.81278e-05	0.263354	10 µA	-0.0663379	-3.87665
0.251465	235.218	-3.89374e-06	0.251251	1	1127	0.000135177	-2.81278e-05	0.260986	10 µA	-0.0687488	-3.89374
0.249023	235.242	-3.90503e-06	0.24881	1	1128	0.000135177	-2.81278e-05	0.258572	10 µA	-0.0711902	-3.90503
0.246582	235.267	-3.91266e-06	0.246368	1	1129	0.000135177	-2.81278e-05	0.25615	10 µA	-0.0736316	-3.91266
0.244141	235.291	-3.92456e-06	0.243927	1	1130	0.000135177	-2.81278e-05	0.253738	10 µA	-0.076073	-3.92456
0.241699	235.315	-3.94226e-06	0.241455	1	1131	0.000135177	-2.81278e-05	0.251311	10 µA	-0.0785449	-3.94226
0.239258	235.34	-3.95691e-06	0.239044	1	1132	0.000135177	-2.81278e-05	0.248936	10 µA	-0.0809558	-3.95691
0.236816	235.364	-3.96515e-06	0.236633	1	1133	0.000135177	-2.81278e-05	0.246546	10 µA	-0.0833667	-3.96515
0.234375	235.389	-3.9743e-06	0.234161	1	1134	0.000135177	-2.81278e-05	0.244097	10 µA	-0.0858386	-3.9743
0.231934	235.413	-3.98895e-06	0.23175	1	1135	0.000135177	-2.81278e-05	0.241723	10 µA	-0.0882495	-3.98895
0.229492	235.438	-4.00635e-06	0.229309	1	1136	0.000135177	-2.81278e-05	0.239325	10 µA	-0.0906909	-4.00635
0.227051	235.462	-4.01733e-06	0.226807	1	1137	0.000135177	-2.81278e-05	0.23685	10 µA	-0.0931934	-4.01733
0.224609	235.486	-4.02466e-06	0.224426	1	1138	0.000135177	-2.81278e-05	0.234488	10 µA	-0.0955737	-4.02466
0.222168	235.511	-4.03625e-06	0.221985	1	1139	0.000135177	-2.81278e-05	0.232076	10 µA	-0.0980151	-4.03625
0.219727	235.535	-4.05334e-06	0.219635	1	1140	0.000135177	-2.81278e-05	0.229768	10 µA	-0.100365	-4.05334
0.217285	235.56	-4.06769e-06	0.217133	1	1141	0.000135177	-2.81278e-05	0.227302	10 µA	-0.102867	-4.06769
0.214844	235.584	-4.07593e-06	0.214722	1	1142	0.000135177	-2.81278e-05	0.224911	10 µA	-0.105278	-4.07593
0.212402	235.608	-4.08356e-06	0.21228	1	1143	0.000135177	-2.81278e-05	0.222489	10 µA	-0.10772	-4.08356
0.209961	235.633	-4.09729e-06	0.209808	1	1144	0.000135177	-2.81278e-05	0.220052	10 µA	-0.110192	-4.09729
0.20752	235.657	-4.11438e-06	0.207336	1	1145	0.000135177	-2.81278e-05	0.217622	10 µA	-0.112664	-4.11438
0.205078	235.682	-4.12537e-06	0.204926	1	1146	0.000135177	-2.81278e-05	0.215239	10 µA	-0.115074	-4.12537
0.202637	235.706	-4.13177e-06	0.202515	1	1147	0.000135177	-2.81278e-05	0.212844	10 µA	-0.117485	-4.13177
0.200195	235.731	-4.14185e-06	0.200073	1	1148	0.000135177	-2.81278e-05	0.210428	10 µA	-0.119927	-4.14185
0.197754	235.755	-4.15771e-06	0.197632	1	1149	0.000135177	-2.81278e-05	0.208026	10 µA	-0.122368	-4.15771
0.195312	235.779	-4.17175e-06	0.195221	1	1150	0.000135177	-2.81278e-05	0.20565	10 µA	-0.124779	-4.17175
0.192871	235.804	-4.17999e-06	0.192749	1	1151	0.000135177	-2.81278e-05	0.203199	10 µA	-0.127251	-4.17999
0.19043	235.828	-4.1861e-06	0.190247	1	1152	0.000135177	-2.81278e-05	0.200712	10 µA	-0.129753	-4.1861
0.187988	235.853	-4.19861e-06	0.187866	1	1153	0.000135177	-2.81278e-05	0.198363	10 µA	-0.132134	-4.19861
0.185547	235.877	-4.21417e-06	0.185425	1	1154	0.000135177	-2.81278e-05	0.19596	10 µA	-0.134575	-4.21417
0.183105	235.901	-4.22424e-06	0.183014	1	1155	0.000135177	-2.81278e-05	0.193575	10 µA	-0.136986	-4.22424
0.180664	235.926	-4.22974e-06	0.180511	1	1156	0.000135177	-2.81278e-05	0.191086	10 µA	-0.139489	-4.22974
0.178223	235.95	-4.23798e-06	0.178101	1	1157	0.000135177	-2.81278e-05	0.188696	10 µA	-0.141899	-4.23798
0.175781	235.975	-4.25201e-06	0.175659	1	1158	0.000135177	-2.81278e-05	0.186289	10 µA	-0.144341	-4.25201
0.17334	235.999	-4.26514e-06	0.173248	1	1159	0.000135177	-2.81278e-05	0.183911	10 µA	-0.146752	-4.26514
0.170898	236.023	-4.27155e-06	0.170776	1	1160	0.000135177	-2.81278e-05	0.181455	10 µA	-0.149224	-4.27155
0.168457	236.048	-4.27612e-06	0.168365	1	1161	0.000135177	-2.81278e-05	0.179056	10 µA	-0.151635	-4.27612
0.166016	236.072	-4.28711e-06	0.165924	1	1162	0.000135177	-2.81278e-05	0.176642	10 µA	-0.154076	-4.28711
0.163574	236.097	-4.30084e-06	0.163513	1	1163	0.000135177	-2.81278e-05	0.174265	10 µA	-0.156487	-4.30084
0.161133	236.121	-4.31e-06	0.161011	1	1164	0.000135177	-2.81278e-05	0.171786	10 µA	-0.158989	-4.31
0.158691	236.146	-4.31396e-06	0.158569	1	1165	0.000135177	-2.81278e-05	0.169354	10 µA	-0.161431	-4.31396
0.15625	236.17	-4.32037e-06	0.156097	1	1166	0.000135177	-2.81278e-05	0.166898	10 µA	-0.163903	-4.32037
0.153809	236.194	-4.33228e-06	0.153748	1	1167	0.000135177	-2.81278e-05	0.164578	10 µA	-0.166252	-4.33228
0.151367	236.219	-4.34387e-06	0.151306	1	1168	0.000135177	-2.81278e-05	0.162166	10 µA	-0.168694	-4.34387
0.148926	236.243	-4.34906e-06	0.148834	1	1169	0.000135177	-2.81278e-05	0.159707	10 µA	-0.171166	-4.34906
0.146484	236.268	-4.35242e-06	0.146515	1	1170	0.000135177	-2.81278e-05	0.157396	10 µA	-0.173485	-4.35242
0.144043	236.292	-4.36066e-06	0.143951	1	1171	0.000135177	-2.81278e-05	0.154853	10 µA	-0.176049	-4.36066
0.141602	236.316	-4.37286e-06	0.141541	1	1172	0.000135177	-2.81278e-05	0.152473	10 µA	-0.178459	-4.37286
0.13916	236.341	-4.38049e-06	0.13913	1	1173	0.000135177	-2.81278e-05	0.150081	10 µA	-0.18087	-4.38049
0.136719	236.365	-4.38324e-06	0.136658	1	1174	0.000135177	-2.81278e-05	0.147616	10 µA	-0.183342	-4.38324
0.134277	236.39	-4.38721e-06	0.134216	1	1175	0.000135177	-2.81278e-05	0.145184	10 µA	-0.185784	-4.38721
0.131836	236.414	-4.39728e-06	0.131775	1	1176	0.000135177	-2.81278e-05	0.142768	10 µA	-0.188225	-4.39728
0.129395	236.439	-4.40765e-06	0.129333	1	1177	0.000135177	-2.81278e-05	0.140353	10 µA	-0.190667	-4.40765
0.126953	236.463	-4.41162e-06	0.126892	1	1178	0.000135177	-2.81278e-05	0.137921	10 µA	-0.193108	-4.41162
0.124512	236.487	-4.41284e-06	0.124451	1	1179	0.000135177	-2.81278e-05	0.135483	10 µA	-0.195549	-4.41284
0.12207	236.512	-4.41925e-06	0.12204	1	1180	0.000135177	-2.81278e-05	0.133088	10 µA	-0.19796	-4.41925
0.119629	236.536	-4.43024e-06	0.119568	1	1181	0.000135177	-2.81278e-05	0.130643	10 µA	-0.200432	-4.43024
0.117188	236.561	-4.43726e-06	0.117157	1	1182	0.000135177	-2.81278e-05	0.12825	10 µA	-0.202843	-4.43726
0.114746	236.585	-4.43848e-06	0.114746	1	1183	0.000135177	-2.81278e-05	0.125842	10 µA	-0.205254	-4.43848
0.112305	236.609	-4.44061e-06	0.112244	1	1184	0.000135177	-2.81278e-05	0.123345	10 µA	-0.207756	-4.44061
0.109863	236.634	-4.44916e-06	0.109863	1	1185	0.000135177	-2.81278e-05	0.120986	10 µA	-0.210137	-4.44916
0.107422	236.658	-4.45831e-06	0.107391	1	1186	0.000135177	-2.81278e-05	0.118537	10 µA	-0.212609	-4.45831
0.10498	236.683	-4.46106e-06	0.104889	1	1187	0.000135177	-2.81278e-05	0.116042	10 µA	-0.215111	-4.46106
0.102539	236.707	-4.46106e-06	0.102509	1	1188	0.000135177	-2.81278e-05	0.113661	10 µA	-0.217491	-4.46106
0.100098	236.731	-4.46564e-06	0.100098	1	1189	0.000135177	-2.81278e-05	0.111262	10 µA	-0.219902	-4.46564
0.0976562	236.756	-4.47479e-06	0.0975952	1	1190	0.000135177	-2.81278e-05	0.108782	10 µA	-0.222405	-4.47479
0.0952148	236.78	-4.4809e-06	0.0951538	1	1191	0.000135177	-2.81278e-05	0.106356	10 µA	-0.224846	-4.4809
0.0927734	236.805	-4.48059e-06	0.0927124	1	1192	0.000135177	-2.81278e-05	0.103914	10 µA	-0.227288	-4.48059
0.090332	236.829	-4.48151e-06	0.0903015	1	1193	0.000135177	-2.81278e-05	0.101505	10 µA	-0.229698	-4.48151
0.0878906	236.854	-4.48822e-06	0.0878601	1	1194	0.000135177	-2.81278e-05	0.0990807	10 µA	-0.23214	-4.48822
0.0854492	236.878	-4.49677e-06	0.0854187	1	1195	0.000135177	-2.81278e-05	0.0966606	10 µA	-0.234581	-4.49677
0.0830078	236.902	-4.4986e-06	0.0829468	1	1196	0.000135177	-2.81278e-05	0.0941933	10 µA	-0.237053	-4.4986
0.0805664	236.927	-4.49738e-06	0.0805664	1	1197	0.000135177	-2.81278e-05	0.0918098	10 µA	-0.239434	-4.49738
0.078125	236.951	-4.50073e-06	0.0781555	1	1198	0.000135177	-2.81278e-05	0.0894073	10 µA	-0.241844	-4.50073
0.0756836	236.976	-4.50867e-06	0.0756226	1	1199	0.000135177	-2.81278e-05	0.0868942	10 µA	-0.244377	-4.50867
0.0732422	237	-4.51385e-06	0.0732117	1	1200	0.000135177	-2.81278e-05	0.0844963	10 µA	-0.246788	-4.51385
0.0708008	237.024	-4.51324e-06	0.0708008	1	1201	0.000135177	-2.81278e-05	0.0820839	10 µA	-0.249199	-4.51324
0.0683594	237.049	-4.51263e-06	0.0683899	1	1202	0.000135177	-2.81278e-05	0.0796715	10 µA	-0.25161	-4.51263
0.065918	237.073	-4.51813e-06	0.065918	1	1203	0.000135177	-2.81278e-05	0.0772133	10 µA	-0.254082	-4.51813
0.0634766	237.098	-4.52606e-06	0.0635376	1	1204	0.000135177	-2.81278e-05	0.0748528	10 µA	-0.256462	-4.52606
0.0610352	237.122	-4.52789e-06	0.0610962	1	1205	0.000135177	-2.81278e-05	0.0724159	10 µA	-0.258904	-4.52789
0.0585938	237.147	-4.52545e-06	0.0586243	1	1206	0.000135177	-2.81278e-05	0.0699379	10 µA	-0.261376	-4.52545
0.0561523	237.171	-4.52759e-06	0.0561829	1	1207	0.000135177	-2.81278e-05	0.0675018	10 µA	-0.263817	-4.52759
0.0537109	237.195	-4.53461e-06	0.0538025	1	1208	0.000135177	-2.81278e-05	0.065139	10 µA	-0.266198	-4.53461
0.0512695	237.22	-4.5401e-06	0.0512695	1	1209	0.000135177	-2.81278e-05	0.0626198	10 µA	-0.26873	-4.5401
0.0488281	237.244	-4.53857e-06	0.048877	1	1210	0.000135177	-2.81278e-05	0.0602234	10 µA	-0.271123	-4.53857
0.0463867	237.269	-4.53674e-06	0.0464111	1	1211	0.000135177	-2.81278e-05	0.057753	10 µA	-0.273589	-4.53674
0.0439453	237.293	-4.54163e-06	0.0440125	1	1212	0.000135177	-2.81278e-05	0.0553665	10 µA	-0.275988	-4.54163
0.0415039	237.317	-4.54895e-06	0.041571	1	1213	0.000135177	-2.81278e-05	0.0529434	10 µA	-0.278429	-4.54895
0.0390625	237.342	-4.55078e-06	0.0391174	1	1214	0.000135177	-2.81278e-05	0.0504944	10 µA	-0.280883	-4.55078
0.0366211	237.366	-4.54834e-06	0.0366547	1	1215	0.000135177	-2.81278e-05	0.0480255	10 µA	-0.283345	-4.54834
0.0341797	237.391	-4.54895e-06	0.0342133	1	1216	0.000135177	-2.81278e-05	0.0455856	10 µA	-0.285787	-4.54895
0.0317383	237.415	-4.55566e-06	0.0318024	1	1217	0.000135177	-2.81278e-05	0.0431915	10 µA	-0.288198	-4.55566
0.0292969	237.439	-4.56116e-06	0.0293304	1	1218	0.000135177	-2.81278e-05	0.0407333	10 µA	-0.29067	-4.56116
0.0268555	237.464	-4.55963e-06	0.0269135	1	1219	0.000135177	-2.81278e-05	0.0383125	10 µA	-0.293087	-4.55963
0.0244141	237.488	-4.55719e-06	0.0244873	1	1220	0.000135177	-2.81278e-05	0.0358803	10 µA	-0.295513	-4.55719
0.0219727	237.513	-4.56146e-06	0.0220459	1	1221	0.000135177	-2.81278e-05	0.0334496	10 µA	-0.297954	-4.56146
0.0195312	237.537	-4.56848e-06	0.0195953	1	1222	0.000135177	-2.81278e-05	0.0310165	10 µA	-0.300405	-4.56848
0.0170898	237.562	-4.57031e-06	0.0171844	1	1223	0.000135177	-2.81278e-05	0.0286102	10 µA	-0.302816	-4.57031
0.0146484	237.586	-4.56665e-06	0.0147156	1	1224	0.000135177	-2.81278e-05	0.0261322	10 µA	-0.305284	-4.56665
0.012207	237.61	-4.56726e-06	0.0123047	1	1225	0.000135177	-2.81278e-05	0.0237228	10 µA	-0.307695	-4.56726
0.00976562	237.635	-4.57367e-06	0.00986938	1	1226	0.000135177	-2.81278e-05	0.0213036	10 µA	-0.310131	-4.57367
0.00732422	237.659	-4.57916e-06	0.00741272	1	1227	0.000135177	-2.81278e-05	0.0188606	10 µA	-0.312587	-4.57916
0.00488281	237.684	-4.57794e-06	0.00496826	1	1228	0.000135177	-2.81278e-05	0.0164131	10 µA	-0.315032	-4.57794
0.00244141	237.708	-4.5752e-06	0.00253906	1	1229	0.000135177	-2.81278e-05	0.0139771	10 µA	-0.317461	-4.5752
0	237.732	-4.57886e-06	8.54492e-05	1	1230	0.000135177	-2.81278e-05	0.0115326	10 µA	-0.319915	-4.57886
0.00244141	237.757	-4.41864e-06	0.00252991	1	1231	0.000135177	-2.81278e-05	0.0135765	10 µA	-0.31747	-4.41864

## Sheet: Fig8d
Potential applied (V)	Time (s)	WE(1).Current (A)	WE(1).Potential (V)	Scan	Index	Q+	Q-	Corrected potential (V) (ohmic drop)	Current range	Corrected potential (V) to Fc/Fc+	Current (μA)
0.00244141	244.485	-7.08923e-08	0.00253296	1	1	0.000104889	-6.95313e-06	0.00271019	10 µA	-0.317467	-0.0708923
0.00488281	244.495	-3.72314e-08	0.00496826	1	2	0.000104889	-6.95313e-06	0.00506134	10 µA	-0.315032	-0.0372314
0.00732422	244.504	-1.33362e-08	0.00742187	1	3	0.000104889	-6.95313e-06	0.00745522	10 µA	-0.312578	-0.0133362
0.00976562	244.514	1.43433e-08	0.00985718	1	4	0.000104889	-6.95313e-06	0.00982132	10 µA	-0.310143	0.0143433
0.012207	244.524	3.46008e-08	0.0123047	1	5	0.000104889	-6.95313e-06	0.0122182	1 µA	-0.307695	0.0346008
0.0146484	244.534	6.05469e-08	0.0147156	1	6	0.000104889	-6.95313e-06	0.0145642	1 µA	-0.305284	0.0605469
0.0170898	244.544	7.75757e-08	0.0171448	1	7	0.000104889	-6.95313e-06	0.0169508	1 µA	-0.302855	0.0775757
0.0195312	244.553	1.01929e-07	0.0195587	1	8	0.000104889	-6.95313e-06	0.0193039	1 µA	-0.300441	0.101929
0.0219727	244.563	1.1795e-07	0.0220245	1	9	0.000104889	-6.95313e-06	0.0217297	1 µA	-0.297975	0.11795
0.0244141	244.573	1.41876e-07	0.0244598	1	10	0.000104889	-6.95313e-06	0.0241051	1 µA	-0.29554	0.141876
0.0268555	244.583	1.56982e-07	0.0268982	1	11	0.000104889	-6.95313e-06	0.0265057	1 µA	-0.293102	0.156982
0.0292969	244.592	1.80389e-07	0.0293243	1	12	0.000104889	-6.95313e-06	0.0288734	1 µA	-0.290676	0.180389
0.0317383	244.602	1.9574e-07	0.0317749	1	13	0.000104889	-6.95313e-06	0.0312856	1 µA	-0.288225	0.19574
0.0341797	244.612	2.18872e-07	0.0342041	1	14	0.000104889	-6.95313e-06	0.0336569	1 µA	-0.285796	0.218872
0.0366211	244.622	2.33612e-07	0.0366516	1	15	0.000104889	-6.95313e-06	0.0360676	1 µA	-0.283348	0.233612
0.0390625	244.631	2.5769e-07	0.03909	1	16	0.000104889	-6.95313e-06	0.0384457	1 µA	-0.28091	0.25769
0.0415039	244.641	2.71973e-07	0.0415436	1	17	0.000104889	-6.95313e-06	0.0408636	1 µA	-0.278456	0.271973
0.0439453	244.651	2.95624e-07	0.0439819	1	18	0.000104889	-6.95313e-06	0.0432429	1 µA	-0.276018	0.295624
0.0463867	244.661	3.09753e-07	0.0464142	1	19	0.000104889	-6.95313e-06	0.0456398	1 µA	-0.273586	0.309753
0.0488281	244.67	3.33771e-07	0.0488617	1	20	0.000104889	-6.95313e-06	0.0480273	1 µA	-0.271138	0.333771
0.0512695	244.68	3.48206e-07	0.0511169	1	21	0.000104889	-6.95313e-06	0.0502464	1 µA	-0.268883	0.348206
0.0537109	244.69	3.7146e-07	0.0536499	1	22	0.000104889	-6.95313e-06	0.0527213	1 µA	-0.26635	0.37146
0.0561523	244.7	3.87146e-07	0.0561218	1	23	0.000104889	-6.95313e-06	0.055154	1 µA	-0.263878	0.387146
0.0585938	244.71	4.10309e-07	0.0585022	1	24	0.000104889	-6.95313e-06	0.0574764	1 µA	-0.261498	0.410309
0.0610352	244.719	4.26117e-07	0.0609131	1	25	0.000104889	-6.95313e-06	0.0598478	1 µA	-0.259087	0.426117
0.0634766	244.729	4.48669e-07	0.063324	1	26	0.000104889	-6.95313e-06	0.0622023	1 µA	-0.256676	0.448669
0.065918	244.739	4.65637e-07	0.0657043	1	27	0.000104889	-6.95313e-06	0.0645403	1 µA	-0.254296	0.465637
0.0683594	244.749	4.8822e-07	0.0682678	1	28	0.000104889	-6.95313e-06	0.0670473	1 µA	-0.251732	0.48822
0.0708008	244.758	5.04761e-07	0.0706482	1	29	0.000104889	-6.95313e-06	0.0693863	1 µA	-0.249352	0.504761
0.0732422	244.768	5.27344e-07	0.072998	1	30	0.000104889	-6.95313e-06	0.0716797	1 µA	-0.247002	0.527344
0.0756836	244.778	5.44739e-07	0.07547	1	31	0.000104889	-6.95313e-06	0.0741081	1 µA	-0.24453	0.544739
0.078125	244.788	5.68848e-07	0.0779114	1	32	0.000104889	-6.95313e-06	0.0764893	1 µA	-0.242089	0.568848
0.0805664	244.797	5.86853e-07	0.0803223	1	33	0.000104889	-6.95313e-06	0.0788551	1 µA	-0.239678	0.586853
0.0830078	244.807	6.08521e-07	0.0827942	1	34	0.000104889	-6.95313e-06	0.0812729	1 µA	-0.237206	0.608521
0.0854492	244.817	6.28662e-07	0.0852051	1	35	0.000104889	-6.95313e-06	0.0836334	1 µA	-0.234795	0.628662
0.0878906	244.827	6.5094e-07	0.0876465	1	36	0.000104889	-6.95313e-06	0.0860191	1 µA	-0.232354	0.65094
0.090332	244.837	6.71082e-07	0.0901489	1	37	0.000104889	-6.95313e-06	0.0884712	1 µA	-0.229851	0.671082
0.0927734	244.846	6.92749e-07	0.0925293	1	38	0.000104889	-6.95313e-06	0.0907974	1 µA	-0.227471	0.692749
0.0952148	244.856	7.14111e-07	0.0949402	1	39	0.000104889	-6.95313e-06	0.0931549	1 µA	-0.22506	0.714111
0.0976562	244.866	7.34253e-07	0.0973816	1	40	0.000104889	-6.95313e-06	0.095546	1 µA	-0.222618	0.734253
0.100098	244.876	7.57751e-07	0.0997925	1	41	0.000104889	-6.95313e-06	0.0978981	1 µA	-0.220208	0.757751
0.102539	244.885	7.76978e-07	0.102264	1	42	0.000104889	-6.95313e-06	0.100322	1 µA	-0.217736	0.776978
0.10498	244.895	8.01086e-07	0.104706	1	43	0.000104889	-6.95313e-06	0.102703	1 µA	-0.215294	0.801086
0.107422	244.905	8.21533e-07	0.107208	1	44	0.000104889	-6.95313e-06	0.105154	1 µA	-0.212792	0.821533
0.109863	244.915	8.45337e-07	0.109558	1	45	0.000104889	-6.95313e-06	0.107445	1 µA	-0.210442	0.845337
0.112305	244.924	8.65173e-07	0.112061	1	46	0.000104889	-6.95313e-06	0.109898	1 µA	-0.207939	0.865173
0.114746	244.934	8.90808e-07	0.114502	1	47	0.000104889	-6.95313e-06	0.112275	1 µA	-0.205498	0.890808
0.117188	244.944	9.09424e-07	0.116913	1	48	0.000104889	-6.95313e-06	0.114639	1 µA	-0.203087	0.909424
0.119629	244.954	9.36584e-07	0.119324	1	49	0.000104889	-6.95313e-06	0.116982	1 µA	-0.200676	0.936584
0.12207	244.963	9.54895e-07	0.121765	1	50	0.000104889	-6.95313e-06	0.119378	1 µA	-0.198235	0.954895
0.124512	244.973	9.8175e-07	0.124268	1	51	0.000104889	-6.95313e-06	0.121813	1 µA	-0.195732	0.98175
0.126953	244.983	9.99756e-07	0.126678	1	52	0.000104889	-6.95313e-06	0.124179	1 µA	-0.193322	0.999756
0.129395	244.993	1.02722e-06	0.129089	1	53	0.000104889	-6.95313e-06	0.126521	1 µA	-0.190911	1.02722
0.131836	245.003	1.04614e-06	0.131592	1	54	0.000104889	-6.95313e-06	0.128976	1 µA	-0.188408	1.04614
0.134277	245.012	1.07452e-06	0.134003	1	55	0.000104889	-6.95313e-06	0.131316	1 µA	-0.185997	1.07452
0.136719	245.022	1.09283e-06	0.136414	1	56	0.000104889	-6.95313e-06	0.133681	1 µA	-0.183586	1.09283
0.13916	245.032	1.12061e-06	0.138824	1	57	0.000104889	-6.95313e-06	0.136023	1 µA	-0.181176	1.12061
0.141602	245.042	1.13953e-06	0.141266	1	58	0.000104889	-6.95313e-06	0.138417	1 µA	-0.178734	1.13953
0.144043	245.051	1.16791e-06	0.143707	1	59	0.000104889	-6.95313e-06	0.140788	1 µA	-0.176293	1.16791
0.146484	245.061	1.18591e-06	0.146149	1	60	0.000104889	-6.95313e-06	0.143184	1 µA	-0.173851	1.18591
0.148926	245.071	1.21399e-06	0.14856	1	61	0.000104889	-6.95313e-06	0.145525	1 µA	-0.17144	1.21399
0.151367	245.081	1.23444e-06	0.151031	1	62	0.000104889	-6.95313e-06	0.147945	1 µA	-0.168969	1.23444
0.153809	245.09	1.26251e-06	0.153442	1	63	0.000104889	-6.95313e-06	0.150286	1 µA	-0.166558	1.26251
0.15625	245.1	1.28143e-06	0.155945	1	64	0.000104889	-6.95313e-06	0.152741	1 µA	-0.164055	1.28143
0.158691	245.11	1.30951e-06	0.158264	1	65	0.000104889	-6.95313e-06	0.15499	1 µA	-0.161736	1.30951
0.161133	245.12	1.32904e-06	0.160736	1	66	0.000104889	-6.95313e-06	0.157413	1 µA	-0.159264	1.32904
0.163574	245.129	1.35773e-06	0.163208	1	67	0.000104889	-6.95313e-06	0.159814	1 µA	-0.156792	1.35773
0.166016	245.139	1.37726e-06	0.165619	1	68	0.000104889	-6.95313e-06	0.162176	1 µA	-0.154381	1.37726
0.168457	245.149	1.40594e-06	0.16806	1	69	0.000104889	-6.95313e-06	0.164545	1 µA	-0.15194	1.40594
0.170898	245.159	1.42548e-06	0.170502	1	70	0.000104889	-6.95313e-06	0.166938	1 µA	-0.149498	1.42548
0.17334	245.169	1.45325e-06	0.172882	1	71	0.000104889	-6.95313e-06	0.169249	1 µA	-0.147118	1.45325
0.175781	245.178	1.47491e-06	0.175354	1	72	0.000104889	-6.95313e-06	0.171667	1 µA	-0.144646	1.47491
0.178223	245.188	1.50177e-06	0.177826	1	73	0.000104889	-6.95313e-06	0.174072	1 µA	-0.142174	1.50177
0.180664	245.198	1.52313e-06	0.180206	1	74	0.000104889	-6.95313e-06	0.176398	1 µA	-0.139794	1.52313
0.183105	245.208	1.54907e-06	0.182617	1	75	0.000104889	-6.95313e-06	0.178745	1 µA	-0.137383	1.54907
0.185547	245.217	1.57196e-06	0.185059	1	76	0.000104889	-6.95313e-06	0.181129	1 µA	-0.134941	1.57196
0.187988	245.227	1.59821e-06	0.1875	1	77	0.000104889	-6.95313e-06	0.183504	1 µA	-0.1325	1.59821
0.19043	245.237	1.62048e-06	0.189972	1	78	0.000104889	-6.95313e-06	0.185921	1 µA	-0.130028	1.62048
0.192871	245.247	1.64581e-06	0.192383	1	79	0.000104889	-6.95313e-06	0.188268	1 µA	-0.127617	1.64581
0.195312	245.256	1.66962e-06	0.194824	1	80	0.000104889	-6.95313e-06	0.19065	1 µA	-0.125176	1.66962
0.197754	245.266	1.69464e-06	0.197235	1	81	0.000104889	-6.95313e-06	0.192999	1 µA	-0.122765	1.69464
0.200195	245.276	1.71875e-06	0.199707	1	82	0.000104889	-6.95313e-06	0.19541	1 µA	-0.120293	1.71875
0.202637	245.286	1.74225e-06	0.202148	1	83	0.000104889	-6.95313e-06	0.197793	1 µA	-0.117852	1.74225
0.205078	245.296	1.76697e-06	0.204559	1	84	0.000104889	-6.95313e-06	0.200142	1 µA	-0.115441	1.76697
0.20752	245.305	1.79016e-06	0.207001	1	85	0.000104889	-6.95313e-06	0.202525	1 µA	-0.112999	1.79016
0.209961	245.315	1.81519e-06	0.209412	1	86	0.000104889	-6.95313e-06	0.204874	1 µA	-0.110588	1.81519
0.212402	245.325	1.83777e-06	0.211853	1	87	0.000104889	-6.95313e-06	0.207259	1 µA	-0.108147	1.83777
0.214844	245.335	1.86432e-06	0.214264	1	88	0.000104889	-6.95313e-06	0.209603	1 µA	-0.105736	1.86432
0.217285	245.344	1.88538e-06	0.216644	1	89	0.000104889	-6.95313e-06	0.211931	1 µA	-0.103356	1.88538
0.219727	245.354	1.91254e-06	0.219147	1	90	0.000104889	-6.95313e-06	0.214365	1 µA	-0.100853	1.91254
0.222168	245.364	1.93298e-06	0.221588	1	91	0.000104889	-6.95313e-06	0.216756	1 µA	-0.0984119	1.93298
0.224609	245.374	1.96106e-06	0.22403	1	92	0.000104889	-6.95313e-06	0.219127	1 µA	-0.0959705	1.96106
0.227051	245.383	1.98151e-06	0.22644	1	93	0.000104889	-6.95313e-06	0.221487	1 µA	-0.0935596	1.98151
0.229492	245.393	2.00867e-06	0.228851	1	94	0.000104889	-6.95313e-06	0.22383	1 µA	-0.0911487	2.00867
0.231934	245.403	2.02881e-06	0.231323	1	95	0.000104889	-6.95313e-06	0.226251	1 µA	-0.0886768	2.02881
0.234375	245.413	2.05688e-06	0.233795	1	96	0.000104889	-6.95313e-06	0.228653	1 µA	-0.0862048	2.05688
0.236816	245.422	2.07642e-06	0.236145	1	97	0.000104889	-6.95313e-06	0.230954	1 µA	-0.083855	2.07642
0.239258	245.432	2.10449e-06	0.238617	1	98	0.000104889	-6.95313e-06	0.233356	1 µA	-0.0813831	2.10449
0.241699	245.442	2.12402e-06	0.241028	1	99	0.000104889	-6.95313e-06	0.235718	1 µA	-0.0789722	2.12402
0.244141	245.452	2.15149e-06	0.243439	1	100	0.000104889	-6.95313e-06	0.23806	1 µA	-0.0765613	2.15149
0.246582	245.462	2.17163e-06	0.245941	1	101	0.000104889	-6.95313e-06	0.240512	1 µA	-0.0740588	2.17163
0.249023	245.471	2.19971e-06	0.248413	1	102	0.000104889	-6.95313e-06	0.242914	1 µA	-0.0715869	2.19971
0.251465	245.481	2.21985e-06	0.250732	1	103	0.000104889	-6.95313e-06	0.245183	1 µA	-0.0692676	2.21985
0.253906	245.491	2.2467e-06	0.253174	1	104	0.000104889	-6.95313e-06	0.247557	1 µA	-0.0668262	2.2467
0.256348	245.501	2.26685e-06	0.255615	1	105	0.000104889	-6.95313e-06	0.249948	1 µA	-0.0643848	2.26685
0.258789	245.51	2.29462e-06	0.258057	1	106	0.000104889	-6.95313e-06	0.25232	1 µA	-0.0619434	2.29462
0.26123	245.52	2.31445e-06	0.260468	1	107	0.000104889	-6.95313e-06	0.254681	1 µA	-0.0595325	2.31445
0.263672	245.53	2.34283e-06	0.262939	1	108	0.000104889	-6.95313e-06	0.257082	1 µA	-0.0570605	2.34283
0.266113	245.54	2.36176e-06	0.265381	1	109	0.000104889	-6.95313e-06	0.259476	1 µA	-0.0546191	2.36176
0.268555	245.549	2.39044e-06	0.267822	1	110	0.000104889	-6.95313e-06	0.261846	1 µA	-0.0521777	2.39044
0.270996	245.559	2.41028e-06	0.270172	1	111	0.000104889	-6.95313e-06	0.264146	1 µA	-0.0498279	2.41028
0.273438	245.569	2.43774e-06	0.272675	1	112	0.000104889	-6.95313e-06	0.26658	1 µA	-0.0473254	2.43774
0.275879	245.579	2.45819e-06	0.275085	1	113	0.000104889	-6.95313e-06	0.26894	1 µA	-0.0449146	2.45819
0.27832	245.588	2.48596e-06	0.277496	1	114	0.000104889	-6.95313e-06	0.271281	1 µA	-0.0425037	2.48596
0.280762	245.598	2.50549e-06	0.279938	1	115	0.000104889	-6.95313e-06	0.273674	1 µA	-0.0400623	2.50549
0.283203	245.608	2.53357e-06	0.282379	1	116	0.000104889	-6.95313e-06	0.276045	1 µA	-0.0376208	2.53357
0.285645	245.618	2.55463e-06	0.284821	1	117	0.000104889	-6.95313e-06	0.278434	1 µA	-0.0351794	2.55463
0.288086	245.628	2.58118e-06	0.287262	1	118	0.000104889	-6.95313e-06	0.280809	1 µA	-0.032738	2.58118
0.290527	245.637	2.60406e-06	0.289673	1	119	0.000104889	-6.95313e-06	0.283163	1 µA	-0.0303271	2.60406
0.292969	245.647	2.63062e-06	0.292114	1	120	0.000104889	-6.95313e-06	0.285538	1 µA	-0.0278857	2.63062
0.29541	245.657	2.65411e-06	0.294525	1	121	0.000104889	-6.95313e-06	0.28789	1 µA	-0.0254749	2.65411
0.297852	245.667	2.67975e-06	0.296936	1	122	0.000104889	-6.95313e-06	0.290237	1 µA	-0.023064	2.67975
0.300293	245.676	2.70325e-06	0.299408	1	123	0.000104889	-6.95313e-06	0.29265	1 µA	-0.020592	2.70325
0.302734	245.686	2.72949e-06	0.301849	1	124	0.000104889	-6.95313e-06	0.295026	1 µA	-0.0181506	2.72949
0.305176	245.696	2.75421e-06	0.30423	1	125	0.000104889	-6.95313e-06	0.297344	1 µA	-0.0157703	2.75421
0.307617	245.706	2.77985e-06	0.306671	1	126	0.000104889	-6.95313e-06	0.299722	1 µA	-0.0133289	2.77985
0.310059	245.715	2.80487e-06	0.309113	1	127	0.000104889	-6.95313e-06	0.3021	1 µA	-0.0108875	2.80487
0.3125	245.725	2.83142e-06	0.311584	1	128	0.000104889	-6.95313e-06	0.304506	1 µA	-0.00841553	2.83142
0.314941	245.735	2.85736e-06	0.314026	1	129	0.000104889	-6.95313e-06	0.306882	1 µA	-0.00597412	2.85736
0.317383	245.745	2.88269e-06	0.316467	1	130	0.000104889	-6.95313e-06	0.309261	1 µA	-0.00353271	2.88269
0.319824	245.755	2.90955e-06	0.318878	1	131	0.000104889	-6.95313e-06	0.311604	1 µA	-0.00112183	2.90955
0.322266	245.764	2.93427e-06	0.32132	1	132	0.000104889	-6.95313e-06	0.313984	1 µA	0.00131958	2.93427
0.324707	245.774	2.96326e-06	0.3237	1	133	0.000104889	-6.95313e-06	0.316292	1 µA	0.00369995	2.96326
0.327148	245.784	2.98767e-06	0.326141	1	134	0.000104889	-6.95313e-06	0.318672	1 µA	0.00614136	2.98767
0.32959	245.794	3.01727e-06	0.328613	1	135	0.000104889	-6.95313e-06	0.32107	1 µA	0.00861328	3.01727
0.332031	245.803	3.03986e-06	0.331512	1	136	0.000104889	-6.95313e-06	0.323913	10 µA	0.0115125	3.03986
0.334473	245.813	3.07037e-06	0.334015	1	137	0.000104889	-6.95313e-06	0.326339	10 µA	0.0140149	3.07037
0.336914	245.823	3.09509e-06	0.336426	1	138	0.000104889	-6.95313e-06	0.328688	10 µA	0.0164258	3.09509
0.339355	245.833	3.12622e-06	0.338898	1	139	0.000104889	-6.95313e-06	0.331082	10 µA	0.0188977	3.12622
0.341797	245.842	3.15002e-06	0.341339	1	140	0.000104889	-6.95313e-06	0.333464	10 µA	0.0213391	3.15002
0.344238	245.852	3.18146e-06	0.343719	1	141	0.000104889	-6.95313e-06	0.335766	10 µA	0.0237195	3.18146
0.34668	245.862	3.20557e-06	0.346191	1	142	0.000104889	-6.95313e-06	0.338177	10 µA	0.0261914	3.20557
0.349121	245.872	3.23792e-06	0.348663	1	143	0.000104889	-6.95313e-06	0.340569	10 µA	0.0286633	3.23792
0.351562	245.881	3.26324e-06	0.351135	1	144	0.000104889	-6.95313e-06	0.342977	10 µA	0.0311353	3.26324
0.354004	245.891	3.29559e-06	0.353516	1	145	0.000104889	-6.95313e-06	0.345277	10 µA	0.0335156	3.29559
0.356445	245.901	3.32001e-06	0.356018	1	146	0.000104889	-6.95313e-06	0.347718	10 µA	0.0360181	3.32001
0.358887	245.911	3.35236e-06	0.358429	1	147	0.000104889	-6.95313e-06	0.350048	10 µA	0.038429	3.35236
0.361328	245.921	3.37708e-06	0.36087	1	148	0.000104889	-6.95313e-06	0.352428	10 µA	0.0408704	3.37708
0.36377	245.93	3.40912e-06	0.363312	1	149	0.000104889	-6.95313e-06	0.354789	10 µA	0.0433118	3.40912
0.366211	245.94	3.43231e-06	0.365723	1	150	0.000104889	-6.95313e-06	0.357142	10 µA	0.0457227	3.43231
0.368652	245.95	3.46558e-06	0.368225	1	151	0.000104889	-6.95313e-06	0.359561	10 µA	0.0482251	3.46558
0.371094	245.96	3.48785e-06	0.370605	1	152	0.000104889	-6.95313e-06	0.361886	10 µA	0.0506055	3.48785
0.373535	245.969	3.52081e-06	0.373047	1	153	0.000104889	-6.95313e-06	0.364245	10 µA	0.0530469	3.52081
0.375977	245.979	3.5437e-06	0.375488	1	154	0.000104889	-6.95313e-06	0.366629	10 µA	0.0554883	3.5437
0.378418	245.989	3.57574e-06	0.377869	1	155	0.000104889	-6.95313e-06	0.368929	10 µA	0.0578687	3.57574
0.380859	245.999	3.59772e-06	0.380402	1	156	0.000104889	-6.95313e-06	0.371407	10 µA	0.0604016	3.59772
0.383301	246.008	3.62854e-06	0.382843	1	157	0.000104889	-6.95313e-06	0.373772	10 µA	0.062843	3.62854
0.385742	246.018	3.6499e-06	0.385284	1	158	0.000104889	-6.95313e-06	0.37616	10 µA	0.0652844	3.6499
0.388184	246.028	3.6795e-06	0.387665	1	159	0.000104889	-6.95313e-06	0.378466	10 µA	0.0676648	3.6795
0.390625	246.038	3.70026e-06	0.390106	1	160	0.000104889	-6.95313e-06	0.380856	10 µA	0.0701062	3.70026
0.393066	246.047	3.72772e-06	0.392548	1	161	0.000104889	-6.95313e-06	0.383228	10 µA	0.0725476	3.72772
0.395508	246.057	3.74878e-06	0.39502	1	162	0.000104889	-6.95313e-06	0.385648	10 µA	0.0750195	3.74878
0.397949	246.067	3.77411e-06	0.3974	1	163	0.000104889	-6.95313e-06	0.387965	10 µA	0.0773999	3.77411
0.400391	246.077	3.79456e-06	0.399902	1	164	0.000104889	-6.95313e-06	0.390416	10 µA	0.0799023	3.79456
0.402832	246.087	3.81836e-06	0.402283	1	165	0.000104889	-6.95313e-06	0.392737	10 µA	0.0822827	3.81836
0.405273	246.096	3.83789e-06	0.404694	1	166	0.000104889	-6.95313e-06	0.395099	10 µA	0.0846936	3.83789
0.407715	246.106	3.85864e-06	0.407135	1	167	0.000104889	-6.95313e-06	0.397488	10 µA	0.087135	3.85864
0.410156	246.116	3.87695e-06	0.409546	1	168	0.000104889	-6.95313e-06	0.399854	10 µA	0.0895459	3.87695
0.412598	246.126	3.89587e-06	0.412048	1	169	0.000104889	-6.95313e-06	0.402309	10 µA	0.0920483	3.89587
0.415039	246.135	3.91357e-06	0.41449	1	170	0.000104889	-6.95313e-06	0.404706	10 µA	0.0944897	3.91357
0.41748	246.145	3.92914e-06	0.416931	1	171	0.000104889	-6.95313e-06	0.407108	10 µA	0.0969312	3.92914
0.419922	246.155	3.94531e-06	0.419403	1	172	0.000104889	-6.95313e-06	0.40954	10 µA	0.0994031	3.94531
0.422363	246.165	3.95935e-06	0.421844	1	173	0.000104889	-6.95313e-06	0.411946	10 µA	0.101844	3.95935
0.424805	246.174	3.97522e-06	0.424286	1	174	0.000104889	-6.95313e-06	0.414348	10 µA	0.104286	3.97522
0.427246	246.184	3.9859e-06	0.426697	1	175	0.000104889	-6.95313e-06	0.416732	10 µA	0.106697	3.9859
0.429688	246.194	4.00146e-06	0.429138	1	176	0.000104889	-6.95313e-06	0.419135	10 µA	0.109138	4.00146
0.432129	246.204	4.0097e-06	0.431549	1	177	0.000104889	-6.95313e-06	0.421525	10 µA	0.111549	4.0097
0.43457	246.214	4.02283e-06	0.434021	1	178	0.000104889	-6.95313e-06	0.423964	10 µA	0.114021	4.02283
0.437012	246.223	4.02863e-06	0.436432	1	179	0.000104889	-6.95313e-06	0.42636	10 µA	0.116432	4.02863
0.439453	246.233	4.03992e-06	0.438873	1	180	0.000104889	-6.95313e-06	0.428773	10 µA	0.118873	4.03992
0.441895	246.243	4.0451e-06	0.441315	1	181	0.000104889	-6.95313e-06	0.431202	10 µA	0.121315	4.0451
0.444336	246.253	4.05518e-06	0.443726	1	182	0.000104889	-6.95313e-06	0.433588	10 µA	0.123726	4.05518
0.446777	246.262	4.0567e-06	0.446136	1	183	0.000104889	-6.95313e-06	0.435995	10 µA	0.126136	4.0567
0.449219	246.272	4.06586e-06	0.448639	1	184	0.000104889	-6.95313e-06	0.438474	10 µA	0.128639	4.06586
0.45166	246.282	4.06464e-06	0.45108	1	185	0.000104889	-6.95313e-06	0.440919	10 µA	0.13108	4.06464
0.454102	246.292	4.07257e-06	0.453522	1	186	0.000104889	-6.95313e-06	0.44334	10 µA	0.133522	4.07257
0.456543	246.301	4.07135e-06	0.455902	1	187	0.000104889	-6.95313e-06	0.445724	10 µA	0.135902	4.07135
0.458984	246.311	4.07623e-06	0.458374	1	188	0.000104889	-6.95313e-06	0.448183	10 µA	0.138374	4.07623
0.461426	246.321	4.07379e-06	0.460754	1	189	0.000104889	-6.95313e-06	0.45057	10 µA	0.140754	4.07379
0.463867	246.331	4.07776e-06	0.463257	1	190	0.000104889	-6.95313e-06	0.453062	10 µA	0.143257	4.07776
0.466309	246.34	4.07318e-06	0.465729	1	191	0.000104889	-6.95313e-06	0.455546	10 µA	0.145729	4.07318
0.46875	246.35	4.07562e-06	0.46817	1	192	0.000104889	-6.95313e-06	0.457981	10 µA	0.14817	4.07562
0.471191	246.36	4.06921e-06	0.470551	1	193	0.000104889	-6.95313e-06	0.460378	10 µA	0.150551	4.06921
0.473633	246.37	4.07135e-06	0.473022	1	194	0.000104889	-6.95313e-06	0.462844	10 µA	0.153022	4.07135
0.476074	246.38	4.06464e-06	0.475464	1	195	0.000104889	-6.95313e-06	0.465302	10 µA	0.155464	4.06464
0.478516	246.389	4.06494e-06	0.477875	1	196	0.000104889	-6.95313e-06	0.467712	10 µA	0.157875	4.06494
0.480957	246.399	4.0564e-06	0.480286	1	197	0.000104889	-6.95313e-06	0.470145	10 µA	0.160286	4.0564
0.483398	246.409	4.05518e-06	0.482758	1	198	0.000104889	-6.95313e-06	0.47262	10 µA	0.162758	4.05518
0.48584	246.419	4.04663e-06	0.48526	1	199	0.000104889	-6.95313e-06	0.475143	10 µA	0.16526	4.04663
0.488281	246.428	4.04419e-06	0.487671	1	200	0.000104889	-6.95313e-06	0.47756	10 µA	0.167671	4.04419
0.490723	246.438	4.03473e-06	0.490051	1	201	0.000104889	-6.95313e-06	0.479964	10 µA	0.170051	4.03473
0.493164	246.448	4.03137e-06	0.492554	1	202	0.000104889	-6.95313e-06	0.482475	10 µA	0.172554	4.03137
0.495605	246.458	4.0213e-06	0.494995	1	203	0.000104889	-6.95313e-06	0.484942	10 µA	0.174995	4.0213
0.498047	246.467	4.01581e-06	0.497375	1	204	0.000104889	-6.95313e-06	0.487336	10 µA	0.177375	4.01581
0.500488	246.477	4.00635e-06	0.499878	1	205	0.000104889	-6.95313e-06	0.489862	10 µA	0.179878	4.00635
0.50293	246.487	3.99994e-06	0.502258	1	206	0.000104889	-6.95313e-06	0.492258	10 µA	0.182258	3.99994
0.505371	246.497	3.98956e-06	0.504669	1	207	0.000104889	-6.95313e-06	0.494695	10 µA	0.184669	3.98956
0.507812	246.506	3.98224e-06	0.507172	1	208	0.000104889	-6.95313e-06	0.497216	10 µA	0.187172	3.98224
0.510254	246.516	3.97247e-06	0.509583	1	209	0.000104889	-6.95313e-06	0.499651	10 µA	0.189583	3.97247
0.512695	246.526	3.96301e-06	0.512085	1	210	0.000104889	-6.95313e-06	0.502177	10 µA	0.192085	3.96301
0.515137	246.536	3.95416e-06	0.514465	1	211	0.000104889	-6.95313e-06	0.50458	10 µA	0.194465	3.95416
0.517578	246.546	3.94287e-06	0.516876	1	212	0.000104889	-6.95313e-06	0.507019	10 µA	0.196876	3.94287
0.52002	246.555	3.93463e-06	0.519348	1	213	0.000104889	-6.95313e-06	0.509512	10 µA	0.199348	3.93463
0.522461	246.565	3.92242e-06	0.52179	1	214	0.000104889	-6.95313e-06	0.511983	10 µA	0.20179	3.92242
0.524902	246.575	3.91418e-06	0.524261	1	215	0.000104889	-6.95313e-06	0.514476	10 µA	0.204261	3.91418
0.527344	246.585	3.90076e-06	0.526642	1	216	0.000104889	-6.95313e-06	0.51689	10 µA	0.206642	3.90076
[truncated: 1,015 more rows]

## Sheet: Fig9b
Obtained UV-Vis spectra				Calculated UV-Vis spectrum
[truncated: 60,002 more rows]

## Sheet: Fig9d
№	Atom	NPA charge
[truncated: 43 more rows]

## Sheet: Fig10a
Reaction time, h	Yield of disulfide, %, cat = Cu(cyclam(OH)4)Cl2	Yield of disulfide, %, cat = Cu(cyclam)Cl2
[truncated: 8 more rows]

[truncated: 7 more sheets: Fig10b, Fig10c, Fig10d, Cartesian atomic coordinates_1, Cartesian atomic coordinates_2, Cartesian atomic coordinates_3, Cartesian atomic coordinates_4]
